# Supplementary material for: Exploring complex cellular phenotypes and model-guided strain design with a novel genome-scale metabolic model of Clostridium thermocellum DSM 1313 implementing an adjustable cellulosome
Source: Biotechnol Biofuels. 2016 Sep 6;9(1):194. doi: 10.1186/s13068-016-0607-x (PMC5012057; doi:10.1186/s13068-016-0607-x)
Supplement: Supplementary file 1 — 10.1186/s13068-016-0607-x Model structure and biomass term calculations. [file 13068_2016_607_MOESM1_ESM.xlsx]

## Sheet: RXNS
#	ID	NAME	EQUATION	EC-NUMBER	GENE ASSOCIATION	LOWER BOUND	UPPER BOUND	SUBSYSTEM
	R_R00004_c	pyrophosphate phosphohydrolase (proton driven)	2 Orthophosphate[C_c] + 2 H+[C_e] => H2O[C_c] + Diphosphate[C_c] + 2 H+[C_c]	3.6.1.1	Clo1313_0823	0	1000
	R_R00006_c	pyruvate:pyruvate acetaldehydetransferase (decarboxylating);	2 Pyruvate[C_c] + H+[C_c] => CO2[C_c] + 2-Acetolactate[C_c]	2.2.1.6	Clo1313_0099:Clo1313_0100;Clo1313_0305	0	1000	Pantothenate and CoA biosynthesis
	R_R00014_c	pyruvate:thiamin diphosphate acetaldehydetransferase (decarboxylating)	Pyruvate[C_c] + Thiamin diphosphate[C_c] + 2 H+[C_c] => CO2[C_c] + 2-(alpha-Hydroxyethyl)thiamine diphosphate[C_c]	1.2.4.1 2.2.1.6 4.1.1.1	Clo1313_0099;Clo1313_0100;Clo1313_0305	0	1000	Glycolysis / Gluconeogenesis
	R_R00019_c	hydrogen:ferredoxin oxidoreductase;	2 H+[C_c] + 2 Reduced ferredoxin[C_c] => 2 Oxidized ferredoxin[C_c] + Hydrogen[C_c]	1.12.7.2 1.12.99.-	Clo1313_0571;Clo1313_1881;Clo1313_1791;Clo1313_0575;Clo1313_0574;Clo1313_0573;Clo1313_0572;Clo1313_0570	0	1000	Redox metabolism
	R_R00022_c	chitobiose N-acetylglucosaminohydrolase	H2O[C_c] + Chitobiose[C_c] => 2 N-Acetyl-D-glucosamine[C_c]	3.2.1.52	Clo1313_1904	0	1000	Amino sugar and nucleotide sugar metabolism
	R_R00026_c	cellobiose glucohydrolase	H2O[C_c] + Cellobiose[C_c] => 2 beta-D-Glucose[C_c]	3.2.1.21	Clo1313_1002;Clo1313_2020;Clo1313_0820	0	1000	Starch and sucrose metabolism
	R_R00036_c	5-aminolevulinate hydro-lyase (adding 5-aminolevulinate and cyclizing; porphobilinogen-forming)	2 H2O[C_c] + H+[C_c] + Porphobilinogen[C_c] => 2 5-Aminolevulinate[C_c]	4.2.1.24	Clo1313_0112	0	1000	Porphyrin and chlorophyll metabolism
	R_R00066_c	6,7-Dimethyl-8-(1-D-ribityl)lumazine:6,7-dimethyl-8-(1-D-ribityl)lumazine 2,3-butanediyltransferase	Riboflavin[C_c] + 5-Amino-6-(1-D-ribitylamino)uracil[C_c] => 2 6,7-Dimethyl-8-(D-ribityl)lumazine[C_c]	2.5.1.9	Clo1313_2126	0	1000	Riboflavin metabolism
	R_R00078_c	Fe(II):oxygen oxidoreductase;	Oxygen[C_c] + 4 H+[C_c] + 4 Fe2+[C_c] => 2 H2O[C_c] + 4 Fe3+[C_c]	1.16.3.1	Clo1313_2215	0	1000	Porphyrin and chlorophyll metabolism
	R_R00084_c	porphobilinogen:(4-[2-carboxyethyl]-3-[carboxymethyl]pyrrol-2-yl)methyltransferase (hydrolysing);	H2O[C_c] + 4 Porphobilinogen[C_c] => 4 NH3[C_c] + Hydroxymethylbilane[C_c]	2.5.1.61	Clo1313_0110	0	1000	Porphyrin and chlorophyll metabolism
	R_R00086_c	ATPase, proton translocating	H2O[C_c] + ATP[C_c] + 2 H+[C_c] => ADP[C_c] + Orthophosphate[C_c] + 2 H+[C_e]	3.6.1.3 3.6.1.5 3.6.1.8 3.6.1.15	Clo1313_2044;Clo1313_2934;Clo1313_2935;Clo1313_2936;Clo1313_2937;Clo1313_2938;Clo1313_2939;Clo1313_2940;Clo1313_2941;Clo1313_2942	0	1000	Purine metabolism
	R_R00093_c	L-glutamate:NAD+ oxidoreductase (transaminating)	NADH[C_c] + 2-Oxoglutarate[C_c] + L-Glutamine[C_c] + H+[C_c] => NAD+[C_c] + 2 L-Glutamate[C_c]	1.4.1.14	Clo1313_1849;Clo1313_1467;Clo1313_1657;Clo1313_1847;Clo1313_1681	0	1000	Alanine, aspartate and glutamate metabolism
	R_R00104_c	ATP:N-ribosylnicotinamide 5'-phosphotransferase	ATP[C_c] + NAD+[C_c] => NADP+[C_c] + ADP[C_c]	2.7.1.22	Clo1313_1405	0	1000
	R_R00114_c	L-Glutamate:NADP+ oxidoreductase (transaminating)	NADPH[C_c] + 2-Oxoglutarate[C_c] + L-Glutamine[C_c] + H+[C_c] => NADP+[C_c] + 2 L-Glutamate[C_c]	1.4.1.13	Clo1313_2035;Clo1313_2032;Clo1313_1849	0	1000	Alanine, aspartate and glutamate metabolism
	R_R00127_c	ATP:AMP phosphotransferase	ATP[C_c] + AMP[C_c] => 2 ADP[C_c]	2.7.4.3	Clo1313_0466	0	1000	Purine metabolism
	R_R00130_c	ATP:dephospho-CoA 3'-phosphotransferase	ATP[C_c] + Dephospho-CoA[C_c] => ADP[C_c] + CoA[C_c] + H+[C_c]	2.7.1.24	Clo1313_1335	0	1000	Pantothenate and CoA biosynthesis
	R_R00131_c	Urea amidohydrolase	H2O[C_c] + H+[C_c] + Urea[C_c] => CO2[C_c] + 2 NH3[C_c]	3.5.1.5	Clo1313_2490;Clo1313_2491;Clo1313_2492	0	1000	Purine metabolism
	R_R00137_c	ATP:nicotinamide-nucleotide adenylyltransferase	ATP[C_c] + H+[C_c] + Nicotinamide D-ribonucleotide[C_c] => NAD+[C_c] + Diphosphate[C_c]	2.7.7.1 2.7.7.18	Clo1313_1016	0	1000	Nicotinate and nicotinamide metabolism
	R_R00143_c	ammonia:NAD+ oxidoreductase;	NADH[C_c] + H+[C_c] + Hydroxylamine[C_c] <=> H2O[C_c] + NAD+[C_c] + NH3[C_c]	1.7.1.10 1.7.99.1	Clo1313_2198	-1000	1000	Nitrogen metabolism
	R_R00156_c	ATP:UDP phosphotransferase	ATP[C_c] + UDP[C_c] => ADP[C_c] + UTP[C_c]	2.7.4.6	Clo1313_1508	0	1000	Pyrimidine metabolism
	R_R00158_c	ATP:UMP phosphotransferase	ATP[C_c] + UMP[C_c] => ADP[C_c] + UDP[C_c]	2.7.4.4 2.7.4.14 2.7.4.22	Clo1313_1512;Clo1313_1211	0	1000	Pyrimidine metabolism
	R_R00161_c	ATP:FMN adenylyltransferase	ATP[C_c] + FMN[C_c] + H+[C_c] => Diphosphate[C_c] + FAD[C_c]	2.7.7.2	Clo1313_1229	0	1000	Riboflavin metabolism
	R_R00177_c	ATP:L-methionine S-adenosyltransferase	H2O[C_c] + ATP[C_c] + L-Methionine[C_c] => Orthophosphate[C_c] + Diphosphate[C_c] + S-Adenosyl-L-methionine[C_c]	2.5.1.6	Clo1313_2924	0	1000	Cysteine and methionine metabolism
	R_R00183_c	Adenosine 5'-monophosphate phosphohydrolase	H2O[C_c] + AMP[C_c] => Orthophosphate[C_c] + Adenosine[C_c]	3.1.3.5	Clo1313_3022	0	1000	Purine metabolism
	R_R00188_c	Adenosine 3',5'-bisphosphate 3'-phosphohydrolase	H2O[C_c] + Adenosine 3',5'-bisphosphate[C_c] => Orthophosphate[C_c] + AMP[C_c]	2.7.1.25	Clo1313_0120	0	1000	Purine metabolism
	R_R00190_c	AMP:diphosphate phospho-D-ribosyltransferase	5-Phospho-alpha-D-ribose 1-diphosphate[C_c] + Adenine[C_c] => Diphosphate[C_c] + AMP[C_c]	2.4.2.7 2.4.2.8	Clo1313_0908	-1000	0	Purine metabolism
	R_R00192_c	S-Adenosyl-L-homocysteine hydrolase	H2O[C_c] + S-Adenosyl-L-homocysteine[C_c] => L-Homocysteine[C_c] + Adenosine[C_c]	3.3.1.1	Clo1313_1057	0	1000	Cysteine and methionine metabolism
	R_R00206_c	Pyruvate,phosphate dikinase	Diphosphate[C_c] + AMP[C_c] + Phosphoenolpyruvate[C_c] => ATP[C_c] + Orthophosphate[C_c] + Pyruvate[C_c] + H+[C_c]	2.7.9.1 2.7.9.2	Clo1313_0949	0	1000	Pyruvate metabolism
	R_R00212_c	Pyruvate formate lyase	CoA[C_c] + Pyruvate[C_c] => Acetyl-CoA[C_c] + Formate[C_c]	2.3.1.54	Clo1313_1717	0	1000	Pyruvate metabolism
	R_R00216_c	(S)-malate:NAD+ oxidoreductase (decarboxylating)	NADP+[C_c] + (S)-Malate[C_c] => NADPH[C_c] + CO2[C_c] + Pyruvate[C_c]	1.1.1.38 1.1.1.39	Clo1313_1879	0	1000	Pyruvate metabolism
	R_R00217_c	oxaloacetate carboxy-lyase (pyruvate-forming)	Oxaloacetate[C_c] + H+[C_c] => CO2[C_c] + Pyruvate[C_c]	1.1.1.38 1.1.1.40 4.1.1.3	Clo1313_1712;Clo1313_1713	0	1000	Pyruvate metabolism
	R_R00226_c	pyruvate:pyruvate acetaldehydetransferase (decarboxylating);	2 Pyruvate[C_c] + H+[C_c] => CO2[C_c] + (S)-2-Acetolactate[C_c]	2.2.1.6	Clo1313_0099;Clo1313_0100;Clo1313_0305	0	1000	C5-Branched dibasic acid metabolism
	R_R00228_c	acetaldehyde dehydrogenase	NADH[C_c] + Acetyl-CoA[C_c] + H+[C_c] => NAD+[C_c] + CoA[C_c] + Acetaldehyde[C_c]	1.2.1.10	Clo1313_1798;Clo1313_2911	0	1000	Pyruvate Metabolism
	R_R00230_c	acetyl-CoA:phosphate transacetylase	Orthophosphate[C_c] + Acetyl-CoA[C_c] <=> CoA[C_c] + Acetyl phosphate[C_c]	2.3.1.8	Clo1313_1185	-1000	1000	Taurine and hypotaurine metabolism
	R_R00235_c	Acetate:CoA ligase (AMP-forming)	ATP[C_c] + CoA[C_c] + Acetate[C_c] => Diphosphate[C_c] + AMP[C_c] + Acetyl-CoA[C_c]	6.2.1.1	Clo1313_1686	0	1000	Pyruvate Metabolism
	R_R00236_c	acetyl adenylate:CoA acetyltransferase	AMP[C_c] + Acetyl-CoA[C_c] + H+[C_c] => CoA[C_c] + Acetyl adenylate[C_c]	6.2.1.1	Clo1313_1686	0	1000	Pyruvate metabolism
	R_R00239_c	ATP:L-glutamate 5-phosphotransferase	ATP[C_c] + L-Glutamate[C_c] => ADP[C_c] + L-Glutamyl 5-phosphate[C_c]	2.7.2.11	Clo1313_2439	0	1000	Arginine and proline metabolism
	R_R00248_c	L-Glutamate:NADP+ dehydrogenase	H2O[C_c] + NADP+[C_c] + L-Glutamate[C_c] <=> NADPH[C_c] + NH3[C_c] + 2-Oxoglutarate[C_c] + H+[C_c]	1.4.1.3 1.4.1.4	Clo1313_1847;Clo1313_1467;Clo1313_1657;Clo1313_1849	-1000	1000	Alanine, aspartate and glutamate metabolism
	R_R00251_c	5-oxo-L-proline amidohydrolase (ATP-hydrolysing)	2 H2O[C_c] + ATP[C_c] + Pyroglutamic acid[C_c] <=> ADP[C_c] + Orthophosphate[C_c] + L-Glutamate[C_c] + H+[C_c]	3.5.2.9 2.3.2.4 4.3.2.6		-1000	1000	Glutathione metabolism
	R_R00253_c	L-Glutamate:ammonia ligase (ADP-forming)	ATP[C_c] + NH3[C_c] + L-Glutamate[C_c] => ADP[C_c] + Orthophosphate[C_c] + L-Glutamine[C_c] + H+[C_c]	6.3.1.2	Clo1313_1357;Clo1313_2303;Clo1313_2038;Clo1313_2031	0	1000	Alanine, aspartate and glutamate metabolism
	R_R00257_c	Deamido-NAD+:L-glutamine amido-ligase (AMP-forming)	H2O[C_c] + ATP[C_c] + L-Glutamine[C_c] + Deamino-NAD+[C_c] => NAD+[C_c] + Diphosphate[C_c] + AMP[C_c] + L-Glutamate[C_c] + H+[C_c]	6.3.5.1	Clo1313_1901	0	1000	Nicotinate and nicotinamide metabolism
	R_R00258_c	L-Alanine Transaminase	Pyruvate[C_c] + L-Glutamate[C_c] => 2-Oxoglutarate[C_c] + L-Alanine[C_c]	2.6.1.2	Clo1313_1467;Clo1313_1657	-1000	1000	Glutamate Metabolism
	R_R00259_c	acetyl-CoA:L-glutamate N-acetyltransferase	Acetyl-CoA[C_c] + L-Glutamate[C_c] => CoA[C_c] + H+[C_c] + N-Acetyl-L-glutamate[C_c]	2.3.1.1	Clo1313_2150	0	1000	Arginine and proline metabolism
	R_R00267_c	Isocitrate:NADP+ oxidoreductase (decarboxylating)	NADP+[C_c] + Isocitrate[C_c] => NADPH[C_c] + CO2[C_c] + 2-Oxoglutarate[C_c] + H+[C_c]	1.1.1.42	Clo1313_1944	0	1000	Citrate cycle (TCA cycle)
	R_R00268_c	oxalosuccinate carboxy-lyase (2-oxoglutarate-forming)	H+[C_c] + Oxalosuccinate[C_c] => CO2[C_c] + 2-Oxoglutarate[C_c]	1.1.1.42	Clo1313_1944	0	1000	Citrate cycle (TCA cycle)
	R_R00289_c	UTP:alpha-D-glucose-1-phosphate uridylyltransferase	UTP[C_c] + H+[C_c] + D-Glucose 1-phosphate[C_c] <=> Diphosphate[C_c] + UDP-glucose[C_c]	2.7.7.9	Clo1313_2847	-1000	1000	Pentose and glucuronate interconversions
	R_R00299_c	ATP:D-glucose 6-phosphotransferase	ATP[C_c] + D-Glucose[C_c] => ADP[C_c] + H+[C_c] + D-Glucose 6-phosphate[C_c]	2.7.1.1 2.7.1.2	Clo1313_0489;Clo1313_1831	0	1000	Streptomycin biosynthesis
	R_R00315_c	Acetate kinase	ADP[C_c] + Acetyl phosphate[C_c] => ATP[C_c] + Acetate[C_c]	2.7.2.1 2.7.2.15	Clo1313_1186	0	1000	Pyruvate Metabolism
	R_R00316_c	ATP:acetate adenylyltransferase	Diphosphate[C_c] + Acetyl adenylate[C_c] => ATP[C_c] + Acetate[C_c] + H+[C_c]	6.2.1.1	Clo1313_1686	0	1000	Pyruvate metabolism
	R_R00330_c	ATP:GDP phosphotransferase	ATP[C_c] + GDP[C_c] => ADP[C_c] + GTP[C_c]	2.7.4.6	Clo1313_1508	0	1000	Purine metabolism
	R_R00332	ATP:GMP phosphotransferase	ATP[C_c] + GMP[C_c] => ADP[C_c] + GDP[C_c]	2.7.4.8 2.7.4.12	Clo1313_0941	0	1000	Purine metabolism
	R_R00336_c	guanosine-3,5-bis(diphosphate) 3-diphosphohydrolase	H2O[C_c] + Guanosine 3',5'-bis(diphosphate)[C_c] => Diphosphate[C_c] + GDP[C_c] + H+[C_c]	3.1.7.2;3.1.7.2	Clo1313_0909	0	1000	Purine metabolism
	R_R00344_c	Pyruvate:carbon-dioxide ligase (ADP-forming)	ATP[C_c] + CO2[C_c] + Pyruvate[C_c] => ADP[C_c] + Orthophosphate[C_c] + Oxaloacetate[C_c] + H+[C_c]	6.4.1.1	Clo1313_1523;Clo1313_1712	0	1000	Citrate cycle (TCA cycle)
	R_R00351_c	citrate synthase	H2O[C_c] + Acetyl-CoA[C_c] + Oxaloacetate[C_c] => CoA[C_c] + H+[C_c] + Citrate[C_c]	2.3.3.1 2.3.3.3	Clo1313_0578	0	1000	Citrate cycle (TCA cycle)
	R_R00355_c	L-Aspartate:2-oxoglutarate aminotransferase	2-Oxoglutarate[C_c] + L-Aspartate[C_c] <=> L-Glutamate[C_c] + Oxaloacetate[C_c]	2.6.1.1	Clo1313_1467;Clo1313_1858;Clo1313_0381;Clo1313_1657	-1000	1000	Alanine, aspartate and glutamate metabolism
	R_R00369_c	L-Alanine:glyoxylate aminotransferase	L-Alanine[C_c] + Glyoxylate[C_c] <=> Pyruvate[C_c] + Glycine[C_c]	2.6.1.44	Clo1313_1964	-1000	1000	Alanine, aspartate and glutamate metabolism
	R_R00371_c	Acetyl-CoA:glycine C-acetyltransferase	Acetyl-CoA[C_c] + Glycine[C_c] <=> CoA[C_c] + L-2-Amino-3-oxobutanoic acid[C_c]	2.3.1.29	Clo1313_2210	-1000	1000	Glycine, serine and threonine metabolism
	R_R00372_c	Glycine:2-oxoglutarate aminotransferase	2-Oxoglutarate[C_c] + Glycine[C_c] <=> L-Glutamate[C_c] + Glyoxylate[C_c]	2.6.1.4 2.6.1.44	Clo1313_1964	-1000	1000	Glycine, serine and threonine metabolism
	R_R00401_c	alanine racemase	L-Alanine[C_c] => D-Alanine[C_c]	5.1.1.1	Clo1313_0288;Clo1313_1429	0	1000	D-Alanine metabolism
	R_R00414_c	UDP-N-acetyl-D-glucosamine 2-epimerase	H2O[C_c] + UDP-N-acetyl-D-glucosamine[C_c] => UDP[C_c] + H+[C_c] + N-Acetyl-D-mannosamine[C_c]	5.1.3.14 3.2.1.183	Clo1313_0188;Clo1313_0229	0	1000	Amino sugar and nucleotide sugar metabolism
	R_R00416_c	UTP:N-acetyl-alpha-D-glucosamine-1-phosphate uridylyltransferase	UTP[C_c] + H+[C_c] + N-Acetyl-alpha-D-glucosamine 1-phosphate[C_c] => Diphosphate[C_c] + UDP-N-acetyl-D-glucosamine[C_c]	2.7.7.23	Clo1313_0217	0	1000	Amino sugar and nucleotide sugar metabolism
	R_R00418_c	UDP-N-acetyl-D-glucosamine 4-epimerase	UDP-N-acetyl-D-glucosamine[C_c] => UDP-N-acetyl-D-galactosamine[C_c]	5.1.3.2 5.1.3.7	Clo1313_2893;Clo1313_0234;Clo1313_2047	0	1000	Amino sugar and nucleotide sugar metabolism
	R_R00420_c	UDP-N-acetyl-D-glucosamine 2-epimerase	UDP-N-acetyl-D-glucosamine[C_c] => UDP-N-acetyl-D-mannosamine[C_c]	5.1.3.14	Clo1313_0188;Clo1313_0229	0	1000	Amino sugar and nucleotide sugar metabolism
	R_R00425_c	GTP 7,8-8,9-dihydrolase (diphosphate-forming)	3 H2O[C_c] + GTP[C_c] => Diphosphate[C_c] + Formate[C_c] + 2 H+[C_c] + 2,5-Diamino-6-(5-phospho-D-ribosylamino)pyrimidin-4(3H)-one[C_c]	3.5.4.25	Clo1313_2125	0	1000	Riboflavin metabolism
	R_R00426_c	GTP diphosphohydrolase (diphosphate-forming);	H2O[C_c] + GTP[C_c] => Diphosphate[C_c] + H+[C_c] + GMP[C_c]	3.6.1.8 3.6.1.19	Clo1313_0245;Clo1313_2044;Clo1313_0083	0	1000	Purine metabolism
	R_R00428_c	GTP 8,9-hydrolase	H2O[C_c] + GTP[C_c] => Formamidopyrimidine nucleoside triphosphate[C_c]	3.5.4.16	Clo1313_2876	0	1000	Folate biosynthesis
	R_R00429_c	ATP:GTP 3'-diphosphotransferase	ATP[C_c] + GTP[C_c] => AMP[C_c] + Guanosine 3'-diphosphate 5'-triphosphate[C_c]	2.7.6.5	Clo1313_0909	0	1000	Purine metabolism
	R_R00431_c	GTP:oxaloacetate carboxy-lyase (adding GTP;phosphoenolpyruvate-forming);	CO2[C_c] + GDP[C_c] + Phosphoenolpyruvate[C_c] => Oxaloacetate[C_c] + GTP[C_c]	4.1.1.32	Clo1313_0415	0	1000	Glycolysis / Gluconeogenesis
	R_R00451_c	meso-2,6-diaminoheptanedioate carboxy-lyase (L-lysine-forming)	H+[C_c] + meso-2,6-Diaminoheptanedioate[C_c] => CO2[C_c] + L-Lysine[C_c]	4.1.1.20	Clo1313_1540	0	1000	Lysine biosynthesis
	R_R00462_c	L-lysine carboxy-lyase (cadaverine-forming)	L-Lysine[C_c] + H+[C_c] => CO2[C_c] + Cadaverine[C_c]	4.1.1.18	Clo1313_2592;Clo1313_2766	0	1000	Lysine degradation
	R_R00471_c	D-4-Hydroxy-2-oxoglutarate glyoxylate-lyase	D-4-Hydroxy-2-oxoglutarate[C_c] <=> Pyruvate[C_c] + Glyoxylate[C_c]	4.1.1.3 4.1.2.14 4.1.3.16	Clo1313_1523;Clo1313_1712	-1000	1000	Arginine and proline metabolism
	R_R00480_c	ATP:L-aspartate 4-phosphotransferase	ATP[C_c] + L-Aspartate[C_c] => ADP[C_c] + 4-Phospho-L-aspartate[C_c]	2.7.2.4	Clo1313_0873	0	1000	Glycine, serine and threonine metabolism
	R_R00483_c	L-aspartate:ammonia ligase (AMP-forming)	ATP[C_c] + NH3[C_c] + L-Aspartate[C_c] => Diphosphate[C_c] + AMP[C_c] + H+[C_c] + L-Asparagine[C_c]	6.3.1.1 6.3.5.4	Clo1313_2163;Clo1313_1681	0	1000	Alanine, aspartate and glutamate metabolism
	R_R00489_c	L-aspartate 1-carboxy-lyase (beta-alanine-forming)	L-Aspartate[C_c] + H+[C_c] => CO2[C_c] + beta-Alanine[C_c]	4.1.1.11 4.1.1.15	Clo1313_1318	0	1000	beta-Alanine metabolism
	R_R00509_c	ATP:adenylylsulfate 3'-phosphotransferase	ATP[C_c] + Adenylyl sulfate[C_c] => ADP[C_c] + 3'-Phosphoadenylyl sulfate[C_c] + H+[C_c]	2.7.1.25	Clo1313_0120	0	1000	Purine metabolism
	R_R00511_c	Cytidine-5'-monophosphate phosphohydrolase	H2O[C_c] + CMP[C_c] => Orthophosphate[C_c] + Cytidine[C_c]	3.1.3.5 3.1.3.91	Clo1313_3022	0	1000	Pyrimidine metabolism
	R_R00512_c	ATP:CMP phosphotransferase	ATP[C_c] + CMP[C_c] => ADP[C_c] + CDP[C_c]	2.7.4.14	Clo1313_1512	0	1000	Pyrimidine metabolism
	R_R00513_c	ATP:cytidine 5'-phosphotransferase	ATP[C_c] + Cytidine[C_c] => ADP[C_c] + CMP[C_c] + H+[C_c]	2.7.1.48	Clo1313_1891	0	1000	Pyrimidine metabolism
	R_R00516_c	UTP:cytidine 5'-phosphotransferase	UTP[C_c] + Cytidine[C_c] => UDP[C_c] + CMP[C_c] + H+[C_c]	2.7.1.48	Clo1313_1891	0	1000	Pyrimidine metabolism
	R_R00517_c	GTP:cytidine 5'-phosphotransferase	GTP[C_c] + Cytidine[C_c] => GDP[C_c] + CMP[C_c] + H+[C_c]	2.7.1.48	Clo1313_1891	-1000	1000	Pyrimidine metabolism
	R_R00529_c	ATP:sulfate adenylyltransferase	ATP[C_c] + Sulfate[C_c] + H+[C_c] => Diphosphate[C_c] + Adenylyl sulfate[C_c]	2.7.7.4	Clo1313_0120;Clo1313_0119	0	1000	Purine metabolism
	R_R00549_c	ATP:riboflavin 5'-phosphotransferase	ATP[C_c] + Riboflavin[C_c] => ADP[C_c] + FMN[C_c] + H+[C_c]	2.7.1.26	Clo1313_1229;Clo1313_1233	0	1000	Riboflavin metabolism
	R_R00568_c	CTP aminohydrolase	H2O[C_c] + CTP[C_c] + H+[C_c] => NH3[C_c] + UTP[C_c]	3.5.4.13	Clo1313_2239	0	1000	Pyrimidine metabolism
	R_R00570_c	ATP:CDP phosphotransferase	ATP[C_c] + CDP[C_c] => ADP[C_c] + CTP[C_c]	2.7.4.6	Clo1313_1508	0	1000	Pyrimidine metabolism
	R_R00571_c	UTP:ammonia ligase (ADP-forming)	ATP[C_c] + NH3[C_c] + UTP[C_c] => ADP[C_c] + Orthophosphate[C_c] + CTP[C_c] + 2 H+[C_c]	6.3.4.2	Clo1313_2597	0	1000	Pyrimidine metabolism
	R_R00573_c	UTP:L-glutamine amido-ligase (ADP-forming)	H2O[C_c] + ATP[C_c] + L-Glutamine[C_c] + UTP[C_c] => ADP[C_c] + Orthophosphate[C_c] + L-Glutamate[C_c] + CTP[C_c] + 2 H+[C_c]	6.3.4.2	Clo1313_2597	0	1000	Pyrimidine metabolism
	R_R00575_c	hydrogen-carbonate:L-glutamine amido-ligase (ADP-forming, carbamate-phosphorylating)	H2O[C_c] + 2 ATP[C_c] + CO2[C_c] + L-Glutamine[C_c] => 2 ADP[C_c] + Orthophosphate[C_c] + L-Glutamate[C_c] + 2 H+[C_c] + Carbamoyl phosphate[C_c]	6.3.5.5	Clo1313_2560;Clo1313_2559;Clo1313_1268;Clo1313_1267	0	1000	Pyrimidine metabolism
	R_R00578_c	L-aspartate:L-glutamine amido-ligase (AMP-forming)	H2O[C_c] + ATP[C_c] + L-Aspartate[C_c] + L-Glutamine[C_c] => Diphosphate[C_c] + AMP[C_c] + L-Glutamate[C_c] + L-Asparagine[C_c]	6.3.5.4	Clo1313_1681;Clo1313_2163	0	1000	Alanine, aspartate and glutamate metabolism
	R_R00582_c	O-phospho-L-serine phosphohydrolase	H2O[C_c] + O-Phospho-L-serine[C_c] => Orthophosphate[C_c] + L-Serine[C_c]	3.1.3.3		0	1000	Glycine, serine and threonine metabolism
	R_R00585_c	L-Serine:pyruvate aminotransferase	Pyruvate[C_c] + L-Serine[C_c] <=> L-Alanine[C_c] + Hydroxypyruvate[C_c]	2.6.1.51	Clo1313_1964	-1000	1000	Glycine, serine and threonine metabolism
	R_R00586_c	acetyl-CoA:L-serine O-acetyltransferase	Acetyl-CoA[C_c] + L-Serine[C_c] => CoA[C_c] + O-Acetyl-L-serine[C_c]	2.3.1.30	Clo1313_2724	0	1000	Cysteine and methionine metabolism
	R_R00588_c	L-Serine:glyoxylate aminotransferase	Glyoxylate[C_c] + L-Serine[C_c] <=> Glycine[C_c] + Hydroxypyruvate[C_c]	2.6.1.45	Clo1313_1964;Clo1313_1155	0	1000	Glycine, serine and threonine metabolism
	R_R00615_c	Thiamin diphosphate phosphohydrolase	H2O[C_c] + Thiamin diphosphate[C_c] => Orthophosphate[C_c] + H+[C_c] + Thiamin monophosphate[C_c]	3.6.1.15	Clo1313_2044	0	1000	Thiamine metabolism
	R_R00616_c	ATP:thiamine-diphosphate phosphotransferase	ATP[C_c] + Thiamin diphosphate[C_c] => ADP[C_c] + Thiamin triphosphate[C_c]	2.7.4.15 2.7.6.2	Clo1313_1660	0	1000	Thiamine metabolism
	R_R00619_c	ATP:thiamine diphosphotransferase	ATP[C_c] + Thiamine[C_c] => AMP[C_c] + Thiamin diphosphate[C_c] + H+[C_c]	2.7.6.2	Clo1313_1660	0	1000	Thiamine metabolism
	R_R00658_c	2-phospho-D-glycerate hydro-lyase (phosphoenolpyruvate-forming)	2-Phospho-D-glycerate[C_c] <=> H2O[C_c] + Phosphoenolpyruvate[C_c]	4.2.1.11	Clo1313_2090	-1000	1000	Glycolysis / Gluconeogenesis
	R_R00660_c	Phosphoenolpyruvate:UDP-N-acetyl-D-glucosamine 1-carboxyvinyl-transferase	UDP-N-acetyl-D-glucosamine[C_c] + Phosphoenolpyruvate[C_c] => Orthophosphate[C_c] + UDP-N-acetyl-3-(1-carboxyvinyl)-D-glucosamine[C_c]	2.5.1.7	Clo1313_0202;Clo1313_2989;Clo1313_1245	0	1000	Amino sugar and nucleotide sugar metabolism
	R_R00662_c	Uridine triphosphate pyrophosphohydrolase	H2O[C_c] + UTP[C_c] => Diphosphate[C_c] + H+[C_c] + UMP[C_c]	3.6.1.8 3.6.1.19	Clo1313_0245;Clo1313_0083;Clo1313_2044	0	1000	Pyrimidine metabolism
	R_R00674_c	L-serine hydro-lyase (adding indole; L-tryptophan-forming)	L-Serine[C_c] + Indole[C_c] => H2O[C_c] + L-Tryptophan[C_c]	4.2.1.20	Clo1313_0837;Clo1313_0836;Clo1313_1046	0	1000	Phenylalanine, tyrosine and tryptophan biosynthesis
	R_R00691_c	L-arogenate hydro-lyase (decarboxylating; L-phenylalanine-forming)	H+[C_c] + L-Arogenate[C_c] => H2O[C_c] + CO2[C_c] + L-Phenylalanine[C_c]	4.2.1.51 4.2.1.91	Clo1313_2933	0	1000	Phenylalanine, tyrosine and tryptophan biosynthesis
	R_R00694_c	L-Phenylalanine:2-oxoglutarate aminotransferase	L-Glutamate[C_c] + Phenylpyruvate[C_c] <=> 2-Oxoglutarate[C_c] + L-Phenylalanine[C_c]	2.6.1.1 2.6.1.5 2.6.1.9 2.6.1.57	Clo1313_1467;Clo1313_1858;Clo1313_0381;Clo1313_1657;Clo1313_0424;Clo1313_1619	-1000	1000	Phenylalanine metabolism
	R_R00703_c	(S)-Lactate:NAD+ oxidoreductase	NADH[C_c] + Pyruvate[C_c] + H+[C_c] => NAD+[C_c] + (S)-Lactate[C_c]	1.1.1.27	Clo1313_1160;Clo1313_1878	0	1000	Glycolysis / Gluconeogenesis
	R_R00710_c	Acetaldehyde:NAD+ oxidoreductase	H2O[C_c] + NAD+[C_c] + Acetaldehyde[C_c] => NADH[C_c] + Acetate[C_c] + H+[C_c]	1.2.1.3 1.2.1.5	Clo1313_2911	0	1000	Glycolysis / Gluconeogenesis
	R_R00711_c	Acetaldehyde:NADP+ oxidoreductase	H2O[C_c] + NADP+[C_c] + Acetaldehyde[C_c] => NADPH[C_c] + Acetate[C_c] + H+[C_c]	1.2.1.4 1.2.1.5	Clo1313_2911	0	1000	Glycolysis / Gluconeogenesis
	R_R00717_c	Glycolate:NAD+ oxidoreductase	NAD+[C_c] + Glycolate[C_c] <=> NADH[C_c] + Glyoxylate[C_c] + H+[C_c]	1.1.1.26 1.1.1.29	Clo1313_1953	-1000	1000	Glyoxylate and dicarboxylate metabolism
	R_R00720_c	Inosine 5-triphosphate pyrophosphohydrolase	H2O[C_c] + ITP[C_c] => Diphosphate[C_c] + H+[C_c] + IMP[C_c]	3.6.1.8 3.6.1.19	Clo1313_0245;Clo1313_2044;Clo1313_0083	0	1000	Purine metabolism
	R_R00722_c	ATP:IDP phosphotransferase	ATP[C_c] + IDP[C_c] => ADP[C_c] + ITP[C_c]	2.7.4.6	Clo1313_1508	0	1000	Purine metabolism
	R_R00734_c	L-tyrosine:2-oxoglutarate aminotransferase	2-Oxoglutarate[C_c] + L-Tyrosine[C_c] <=> L-Glutamate[C_c] + 3-(4-Hydroxyphenyl)pyruvate[C_c]	2.6.1.1 2.6.1.5 2.6.1.9 2.6.1.57	Clo1313_1467;Clo1313_1858;Clo1313_0381;Clo1313_1657;Clo1313_0424;Clo1313_1619	-1000	1000	Tyrosine, Tryptophan, and Phenylalanine Metabolism
	R_R00742_c	Acetyl-CoA Carboxylase / Carboxyl transferase	ATP[C_c] + CO2[C_c] + Acetyl-CoA[C_c] => ADP[C_c] + Orthophosphate[C_c] + Malonyl-CoA[C_c]	6.4.1.2	Clo1313_1526	0	1000	Fatty Acid Metabolism
	R_R00754_c	ethanol:NAD+ oxidoreductase	NADH[C_c] + H+[C_c] + Acetaldehyde[C_c] => NAD+[C_c] + Ethanol[C_c]	1.1.1.1 1.1.1.71	Clo1313_1798	0	1000	Glycolysis / Gluconeogenesis
	R_R00765_c	D-glucosamine-6-phosphate aminohydrolase (ketol isomerizing);	H2O[C_c] + D-Glucosamine 6-phosphate[C_c] => NH3[C_c] + D-Fructose 6-phosphate[C_c]	3.5.99.6	Clo1313_2165	0	1000	Amino sugar and nucleotide sugar metabolism
	R_R00768_c	L-glutamine:D-fructose-6-phosphate isomerase (deaminating);	L-Glutamine[C_c] + D-Fructose 6-phosphate[C_c] => L-Glutamate[C_c] + D-Glucosamine 6-phosphate[C_c]	2.6.1.16	Clo1313_1099	0	1000	Alanine, aspartate and glutamate metabolism
	R_R00782_c	L-Cysteine hydrogen-sulfide-lyase (deaminating; pyruvate-forming)	H2O[C_c] + L-Cysteine[C_c] => NH3[C_c] + Pyruvate[C_c] + H+[C_c] + Hydrogen sulfide[C_c]	4.4.1.1 4.4.1.8	Clo1313_2325;Clo1313_0388;Clo1313_0389	0	1000	Cysteine and methionine metabolism
	R_R00842_c	sn-Glycerol-3-phosphate:NAD+ 2-oxidoreductase	NADH[C_c] + H+[C_c] + Glycerone phosphate[C_c] => NAD+[C_c] + sn-Glycerol 3-phosphate[C_c]	1.1.1.8 1.1.1.94	Clo1313_1192	0	1000	Glycerophospholipid metabolism
	R_R00844_c	sn-Glycerol-3-phosphate:NADP+ 2-oxidoreductase	NADPH[C_c] + H+[C_c] + Glycerone phosphate[C_c] => NADP+[C_c] + sn-Glycerol 3-phosphate[C_c]	1.1.1.94	Clo1313_1192	0	1000	Glycerophospholipid metabolism
	R_R00847_c	ATP:glycerol 3-phosphotransferase	ATP[C_c] + Glycerol[C_c] => ADP[C_c] + H+[C_c] + sn-Glycerol 3-phosphate[C_c]	2.7.1.30	Clo1313_0073	0	1000	Glycerolipid metabolism
	R_R00852_c	hydrogen-sulfide:NADP+ oxidoreductase	3 NADPH[C_c] + 3 H+[C_c] + Sulfite[C_c] => 3 H2O[C_c] + 3 NADP+[C_c] + Hydrogen sulfide[C_c]	1.8.1.2	Clo1313_2617;Clo1313_2618;Clo1313_2637	0	1000	Sulfur metabolism
	R_R00859_c	Hydrogen-sulfide:ferredoxin oxidoreductase	6 H+[C_c] + Sulfite[C_c] + 6 Reduced ferredoxin[C_c] => 3 H2O[C_c] + 6 Oxidized ferredoxin[C_c] + Hydrogen sulfide[C_c]	1.8.7.1	Clo1313_0124;Clo1313_0125	0	1000	Sulfur metabolism
	R_R00867_c	ATP:D-fructose 6-phosphotransferase	ATP[C_c] + D-Fructose[C_c] => ADP[C_c] + H+[C_c] + beta-D-Fructose 6-phosphate[C_c]	2.7.1.4	Clo1313_1832	0	1000	Fructose and mannose metabolism
	R_R00875_c	D-Glucitol:NAD+ 2-oxidoreductase	NAD+[C_c] + D-Sorbitol[C_c] => NADH[C_c] + H+[C_c] + D-Fructose[C_c]	1.1.1.14 1.1.1.15	Clo1313_1833;Clo1313_0076	0	1000	Fructose and mannose metabolism
	R_R00885_c	GTP:alpha-D-mannose-1-phosphate guanylyltransferase	GTP[C_c] + H+[C_c] + D-Mannose 1-phosphate[C_c] => Diphosphate[C_c] + GDP-mannose[C_c]	2.7.7.13	Clo1313_1134;Clo1313_2633;Clo1313_0666	0	1000	Fructose and mannose metabolism
	R_R00896_c	L-cysteine:2-oxoglutarate aminotransferase	L-Glutamate[C_c] + Mercaptopyruvate[C_c] => 2-Oxoglutarate[C_c] + L-Cysteine[C_c]	2.6.1.1	Clo1313_1467;Clo1313_1858;Clo1313_0381;Clo1313_1657	0	1000	Cysteine and methionine metabolism
	R_R00897_c	Cysteine synthase	Hydrogen sulfide[C_c] + O-Acetyl-L-serine[C_c] => Acetate[C_c] + H+[C_c] + L-Cysteine[C_c]	2.5.1.47 2.5.1.65	Clo1313_2532;Clo1313_2326;Clo1313_2335;Clo1313_2534	0	1000	Cysteine and methionine metabolism
	R_R00899_c	L-cysteinylglycine dipeptidase	H2O[C_c] + Cys-Gly[C_c] <=> Glycine[C_c] + L-Cysteine[C_c]	3.4.11.1 3.4.11.2 3.4.11.23 3.4.13.3	Clo1313_0700	-1000	1000	Glutathione metabolism
	R_R00904_c	3-aminopropanal:NAD+ oxidoreductase	H2O[C_c] + NAD+[C_c] + 3-Aminopropanal[C_c] => NADH[C_c] + H+[C_c] + beta-Alanine[C_c]	1.2.1.3 1.2.1.5 1.2.1.19	Clo1313_2911	0	1000	beta-Alanine metabolism
	R_R00918_c	propanoyl-CoA:(2S)-methylmalonyl-CoA malonyltransferase (cyclizing);	6 NADPH[C_c] + 6 H+[C_c] + Propanoyl-CoA[C_c] + 6 (S)-Methylmalonyl-CoA[C_c] => H2O[C_c] + 6 NADP+[C_c] + 7 CoA[C_c] + 6 CO2[C_c] + 6-Deoxyerythronolide B[C_c]	2.3.1.94	Clo1313_2097	0	1000	Biosynthesis of 12-, 14- and 16-membered macrolides
	R_R00921_c	propanoyl-CoA:phosphate propanoyltransferase	Orthophosphate[C_c] + Propanoyl-CoA[C_c] => CoA[C_c] + Propanoyl phosphate[C_c]	2.3.1.8	Clo1313_1185	0	1000	Propanoate metabolism
	R_R00926_c	Propionyladenylate:CoA propionyltransferase	CoA[C_c] + Propionyladenylate[C_c] => AMP[C_c] + Propanoyl-CoA[C_c]	6.2.1.1 6.2.1.17	Clo1313_1686	0	1000	Propanoate metabolism
	R_R00931_c	propanoyl-CoA:oxaloacetate C-propanoyltransferase (thioester-hydrolysing, 1-carboxyethyl-forming);	H2O[C_c] + Oxaloacetate[C_c] + Propanoyl-CoA[C_c] => CoA[C_c] + H+[C_c] + 2-Methylcitrate[C_c]	2.3.3.5	Clo1313_0578	0	1000	Propanoate metabolism
	R_R00936_c	5,6,7,8-tetrahydrofolate:NAD+ oxidoreductase	NADH[C_c] + H+[C_c] + Dihydrofolate[C_c] => NAD+[C_c] + Tetrahydrofolate[C_c]	1.5.1.3	Clo1313_1031	0	1000	One carbon pool by folate
	R_R00937_c	5,6,7,8-tetrahydrofolate:NAD+ oxidoreductase	2 NADH[C_c] + 2 H+[C_c] + Folate[C_c] => 2 NAD+[C_c] + Tetrahydrofolate[C_c]	1.5.1.3	Clo1313_1031	0	1000	One carbon pool by folate
	R_R00939_c	5,6,7,8-tetrahydrofolate:NADP+ oxidoreductase	NADPH[C_c] + H+[C_c] + Dihydrofolate[C_c] => NADP+[C_c] + Tetrahydrofolate[C_c]	1.5.1.3	Clo1313_1031	0	1000	One carbon pool by folate
	R_R00940_c	5,6,7,8-tetrahydrofolate:NADP+ oxidoreductase	2 NADPH[C_c] + 2 H+[C_c] + Folate[C_c] => 2 NADP+[C_c] + Tetrahydrofolate[C_c]	1.5.1.3	Clo1313_1031	0	1000	One carbon pool by folate
	R_R00942_c	Tetrahydrofolate:L-glutamate gamma-ligase (ADP-forming)	ATP[C_c] + L-Glutamate[C_c] + Tetrahydrofolate[C_c] => ADP[C_c] + Orthophosphate[C_c] + Tetrahydrofolyl-[Glu](2)[C_c]	6.3.2.17	Clo1313_0864	0	1000	Folate biosynthesis
	R_R00943_c	Formate:tetrahydrofolate ligase (ADP-forming)	ATP[C_c] + Formate[C_c] + Tetrahydrofolate[C_c] => ADP[C_c] + Orthophosphate[C_c] + 10-Formyltetrahydrofolate[C_c]	6.3.4.3	Clo1313_0030;Clo1313_1011;Clo1313_1012	0	1000	One carbon pool by folate
	R_R00945_c	5,10-Methylenetetrahydrofolate:glycine hydroxymethyltransferase	L-Serine[C_c] + Tetrahydrofolate[C_c] <=> H2O[C_c] + Glycine[C_c] + 5,10-Methylenetetrahydrofolate[C_c]	2.1.2.1	Clo1313_1155	-1000	1000	Glycine, serine and threonine metabolism
	R_R00946_c	5-Methyltetrahydrofolate:L-homocysteine S-methyltransferase	L-Homocysteine[C_c] + 5-Methyltetrahydrofolate[C_c] => L-Methionine[C_c] + Tetrahydrofolate[C_c]	2.1.1.13	Clo1313_1588;Clo1313_1587;Clo1313_1582;Clo1313_1581;Clo1313_0372	0	1000	Cysteine and methionine metabolism
	R_R00948_c	ATP:alpha-D-glucose-1-phosphate adenyltransferase	ATP[C_c] + H+[C_c] + D-Glucose 1-phosphate[C_c] => Diphosphate[C_c] + ADP-glucose[C_c]	2.7.7.27	Clo1313_0717;Clo1313_0718;Clo1313_0148	0	1000	Glycolysis/Gluconeogenesis
	R_R00952_c	cellobiose phosphorylase	Orthophosphate[C_c] + Cellobiose[C_c] => D-Glucose[C_c] + D-Glucose 1-phosphate[C_c]	2.4.1.20	Clo1313_1954	0	1000	Cellulose Metabolism
	R_R00956_c	CTP:alpha-D-glucose-1-phosphate cytidylyltransferase	CTP[C_c] + H+[C_c] + D-Glucose 1-phosphate[C_c] => Diphosphate[C_c] + CDP-glucose[C_c]	2.7.7.33	Clo1313_0148	0	1000	Sugar Metabolism
	R_R00959_c	alpha-D-Glucose 1-phosphate 1,6-phosphomutase	D-Glucose 1-phosphate[C_c] <=> alpha-D-Glucose 6-phosphate[C_c]	5.4.2.2 5.4.2.5	Clo1313_0993	-1000	1000	Glycolysis / Gluconeogenesis
	R_R00962_c	ITP:cytidine 5-phosphotransferase	ITP[C_c] + Cytidine[C_c] => CMP[C_c] + H+[C_c] + IDP[C_c]	2.7.1.48	Clo1313_1891	0	1000	Pyrimidine metabolism
	R_R00963_c	Uridine 5-monophosphate phosphohydrolase	H2O[C_c] + UMP[C_c] => Orthophosphate[C_c] + Uridine[C_c]	3.1.3.5	Clo1313_3022	0	1000	Pyrimidine metabolism
	R_R00964_c	ATP:uridine 5-phosphotransferase	ATP[C_c] + Uridine[C_c] => ADP[C_c] + H+[C_c] + UMP[C_c]	2.7.1.48	Clo1313_1891	0	1000	Pyrimidine metabolism
	R_R00966_c	UMP:diphosphate phospho-alpha-D-ribosyltransferase	Uracil[C_c] + 5-Phospho-alpha-D-ribose 1-diphosphate[C_c] => Diphosphate[C_c] + UMP[C_c]	2.4.2.9	Clo1313_0185;Clo1313_1262	0	1000	Pyrimidine metabolism
	R_R00967_c	UTP:uridine 5-phosphotransferase	UTP[C_c] + Uridine[C_c] => UDP[C_c] + UMP[C_c]	2.7.1.48	Clo1313_1891	0	1000	Pyrimidine metabolism
	R_R00968_c	GTP:uridine 5-phosphotransferase	GTP[C_c] + Uridine[C_c] => GDP[C_c] + UMP[C_c]	2.7.1.48	Clo1313_1891	0	1000	Pyrimidine metabolism
	R_R00970_c	ITP:uridine 5-phosphotransferase	ITP[C_c] + Uridine[C_c] => IDP[C_c] + UMP[C_c]	2.7.1.48	Clo1313_1891	0	1000	Pyrimidine metabolism
	R_R00986_c	Chorismate pyruvate-lyase (amino-accepting)	L-Glutamine[C_c] + Chorismate[C_c] => Pyruvate[C_c] + L-Glutamate[C_c] + H+[C_c] + Anthranilate[C_c]	4.1.3.27	Clo1313_1345	0	1000	Phenylalanine, tyrosine and tryptophan biosynthesis
	R_R00994_c	(2R,3S)-3-methylmalate:NAD+ oxidoreductase	NAD+[C_c] + D-erythro-3-Methylmalate[C_c] => NADH[C_c] + CO2[C_c] + H+[C_c] + 2-Oxobutanoate[C_c]	1.1.1.85	Clo1313_2882	0	1000	Valine, leucine and isoleucine biosynthesis
	R_R00999_c	O-Succinyl-L-homoserine succinate-lyase (deaminating; 2-oxobutanoate-forming)	H2O[C_c] + O-Succinyl-L-homoserine[C_c] => NH3[C_c] + Succinate[C_c] + H+[C_c] + 2-Oxobutanoate[C_c]	2.5.1.48	Clo1313_2325;Clo1313_0388	0	1000	Cysteine and methionine metabolism
	R_R01000_c	2-Hydroxybutyrate:NAD+ oxidoreductase	NAD+[C_c] + 2-Hydroxybutanoic acid[C_c] => NADH[C_c] + H+[C_c] + 2-Oxobutanoate[C_c]	1.1.1.27	Clo1313_1160;Clo1313_1878	0	1000	Propanoate metabolism
	R_R01001_c	L-cystathionine cysteine-lyase (deaminating; 2-oxobutanoate-forming)	H2O[C_c] + L-Cystathionine[C_c] => NH3[C_c] + L-Cysteine[C_c] + 2-Oxobutanoate[C_c]	4.4.1.1	Clo1313_2325;Clo1313_0388	0	1000	Cysteine Metabolism
	R_R01009_c	GDPmannose:dolichyl-phosphate O-beta-D-mannosyltransferase	GDP-mannose[C_c] + Dolichyl phosphate[C_c] => GDP[C_c] + Dolichyl phosphate D-mannose[C_c]	2.4.1.83	Clo1313_0645;Clo1313_0648;Clo1313_0650	0	1000	N-Glycan biosynthesis
	R_R01015_c	D-glyceraldehyde-3-phosphate aldose-ketose-isomerase	D-Glyceraldehyde 3-phosphate[C_c] <=> Glycerone phosphate[C_c]	5.3.1.1	Clo1313_2093	-1000	1000	Glycolysis / Gluconeogenesis
	R_R01016_c	glycerone-phosphate phosphate-lyase (methylglyoxal-forming)	Glycerone phosphate[C_c] => Orthophosphate[C_c] + Methylglyoxal[C_c]	4.2.3.3	Clo1313_2136	0	1000	Pyruvate metabolism
	R_R01049_c	ATP:D-ribose-5-phosphate diphosphotransferase	ATP[C_c] + D-Ribose 5-phosphate[C_c] => AMP[C_c] + H+[C_c] + 5-Phospho-alpha-D-ribose 1-diphosphate[C_c]	2.7.6.1	Clo1313_0218	0	1000	Pentose phosphate pathway
	R_R01054_c	ADP-ribose ribophosphohydrolase	H2O[C_c] + ADP-ribose[C_c] => AMP[C_c] + 2 H+[C_c] + D-Ribose 5-phosphate[C_c]	3.6.1.13 3.6.1.21 3.6.1.-	Clo1313_1549	0	1000	Purine metabolism
	R_R01056_c	D-ribose-5-phosphate aldose-ketose-isomerase	D-Ribose 5-phosphate[C_c] <=> D-Ribulose 5-phosphate[C_c]	5.3.1.6	Clo1313_0184	-1000	1000	Pentose phosphate pathway
	R_R01057_c	D-Ribose 1,5-phosphomutase	alpha-D-Ribose 1-phosphate[C_c] <=> D-Ribose 5-phosphate[C_c]	5.4.2.2 5.4.2.7	Clo1313_0993;Clo1313_1546	-1000	1000	Pentose phosphate pathway
	R_R01061_c	D-glyceraldehyde-3-phosphate:NAD+ oxidoreductase (phosphorylating)	NAD+[C_c] + Orthophosphate[C_c] + D-Glyceraldehyde 3-phosphate[C_c] <=> NADH[C_c] + H+[C_c] + 3-Phospho-D-glyceroyl phosphate[C_c]	1.2.1.12 1.2.1.59	Clo1313_2095	-1000	1000	Glycolysis / Gluconeogenesis
	R_R01066_c	2-deoxy-D-ribose-5-phosphate acetaldehyde-lyase (D-glyceraldehyde-3-phosphate-forming)	2-Deoxy-D-ribose 5-phosphate[C_c] => Acetaldehyde[C_c] + D-Glyceraldehyde 3-phosphate[C_c]	4.1.2.4	Clo1313_2349;Clo1313_2615;Clo1313_2627	0	0	Pentose phosphate pathway
	R_R01069_c	D-tagatose 1,6-bisphosphate D-glyceraldehyde-3-phosphate-lyase (glycerone-phosphate-forming)	D-Tagatose 1,6-bisphosphate[C_c] => Glycerone phosphate[C_c] + D-Glyceraldehyde 3-phosphate[C_c]	4.1.2.40	Clo1313_1875	0	1000	Galactose metabolism
	R_R01071_c	1-(5-phospho-D-ribosyl)-ATP:diphosphate phospho-alpha-D-ribosyl-transferase	ATP[C_c] + 5-Phospho-alpha-D-ribose 1-diphosphate[C_c] => Diphosphate[C_c] + 1-(5-Phospho-D-ribosyl)-ATP[C_c]	2.4.2.17	Clo1313_0421;Clo1313_0422	0	1000	Histidine metabolism
	R_R01072_c	5-phosphoribosylamine:diphosphate phospho-alpha-D-ribosyltransferase (glutamate-amidating)	H2O[C_c] + L-Glutamine[C_c] + 5-Phospho-alpha-D-ribose 1-diphosphate[C_c] => Diphosphate[C_c] + L-Glutamate[C_c] + 5-Phosphoribosylamine[C_c]	2.4.2.14	Clo1313_1009	0	1000	Purine metabolism
	R_R01073_c	N-(5-Phospho-D-ribosyl)anthranilate:pyrophosphate phosphoribosyl-transferase	Anthranilate[C_c] + 5-Phospho-alpha-D-ribose 1-diphosphate[C_c] => Diphosphate[C_c] + N-(5-Phospho-D-ribosyl)anthranilate[C_c]	2.4.2.18	Clo1313_1346	0	1000	Phenylalanine, tyrosine and tryptophan biosynthesis
	R_R01074_c	biotin:CoA ligase (AMP-forming);	ATP[C_c] + Biotin[C_c] => Diphosphate[C_c] + Biotinyl-5'-AMP[C_c]	6.2.1.11 6.3.4.9 6.3.4.10 6.3.4.11 6.3.4.15	Clo1313_0172	0	1000	Biotin metabolism
	R_R01078_c	dethiobiotin:sulfur sulfurtransferase	2 S-Adenosyl-L-methionine[C_c] + 2 H+[C_c] + Dethiobiotin[C_c] + 2 e-[C_c] + Sulfur donor[C_c] => 2 L-Methionine[C_c] + Biotin[C_c] + 2 5'-Deoxyadenosine[C_c]	2.8.1.6	Clo1313_2212;Clo1313_2531	0	1000	Biotin metabolism
	R_R01082_c	(S)-malate hydro-lyase (fumarate-forming)	(S)-Malate[C_c] <=> H2O[C_c] + Fumarate[C_c]	4.2.1.2	Clo1313_0640;Clo1313_0641	-1000	1000	Citrate cycle (TCA cycle)
	R_R01083_c	N6-(1,2-dicarboxyethyl)AMP AMP-lyase (fumarate-forming)	N6-(1,2-Dicarboxyethyl)-AMP[C_c] <=> AMP[C_c] + Fumarate[C_c]	4.3.2.2	Clo1313_1481	-1000	1000	Purine metabolism
	R_R01086_c	2-(Nomega-L-arginino)succinate arginine-lyase (fumarate-forming)	N-(L-Arginino)succinate[C_c] <=> L-Arginine[C_c] + Fumarate[C_c]	4.3.2.1	Clo1313_2055	-1000	1000	Alanine, aspartate and glutamate metabolism
	R_R01090_c	L-Leucine:2-oxoglutarate aminotransferase	L-Glutamate[C_c] + 4-Methyl-2-oxopentanoate[C_c] => 2-Oxoglutarate[C_c] + L-Leucine[C_c]	2.6.1.6 2.6.1.42 2.6.1.67	Clo1313_1364	0	1000	Valine, leucine and isoleucine degradation
	R_R01117_c	CTP:N-acetylneuraminate cytidylyltransferase	CTP[C_c] + N-Acetylneuraminate[C_c] => Diphosphate[C_c] + CMP-N-acetylneuraminate[C_c]	2.7.7.43	Clo1313_0228	0	1000	Amino sugar and nucleotide sugar metabolism
	R_R01122_c	delta2-isopentenyl-diphosphate:tRNA isopentenyltransferase	tRNA[C_c] + Dimethylallyl diphosphate[C_c] <=> Diphosphate[C_c] + tRNA containing 6-isopentenyladenosine[C_c]	2.5.1.75	Clo1313_1447	-1000	1000	Zeatin biosynthesis
	R_R01126_c	Inosine 5'-monophosphate phosphohydrolase	H2O[C_c] + IMP[C_c] => Orthophosphate[C_c] + Inosine[C_c]	3.1.3.5	Clo1313_3022	0	1000	Purine metabolism
	R_R01127_c	IMP 1,2-hydrolase (decyclizing)	H2O[C_c] + IMP[C_c] <=> 1-(5'-Phosphoribosyl)-5-formamido-4-imidazolecarboxamide[C_c]	2.1.2.3 3.5.4.10	Clo1313_1012	-1000	1000	Purine metabolism
	R_R01130_c	IMP:NAD+ oxidoreductase	H2O[C_c] + NAD+[C_c] + IMP[C_c] <=> NADH[C_c] + H+[C_c] + Xanthosine 5'-phosphate[C_c]	1.1.1.205	Clo1313_1542	-1000	1000	Purine metabolism
	R_R01135_c	IMP:L-aspartate ligase (GDP-forming)	GTP[C_c] + L-Aspartate[C_c] + IMP[C_c] => Orthophosphate[C_c] + GDP[C_c] + 2 H+[C_c] + N6-(1,2-Dicarboxyethyl)-AMP[C_c]	6.3.4.4	Clo1313_0643	0	1000	Purine metabolism
	R_R01137_c	ATP:dADP phosphotransferase	ATP[C_c] + dADP[C_c] => ADP[C_c] + dATP[C_c]	2.7.4.6	Clo1313_1508	0	1000	Purine metabolism
	R_R01150_c	D-alanine:D-alanine ligase (ADP-forming)	ATP[C_c] + 2 D-Alanine[C_c] => ADP[C_c] + Orthophosphate[C_c] + H+[C_c] + D-Alanyl-D-alanine[C_c]	6.3.2.4	Clo1313_2609	0	1000	D-Alanine metabolism
	R_R01157_c	Agmatine amidinohydrolase	H2O[C_c] + Agmatine[C_c] => Urea[C_c] + Putrescine[C_c]	3.5.3.11	Clo1313_1529	0	1000	Arginine and proline metabolism
	R_R01163_c	L-histidinal:NAD+ oxidoreductase	H2O[C_c] + NAD+[C_c] + L-Histidinal[C_c] => NADH[C_c] + H+[C_c] + L-Histidine[C_c]	1.1.1.23	Clo1313_0423	0	1000	Histidine metabolism
	R_R01166_c	Nalpha-(beta-alanyl)-L-histidine hydrolase	H2O[C_c] + Carnosine[C_c] <=> beta-Alanine[C_c] + L-Histidine[C_c]	3.4.13.3 3.4.13.20	Clo1313_0700	-1000	1000	Histidine metabolism
	R_R01172_c	butanal:NAD+ oxidoreductase (CoA-acylating)	NADH[C_c] + H+[C_c] + Butanoyl-CoA[C_c] => NAD+[C_c] + CoA[C_c] + Butanal[C_c]	1.2.1.10 1.2.1.57	Clo1313_1798	0	1000	Butanoate metabolism
	R_R01196_c	pyruvate:ferredoxin 2-oxidoreductase (CoA-acetylating)	CoA[C_c] + Pyruvate[C_c] + 2 Oxidized ferredoxin[C_c] => CO2[C_c] + Acetyl-CoA[C_c] + 2 H+[C_c] + 2 Reduced ferredoxin[C_c]	1.2.7.1 1.2.7.-	Clo1313_0022;Clo1313_0384;Clo1313_0673;Clo1313_0023;Clo1313_0385;Clo1313_0021;Clo1313_0383;Clo1313_0020;Clo1313_0382;Clo1313_1354;Clo1313_1356	0	1000	Glycolysis / Gluconeogenesis
	R_R01197_c	2-oxoglutarate:ferredoxin oxidoreductase (decarboxylating)	CoA[C_c] + 2-Oxoglutarate[C_c] + 2 Oxidized ferredoxin[C_c] => CO2[C_c] + 2 H+[C_c] + Succinyl-CoA[C_c] + 2 Reduced ferredoxin[C_c]	1.2.7.3	Clo1313_1355; Clo1313_1353; Clo1313_1356	0	1000	Citrate cycle (TCA cycle)
	R_R01199_c	2-oxobutanoate:ferredoxin 2-oxidoreductase (CoA-propanoylating)	CoA[C_c] + 2-Oxobutanoate[C_c] + 2 Oxidized ferredoxin[C_c] => CO2[C_c] + 2 H+[C_c] + Propanoyl-CoA[C_c] + 2 Reduced ferredoxin[C_c]	1.2.7.1 1.2.7.2	Clo1313_0022;Clo1313_0384;Clo1313_0023;Clo1313_0385;Clo1313_0021;Clo1313_0383;Clo1313_0020;Clo1313_0382	0	1000	Propanoate metabolism
	R_R01209_c	2,3-Dihydroxy-3-methylbutanoate hydro-lyase	2,3-Dihydroxy-3-methylbutanoate[C_c] => H2O[C_c] + 3-Methyl-2-oxobutanoic acid[C_c]	4.2.1.9	Clo1313_0304	0	1000	Pantothenate and CoA biosynthesis
	R_R01213_c	acetyl-CoA:3-methyl-2-oxobutanoate C-acetyltransferase (thioester-hydrolysing, carboxymethyl-forming);	H2O[C_c] + Acetyl-CoA[C_c] + 3-Methyl-2-oxobutanoic acid[C_c] => CoA[C_c] + H+[C_c] + alpha-Isopropylmalate[C_c]	2.3.3.13	Clo1313_0857;Clo1313_0102	0	1000	Valine, leucine and isoleucine biosynthesis
	R_R01214_c	L-Valine:2-oxoglutarate aminotransferase	2-Oxoglutarate[C_c] + L-Valine[C_c] <=> L-Glutamate[C_c] + 3-Methyl-2-oxobutanoic acid[C_c]	2.6.1.6 2.6.1.42	Clo1313_1364	-1000	1000	Valine, leucine and isoleucine degradation
	R_R01220_c	5,10-methylenetetrahydrofolate:NADP+ oxidoreductase	NADP+[C_c] + 5,10-Methylenetetrahydrofolate[C_c] <=> NADPH[C_c] + 5,10-Methenyltetrahydrofolate[C_c]	1.5.1.5	Clo1313_1120	-1000	1000	One carbon pool by folate
	R_R01224_c	5-methyltetrahydrofolate:NADP+ oxidoreductase	NADPH[C_c] + H+[C_c] + 5,10-Methylenetetrahydrofolate[C_c] => NADP+[C_c] + 5-Methyltetrahydrofolate[C_c]	1.5.1.20	Clo1313_2132	0	1000	One carbon pool by folate
	R_R01226_c	5,10-Methylenetetrahydrofolate:3-methyl-2-oxobutanoate hydroxymethyltransferase	H2O[C_c] + 3-Methyl-2-oxobutanoic acid[C_c] + 5,10-Methylenetetrahydrofolate[C_c] => Tetrahydrofolate[C_c] + 2-Dehydropantoate[C_c]	2.1.2.11	Clo1313_1316	0	1000	Pantothenate and CoA biosynthesis
	R_R01227_c	Guanosine 5'-monophosphate phosphohydrolase	H2O[C_c] + GMP[C_c] => Orthophosphate[C_c] + Guanosine[C_c]	3.1.3.5	Clo1313_3022	0	1000	Purine metabolism
	R_R01229_c	GMP:diphosphate 5-phospho-alpha-D-ribosyltransferase	5-Phospho-alpha-D-ribose 1-diphosphate[C_c] + Guanine[C_c] => Diphosphate[C_c] + GMP[C_c]	2.4.2.7 2.4.2.8 2.4.2.22	Clo1313_2927;Clo1313_0908	0	1000	Purine metabolism
	R_R01230_c	Xanthosine-5-phosphate:ammonia ligase (AMP-forming)	ATP[C_c] + NH3[C_c] + Xanthosine 5'-phosphate[C_c] => Diphosphate[C_c] + AMP[C_c] + 2 H+[C_c] + GMP[C_c]	6.3.4.1 6.3.5.2	Clo1313_1846;Clo1313_2036	0	1000	Purine metabolism
	R_R01231_c	Xanthosine-5-phosphate:L-glutamine amido-ligase (AMP-forming)	H2O[C_c] + ATP[C_c] + L-Glutamine[C_c] + Xanthosine 5'-phosphate[C_c] <=> Diphosphate[C_c] + AMP[C_c] + L-Glutamate[C_c] + 2 H+[C_c] + GMP[C_c]	6.3.5.2	Clo1313_1846;Clo1313_2036	0	1000	Purine metabolism
	R_R01248_c	L-Proline:NAD+ 5-oxidoreductase	NADH[C_c] + 2 H+[C_c] + (S)-1-Pyrroline-5-carboxylate[C_c] => NAD+[C_c] + L-Proline[C_c]	1.5.1.2	Clo1313_1551	0	1000	Arginine and proline metabolism
	R_R01251_c	L-Proline:NADP+ 5-oxidoreductase	NADPH[C_c] + 2 H+[C_c] + (S)-1-Pyrroline-5-carboxylate[C_c] => NADP+[C_c] + L-Proline[C_c]	1.5.1.2	Clo1313_1551	0	1000	Arginine and proline metabolism
	R_R01280_c	Palmitate:CoA ligase (AMP-forming)	ATP[C_c] + CoA[C_c] + Hexadecanoic acid[C_c] => Diphosphate[C_c] + AMP[C_c] + Palmitoyl-CoA[C_c]	6.2.1.3	Clo1313_1024	0	1000	Fatty acid metabolism
	R_R01286_c	Cystathionine L-homocysteine-lyase (deaminating)	H2O[C_c] + L-Cystathionine[C_c] => NH3[C_c] + Pyruvate[C_c] + L-Homocysteine[C_c]	4.4.1.8	Clo1313_2325;Clo1313_0388;Clo1313_0389	0	1000	Methionine Metabolism
	R_R01287_c	O-acetyl-L-homoserine:hydrogen sulfide S-(3-amino-3-carboxypropyl)transferase;	Hydrogen sulfide[C_c] + O-Acetyl-L-homoserine[C_c] => Acetate[C_c] + L-Homocysteine[C_c]	2.5.1.49	Clo1313_2534;Clo1313_2335	0	1000	Cysteine and methionine metabolism
	R_R01288_c	O4-succinyl-L-homoserine:hydrogen sulfide S-(3-amino-3-carboxypropyl)transferase;	Hydrogen sulfide[C_c] + O-Succinyl-L-homoserine[C_c] => Succinate[C_c] + L-Homocysteine[C_c]	2.5.1.48 2.5.1.-	Clo1313_2325;Clo1313_0388	0	1000	Cysteine and methionine metabolism
	R_R01324_c	citrate hydroxymutase	Citrate[C_c] <=> Isocitrate[C_c]	4.2.1.3	Clo1313_0709	-1000	1000
	R_R01353_c	ATP:propanoate phosphotransferase	ADP[C_c] + Propanoyl phosphate[C_c] => ATP[C_c] + Propanoate[C_c]	2.7.2.1 2.7.2.15	Clo1313_1186	0	1000	Propanoate metabolism
	R_R01354_c	ATP:propanoate adenyltransferase	ATP[C_c] + Propanoate[C_c] => Diphosphate[C_c] + Propionyladenylate[C_c]	6.2.1.1 6.2.1.17	Clo1313_1686	0	1000	Propanoate metabolism
	R_R01373_c	prephenate hydro-lyase (decarboxylating; phenylpyruvate-forming)	H+[C_c] + Prephenate[C_c] => H2O[C_c] + CO2[C_c] + Phenylpyruvate[C_c]	4.2.1.51 4.2.1.91	Clo1313_2933	0	1000	Phenylalanine, tyrosine and tryptophan biosynthesis
	R_R01387_c	UDP-glucuronate 5-epimerase	UDP-glucuronate[C_c] <=> UDP-L-iduronate[C_c]	5.1.3.12	Clo1313_1999;Clo1313_0892	-1000	1000	Amino sugar and nucleotide sugar metabolism
	R_R01388_c	D-Glycerate:NAD+ 2-oxidoreductase	NAD+[C_c] + D-Glycerate[C_c] <=> NADH[C_c] + H+[C_c] + Hydroxypyruvate[C_c]	1.1.1.26 1.1.1.29 1.1.1.81	Clo1313_1953	-1000	1000	Glycine, serine and threonine metabolism
	R_R01397_c	carbamoyl-phosphate:L-aspartate carbamoyltransferase	L-Aspartate[C_c] + Carbamoyl phosphate[C_c] => Orthophosphate[C_c] + H+[C_c] + N-Carbamoyl-L-aspartate[C_c]	2.1.3.2	Clo1313_1264	0	1000	Pyrimidine metabolism
	R_R01398_c	Carbamoyl-phosphate:L-ornithine carbamoyltransferase	L-Ornithine[C_c] + Carbamoyl phosphate[C_c] <=> Orthophosphate[C_c] + H+[C_c] + L-Citrulline[C_c]	2.1.3.3	Clo1313_2561	-1000	1000	Arginine and proline metabolism
	R_R01402_c	S-methyl-5'-thioadenosine:phosphate S-methyl-5-thio-alpha-D-ribosyl-transferase	Orthophosphate[C_c] + 5'-Methylthioadenosine[C_c] <=> Adenine[C_c] + S-Methyl-5-thio-D-ribose 1-phosphate[C_c]	2.4.2.28	Clo1313_1606	-1000	1000	Cysteine and methionine metabolism
	R_R01424_c	N-Benzoylglycine amidohydrolase	Glycine[C_c] + Benzoate[C_c] => H2O[C_c] + Hippurate[C_c]	3.5.1.32	Clo1313_2731	0	1000	Phenylalanine metabolism
	R_R01466_c	O-phospho-L-homoserine phosphate-lyase (adding water;L-threonine-forming)	H2O[C_c] + O-Phospho-L-homoserine[C_c] => Orthophosphate[C_c] + L-Threonine[C_c]	4.2.3.1	Clo1313_0867	0	1000	Glycine, serine and threonine metabolism
	R_R01512_c	ATP:3-phospho-D-glycerate 1-phosphotransferase	ATP[C_c] + 3-Phospho-D-glycerate[C_c] => ADP[C_c] + 3-Phospho-D-glyceroyl phosphate[C_c]	2.7.2.3	Clo1313_2094	0	1000	Glycolysis / Gluconeogenesis
	R_R01513_c	3-Phospho-D-glycerate:NAD+ 2-oxidoreductase	NAD+[C_c] + 3-Phospho-D-glycerate[C_c] => NADH[C_c] + H+[C_c] + 3-Phosphonooxypyruvate[C_c]	1.1.1.95	Clo1313_0586	0	1000	Glycine, serine and threonine metabolism
	R_R01514_c	ATP:(R)-glycerate 3-phosphotransferase	ATP[C_c] + D-Glycerate[C_c] => ADP[C_c] + H+[C_c] + 3-Phospho-D-glycerate[C_c]	2.7.1.31	Clo1313_2359	0	1000	Glycine, serine and threonine metabolism
	R_R01518_c	2-Phospho-D-glycerate 2,3-phosphomutase	2-Phospho-D-glycerate[C_c] <=> 3-Phospho-D-glycerate[C_c]	5.4.2.1	Clo1313_0080;Clo1313_0813;Clo1313_0966;Clo1313_1271;Clo1313_1517;Clo1313_2092	-1000	1000	Glycolysis / Gluconeogenesis
	R_R01529_c	D-Ribulose-5-phosphate 3-epimerase	D-Ribulose 5-phosphate[C_c] <=> D-Xylulose 5-phosphate[C_c]	5.1.3.1	Clo1313_1661	-1000	1000	Pentose phosphate pathway
	R_R01542_c	2-Dehydro-3-deoxy-D-gluconate:NAD+ 5-oxidoreductase	NAD+[C_c] + 2-Dehydro-3-deoxy-D-gluconate[C_c] <=> NADH[C_c] + H+[C_c] + (4S)-4,6-Dihydroxy-2,5-dioxohexanoate[C_c]	1.1.1.125 1.1.1.127	Clo1313_0815	-1000	1000	Pentose and glucuronate interconversions
	R_R01547_c	ATP:dAMP phosphotransferase	ATP[C_c] + dAMP[C_c] => ADP[C_c] + dADP[C_c]	2.7.4.3 2.7.4.11	Clo1313_0466	0	1000	Purine metabolism
	R_R01548_c	dATP:cytidine 5-phosphotransferase	dATP[C_c] + Cytidine[C_c] => CMP[C_c] + dADP[C_c]	2.7.1.48	Clo1313_1891	0	1000	Pyrimidine metabolism
	R_R01549_c	dATP:uridine 5-phosphotransferase	dATP[C_c] + Uridine[C_c] => UMP[C_c] + dADP[C_c]	2.7.1.48	Clo1313_1891	0	1000	Pyrimidine metabolism
	R_R01561_c	Adenosine:phosphate alpha-D-ribosyltransferase	Orthophosphate[C_c] + Adenosine[C_c] <=> Adenine[C_c] + alpha-D-Ribose 1-phosphate[C_c]	2.4.2.1	Clo1313_1056;Clo1313_2341	-1000	1000	Purine metabolism
	R_R01569_c	Thymidylate 5-phosphohydrolase	H2O[C_c] + dTMP[C_c] => Orthophosphate[C_c] + Thymidine[C_c]	3.1.3.5 3.1.3.35	Clo1313_3022	0	1000	Pyrimidine metabolism
	R_R01600_c	ATP:beta-D-glucose 6-phosphotransferase	GTP[C_c] + beta-D-Glucose[C_c] => GDP[C_c] + beta-D-Glucose 6-phosphate[C_c]	2.7.1.2	Clo1313_0489;Clo1313_1831	0	1000	Glycolysis / Gluconeogenesis
	R_R01624_c	acetyl-CoA:[acyl-carrier-protein] S-acetyltransferase	Acetyl-CoA[C_c] + Acyl-carrier protein[C_c] => CoA[C_c] + Acetyl-[acyl-carrier protein][C_c]	2.3.1.38 2.3.1.85 2.3.1.86 2.3.1.180	Clo1313_1281;Clo1313_2100;Clo1313_2102	0	1000	Fatty acid biosynthesis
	R_R01625_c	CoA:apo-[acyl-carrier-protein] pantetheinephosphotransferase	CoA[C_c] + Apo-[acyl-carrier-protein][C_c] => Adenosine 3',5'-bisphosphate[C_c] + Acyl-carrier protein[C_c]	2.7.8.7 2.7.8.-	Clo1313_1486	0	1000	Pantothenate and CoA biosynthesis
	R_R01626_c	Malonyl-CoA:[acyl-carrier-protein] S-malonyltransferase	Malonyl-CoA[C_c] + Acyl-carrier protein[C_c] => CoA[C_c] + Malonyl-[acyl-carrier protein][C_c]	2.3.1.39 2.3.1.85 2.3.1.86	Clo1313_1282	0	1000	Fatty acid biosynthesis
	R_R01639_c	ATP:D-xylulose 5-phosphotransferase	ADP[C_c] + D-Xylulose 5-phosphate[C_c] <=> ATP[C_c] + D-Xylulose[C_c]	2.7.1.7		-1000	1000	Pentose and glucuronate interconversions
	R_R01655_c	5,10-Methenyltetrahydrofolate 5-hydrolase (decyclizing)	H2O[C_c] + 5,10-Methenyltetrahydrofolate[C_c] <=> H+[C_c] + 10-Formyltetrahydrofolate[C_c]	3.5.4.9	Clo1313_1120	-1000	1000	One carbon pool by folate
	R_R01658_c	Dimethylallyl-diphosphate:isopentenyl-diphosphate dimethylallyltranstransferase	Isopentenyl diphosphate[C_c] + Dimethylallyl diphosphate[C_c] => Diphosphate[C_c] + Geranyl diphosphate[C_c]	2.5.1.1	Clo1313_1390	0	1000	Terpenoid backbone biosynthesis
	R_R01663_c	dCMP aminohydrolase	H2O[C_c] + H+[C_c] + dCMP[C_c] <=> NH3[C_c] + dUMP[C_c]	3.5.4.12	Clo1313_0186	-1000	1000	Pyrimidine metabolism
	R_R01664_c	2-Deoxycytidine 5-monophosphate phosphohydrolase	H2O[C_c] + dCMP[C_c] => Orthophosphate[C_c] + Deoxycytidine[C_c]	3.1.3.5	Clo1313_3022	0	1000	Pyrimidine metabolism
	R_R01665_c	ATP:dCMP phosphotransferase	ATP[C_c] + dCMP[C_c] => ADP[C_c] + dCDP[C_c]	2.7.4.14	Clo1313_1512	0	1000	Pyrimidine metabolism
	R_R01678_c	Lactose galactohydrolase	H2O[C_c] + Lactose[C_c] => D-Galactose[C_c] + alpha-D-Glucose[C_c]	3.2.1.23 3.2.1.108	Clo1313_2861	0	1000	Galactose metabolism
	R_R01714_c	5-O-(1-Carboxyvinyl)-3-phosphoshikimate phosphate-lyase (chorismate-forming)	5-O-(1-Carboxyvinyl)-3-phosphoshikimate[C_c] => Orthophosphate[C_c] + Chorismate[C_c]	4.2.3.5	Clo1313_1491	0	1000	Phenylalanine, tyrosine and tryptophan biosynthesis
	R_R01715_c	Chorismate pyruvatemutase	Chorismate[C_c] => Prephenate[C_c]	5.4.99.5	Clo1313_1513;Clo1313_0871	0	1000	Phenylalanine, tyrosine and tryptophan biosynthesis
	R_R01716_c	chorismate:L-glutamine aminotransferase	L-Glutamine[C_c] + Chorismate[C_c] => L-Glutamate[C_c] + 4-Amino-4-deoxychorismate[C_c]	2.6.1.85	Clo1313_1344;Clo1313_1345;Clo1313_2036	0	1000	Folate biosynthesis
	R_R01724_c	Nicotinate D-ribonucleotide:diphosphate phosphoribosyltransferase	H2O[C_c] + ATP[C_c] + H+[C_c] + 5-Phospho-alpha-D-ribose 1-diphosphate[C_c] + Nicotinate[C_c] => ADP[C_c] + Orthophosphate[C_c] + Diphosphate[C_c] + Nicotinate D-ribonucleotide[C_c]	2.4.2.11 6.3.4.21	Clo1313_1082	0	1000	Nicotinate and nicotinamide metabolism
	R_R01728_c	Prephenate:NAD+ oxidoreductase(decarboxylating)	NAD+[C_c] + Prephenate[C_c] => NADH[C_c] + CO2[C_c] + H+[C_c] + 3-(4-Hydroxyphenyl)pyruvate[C_c]	1.3.1.12	Clo1313_2469	0	1000	Phenylalanine, tyrosine and tryptophan biosynthesis
	R_R01752_c	D-Glyceraldehyde:NAD+ oxidoreductase	H2O[C_c] + NAD+[C_c] + D-Glyceraldehyde[C_c] <=> NADH[C_c] + H+[C_c] + D-Glycerate[C_c]	1.2.1.3	Clo1313_2911	-1000	1000	Glycerolipid metabolism
	R_R01773_c	L-Homoserine:NAD+ oxidoreductase	NADH[C_c] + H+[C_c] + L-Aspartate 4-semialdehyde[C_c] => NAD+[C_c] + L-Homoserine[C_c]	1.1.1.3	Clo1313_1938;Clo1313_0872	0	1000	Glycine, serine and threonine metabolism
	R_R01775_c	L-homoserine:NADP+ oxidoreductase	NADPH[C_c] + H+[C_c] + L-Aspartate 4-semialdehyde[C_c] => NADP+[C_c] + L-Homoserine[C_c]	1.1.1.3	Clo1313_1938;Clo1313_0872	0	1000	Glycine, serine and threonine metabolism
	R_R01777_c	Succinyl-CoA:L-homoserine O-succinyltransferase	Succinyl-CoA[C_c] + L-Homoserine[C_c] => CoA[C_c] + O-Succinyl-L-homoserine[C_c]	2.3.1.46	Clo1313_2537	0	1000	Cysteine and methionine metabolism
	R_R01786_c	ATP:alpha-D-glucose 6-phosphotransferase	ATP[C_c] + alpha-D-Glucose[C_c] => ADP[C_c] + alpha-D-Glucose 6-phosphate[C_c]	2.7.1.1 2.7.1.2	Clo1313_0489;Clo1313_1831	0	1000	Glycolysis / Gluconeogenesis
	R_R01801_c	CDP-diacylglycerol:sn-glycerol-3-phosphate 3-phosphatidyltransferase	sn-Glycerol 3-phosphate[C_c] + CDP-diacylglycerol[C_c] => CMP[C_c] + H+[C_c] + Phosphatidylglycerophosphate[C_c]	2.7.8.5	Clo1313_1276	0	1000	Glycerophospholipid metabolism
	R_R01804_c	phosphoenolpyruvate:N-acetyl-D-mannosamine C-(1-carboxyvinyl)transferase (phosphate-hydrolysing, 2-carboxy-2-oxoethyl-forming)	H2O[C_c] + Phosphoenolpyruvate[C_c] + N-Acetyl-D-mannosamine[C_c] => Orthophosphate[C_c] + N-Acetylneuraminate[C_c]	2.5.1.56	Clo1313_2902;Clo1313_0230	0	1000	Amino sugar and nucleotide sugar metabolism
	R_R01818_c	D-Mannose 6-phosphate 1,6-phosphomutase	D-Mannose 6-phosphate[C_c] <=> D-Mannose 1-phosphate[C_c]	5.4.2.8	Clo1313_0993;Clo1313_1134;Clo1313_2633	-1000	1000	Fructose and mannose metabolism
	R_R01819_c	D-mannose-6-phosphate aldose-ketose-isomerase	D-Mannose 6-phosphate[C_c] <=> beta-D-Fructose 6-phosphate[C_c]	5.3.1.8	Clo1313_0669	-1000	1000	Fructose and mannose metabolism
	R_R01826_c	Phosphoenolpyruvate:D-erythrose-4-phosphate C-(1-carboxyvinyl)transferase (phosphate hydrolysing)	H2O[C_c] + Phosphoenolpyruvate[C_c] + D-Erythrose 4-phosphate[C_c] => Orthophosphate[C_c] + 2-Dehydro-3-deoxy-D-arabino-heptonate 7-phosphate[C_c]	2.5.1.54	Clo1313_2468;Clo1313_1340	0	1000	Phenylalanine, tyrosine and tryptophan biosynthesis
	R_R01855_c	2-Deoxyguanosine 5-triphosphate diphosphohydrolase	H2O[C_c] + dGTP[C_c] => Diphosphate[C_c] + H+[C_c] + dGMP[C_c]	3.6.1.19	Clo1313_0245	0	1000	Purine metabolism
	R_R01856_c	dGTP triphosphohydrolase	H2O[C_c] + dGTP[C_c] => Deoxyguanosine[C_c] + Triphosphate[C_c]	3.1.5.1	Clo1313_1321;Clo1313_2798	0	1000	Purine metabolism
	R_R01857_c	ATP:dGDP phosphotransferase	ATP[C_c] + dGDP[C_c] => ADP[C_c] + dGTP[C_c]	2.7.4.6	Clo1313_1508	0	1000	Purine metabolism
	R_R01859_c	Propanoyl-CoA:carbon-dioxide ligase (ADP-forming)	ATP[C_c] + CO2[C_c] + Propanoyl-CoA[C_c] => ADP[C_c] + Orthophosphate[C_c] + H+[C_c] + (S)-Methylmalonyl-CoA[C_c]	6.4.1.3	Clo1313_1526	0	1000	Valine, leucine and isoleucine degradation
	R_R01863_c	inosine:phosphate alpha-D-ribosyltransferase	Orthophosphate[C_c] + Inosine[C_c] <=> Hypoxanthine[C_c] + alpha-D-Ribose 1-phosphate[C_c]	2.4.2.1 2.4.2.15	Clo1313_1056;Clo1313_2341	-1000	1000	Purine metabolism
	R_R01869_c	(S)-dihydroorotate:NAD+ oxidoreductase	NAD+[C_c] + (S)-Dihydroorotate[C_c] => NADH[C_c] + H+[C_c] + Orotate[C_c]	1.3.98.1	Clo1313_1270	0	1000	Pyrimidine metabolism
	R_R01872_c	L-quinate:NAD+ 3-oxidoreductase;	NADH[C_c] + H+[C_c] + 3-Dehydroquinate[C_c] => NAD+[C_c] + Quinate[C_c]	1.1.1.24 1.1.1.282	Clo1313_1366	0	1000	Phenylalanine, tyrosine and tryptophan biosynthesis
	R_R01878_c	Cytidine aminohydrolase	H2O[C_c] + H+[C_c] + Cytidine[C_c] => NH3[C_c] + Uridine[C_c]	3.5.4.5	Clo1313_2348;Clo1313_1145	0	1000	Pyrimidine metabolism
	R_R01880_c	dGTP:uridine 5-phosphotransferase	dGTP[C_c] + Uridine[C_c] => UMP[C_c] + dGDP[C_c]	2.7.1.48	Clo1313_1891	0	1000	Pyrimidine metabolism
	R_R01896_c	xylitol:NAD+ 2-oxidoreductase	NADH[C_c] + H+[C_c] + D-Xylulose[C_c] => NAD+[C_c] + Xylitol[C_c]	1.1.1.9 1.1.1.14		0	1000	Pentose and glucuronate interconversions
	R_R01899_c	Isocitrate:NADP+ oxidoreductase	NADP+[C_c] + Isocitrate[C_c] => NADPH[C_c] + H+[C_c] + Oxalosuccinate[C_c]	1.1.1.42	Clo1313_1944	0	1000	Citrate cycle (TCA cycle)
	R_R01920_c	S-adenosylmethioninamine:putrescine 3-aminopropyltransferase	Putrescine[C_c] + S-Adenosylmethioninamine[C_c] => H+[C_c] + 5'-Methylthioadenosine[C_c] + Spermidine[C_c]	2.5.1.16	Clo1313_1530	0	1000	Cysteine and methionine metabolism
	R_R01942_c	S-Adenosyl-L-methionine:caffeoyl-CoA 3-O-methyltransferase	S-Adenosyl-L-methionine[C_c] + Caffeoyl-CoA[C_c] <=> S-Adenosyl-L-homocysteine[C_c] + Feruloyl-CoA[C_c]	2.1.1.104	Clo1313_1206	-1000	1000	Phenylalanine metabolism
	R_R01954_c	L-Citrulline:L-aspartate ligase (AMP-forming)	ATP[C_c] + L-Aspartate[C_c] + L-Citrulline[C_c] <=> Diphosphate[C_c] + AMP[C_c] + H+[C_c] + N-(L-Arginino)succinate[C_c]	6.3.4.5	Clo1313_2054	-1000	1000	Alanine, aspartate and glutamate metabolism
	R_R01968_c	2-Deoxyguanosine 5-monophosphate phosphohydrolase	H2O[C_c] + dGMP[C_c] => Orthophosphate[C_c] + Deoxyguanosine[C_c]	3.1.3.5	Clo1313_3022	0	1000	Purine metabolism
	R_R01969_c	Deoxyguanosine:orthophosphate ribosyltransferase	Orthophosphate[C_c] + Deoxyguanosine[C_c] <=> Guanine[C_c] + 2-Deoxy-D-ribose 1-phosphate[C_c]	2.4.2.1 2.4.2.4	Clo1313_1056;Clo1313_2341	-1000	1000	Purine metabolism
	R_R01977_c	(R)-3-Hydroxybutanoyl-CoA:NADP+ oxidoreductase	NADP+[C_c] + (R)-3-Hydroxybutanoyl-CoA[C_c] <=> NADPH[C_c] + H+[C_c] + Acetoacetyl-CoA[C_c]	1.1.1.36	Clo1313_1283	-1000	1000	Glyoxylate and dicarboxylate metabolism
	R_R01992_c	alpha-Aminobutyryl histidine hydrolase	L-Histidine[C_c] + 4-Aminobutanoate[C_c] => H2O[C_c] + Homocarnosine[C_c]	3.4.13.3	Clo1313_0700	0	1000	Arginine and proline metabolism
	R_R01993_c	(S)-dihydroorotate amidohydrolase	H+[C_c] + N-Carbamoyl-L-aspartate[C_c] <=> H2O[C_c] + (S)-Dihydroorotate[C_c]	3.5.2.3	Clo1313_1265	-1000	1000	Pyrimidine metabolism
	R_R02000_c	rubredoxin:NAD+ oxidoreductase	NAD+[C_c] + Reduced rubredoxin[C_c] <=> NADH[C_c] + H+[C_c] + Oxidized rubredoxin[C_c]	1.18.1.1 1.18.1.3 1.18.1.4	Clo1313_2033	-1000	1000	Fatty acid metabolism
	R_R02003_c	Geranyl-diphosphate:isopentenyl-diphosphate geranyltrans-transferase	Isopentenyl diphosphate[C_c] + Geranyl diphosphate[C_c] => Diphosphate[C_c] + trans,trans-Farnesyl diphosphate[C_c]	2.5.1.10	Clo1313_1390	0	1000	Terpenoid backbone biosynthesis
	R_R02014_c	2-Deoxyadenosine 5-triphosphate:oxydized-thioredoxin 2-oxidoreductase	ATP[C_c] + Thioredoxin[C_c] => H2O[C_c] + dATP[C_c] + Thioredoxin disulfide[C_c]	1.17.4.2	Clo1313_1580	0	1000	Purine metabolism
	R_R02016_c	NADPH:oxidized-thioredoxin oxidoreductase	NADPH[C_c] + H+[C_c] + Thioredoxin disulfide[C_c] => NADP+[C_c] + Thioredoxin[C_c]	1.8.1.9	Clo1313_2618;Clo1313_2637;Clo1313_2617	0	1000	Pyrimidine metabolism
	R_R02017_c	2-Deoxyadenosine 5-diphosphate:oxidized-thioredoxin 2-oxidoreductase	ADP[C_c] + Thioredoxin[C_c] => H2O[C_c] + dADP[C_c] + Thioredoxin disulfide[C_c]	1.17.4.1	Clo1313_2179	0	1000	Purine metabolism
	R_R02018_c	2-Deoxyuridine 5-diphosphate:oxidized-thioredoxin 2-oxidoreductase	UDP[C_c] + Thioredoxin[C_c] => H2O[C_c] + Thioredoxin disulfide[C_c] + dUDP[C_c]	1.17.4.1	Clo1313_2179	0	1000	Pyrimidine metabolism
	R_R02019_c	2-Deoxyguanosine 5-diphosphate:oxidized-thioredoxin 2-oxidoreductase	GDP[C_c] + Thioredoxin[C_c] => H2O[C_c] + Thioredoxin disulfide[C_c] + dGDP[C_c]	1.17.4.1	Clo1313_2179	0	1000	Purine metabolism
	R_R02020_c	2-Deoxyguanosine 5-triphosphate:oxydized-thioredoxin 2-oxidoreductase	GTP[C_c] + Thioredoxin[C_c] => H2O[C_c] + dGTP[C_c] + Thioredoxin disulfide[C_c]	1.17.4.2	Clo1313_1580	0	1000	Purine metabolism
	R_R02021_c	adenosine 3,5-bisphosphate,sulfite:oxidized-thioredoxin oxidoreductase (3-phosphoadenosine-5-phosphosulfate -forming)	3'-Phosphoadenylyl sulfate[C_c] + Thioredoxin[C_c] => Adenosine 3',5'-bisphosphate[C_c] + Sulfite[C_c] + Thioredoxin disulfide[C_c]	1.8.4.8	Clo1313_0118;Clo1313_0119	0	1000	Sulfur metabolism
	R_R02022_c	2-Deoxyuridine 5-triphosphate:oxydized-thioredoxin 2-oxidoreductase	CTP[C_c] + Thioredoxin[C_c] => H2O[C_c] + Thioredoxin disulfide[C_c] + dCTP[C_c]	1.17.4.2	Clo1313_1580	0	1000	Pyrimidine metabolism
	R_R02023_c	2-Deoxyuridine 5-triphosphate:oxydized-thioredoxin 2-oxidoreductase	UTP[C_c] + Thioredoxin[C_c] => H2O[C_c] + Thioredoxin disulfide[C_c] + dUTP[C_c]	1.17.4.2	Clo1313_1580	0	1000	Pyrimidine metabolism
	R_R02024_c	2-Deoxycytidine diphosphate:oxidized-thioredoxin 2-oxidoreductase	CDP[C_c] + Thioredoxin[C_c] => H2O[C_c] + Thioredoxin disulfide[C_c] + dCDP[C_c]	1.17.4.1	Clo1313_2179	0	1000	Pyrimidine metabolism
	R_R02030_c	CDP-diacylglycerol:phosphatidylglycerol 3-phosphatidyltransferase	CDP-diacylglycerol[C_c] + Phosphatidylglycerol[C_c] => CMP[C_c] + Cardiolipin[C_c]	2.7.8.-	Clo1313_0853	0	1000	Glycerophospholipid metabolism
	R_R02059_c	N-Acetyl-D-glucosamine-6-phosphate amidohydrolase	H2O[C_c] + N-Acetyl-D-glucosamine 6-phosphate[C_c] => Acetate[C_c] + D-Glucosamine 6-phosphate[C_c]	3.5.1.25	Clo1313_2853	0	1000	Amino sugar and nucleotide sugar metabolism
	R_R02060_c	D-Glucosamine 1-phosphate 1,6-phosphomutase;	alpha-D-Glucosamine 1-phosphate[C_c] <=> D-Glucosamine 6-phosphate[C_c]	5.4.2.10	Clo1313_1098	-1000	1000	Amino sugar and nucleotide sugar metabolism
	R_R02061_c	trans,trans-Farnesyl-diphosphate:isopentenyl-diphosphate farnesyltranstransferase	Isopentenyl diphosphate[C_c] + trans,trans-Farnesyl diphosphate[C_c] => Diphosphate[C_c] + Geranylgeranyl diphosphate[C_c]	2.5.1.29	Clo1313_1390	0	1000	Terpenoid backbone biosynthesis
	R_R02073_c	PPi:D-fructose-6-phosphate 6-phosphotransferase	Diphosphate[C_c] + beta-D-Fructose 6-phosphate[C_c] => Orthophosphate[C_c] + beta-D-Fructose 1,6-bisphosphate[C_c]	2.7.1.56 2.7.1.90 2.7.1.11	Clo1313_0997;Clo1313_1876;Clo1313_1002;Clo1313_0999	0	1000	Fructose and mannose metabolism
	R_R02088_c	2-Deoxyadenosine 5-monophosphate phosphohydrolase	H2O[C_c] + dAMP[C_c] => Orthophosphate[C_c] + Deoxyadenosine[C_c]	3.1.3.5	Clo1313_3022	0	1000	Purine metabolism
	R_R02091_c	dGTP:cytidine 5-phosphotransferase	dGTP[C_c] + Cytidine[C_c] => CMP[C_c] + dGDP[C_c]	2.7.1.48	Clo1313_1891	0	1000	Pyrimidine metabolism
	R_R02093_c	ATP:dTDP phosphotransferase	ATP[C_c] + dTDP[C_c] => ADP[C_c] + dTTP[C_c]	2.7.4.6	Clo1313_1508	0	1000	Pyrimidine metabolism
	R_R02096_c	dTTP:cytidine 5-phosphotransferase	dTTP[C_c] + Cytidine[C_c] => CMP[C_c] + dTDP[C_c]	2.7.1.48	Clo1313_1891	0	1000	Pyrimidine metabolism
	R_R02097_c	dTTP:uridine 5-phosphotransferase	Uridine[C_c] + dTTP[C_c] => UMP[C_c] + dTDP[C_c]	2.7.1.48	Clo1313_1891	0	1000	Pyrimidine metabolism
	R_R02100_c	dUTP nucleotidohydrolase	H2O[C_c] + dUTP[C_c] => Diphosphate[C_c] + H+[C_c] + dUMP[C_c]	3.6.1.19 3.6.1.23	Clo1313_0245	0	1000	Pyrimidine metabolism
	R_R02101_c	5,10-Methylenetetrahydrofolate:dUMP C-methyltransferase	5,10-Methylenetetrahydrofolate[C_c] + dUMP[C_c] => dTMP[C_c] + Dihydrofolate[C_c]	2.1.1.45	Clo1313_1030	0	1000	Pyrimidine metabolism
	R_R02147_c	guanosine:phosphate alpha-D-ribosyltransferase	Orthophosphate[C_c] + Guanosine[C_c] <=> Guanine[C_c] + alpha-D-Ribose 1-phosphate[C_c]	2.4.2.1 2.4.2.15	Clo1313_1056;Clo1313_2341	-1000	1000	Purine metabolism
	R_R02163_c	NADH:ubiquinone oxidoreductase	NAD+[C_c] + Ubiquinol[C_c] <=> NADH[C_c] + H+[C_c] + Ubiquinone[C_c]	1.6.5.3	Clo1313_1792;Clo1313_1882;Clo1313_1885;Clo1313_1793;Clo1313_1881;Clo1313_1791	-1000	1000
	R_R02199_c	L-Isoleucine:2-oxoglutarate aminotransferase	2-Oxoglutarate[C_c] + L-Isoleucine[C_c] <=> L-Glutamate[C_c] + (S)-3-Methyl-2-oxopentanoic acid[C_c]	2.6.1.42	Clo1313_1364	-1000	1000	Valine, leucine and isoleucine degradation
	R_R02235_c	dihydrofolate:NAD+ oxidoreductase	NAD+[C_c] + Dihydrofolate[C_c] => NADH[C_c] + H+[C_c] + Folate[C_c]	1.5.1.3	Clo1313_1031	0	1000	One carbon pool by folate
	R_R02236_c	dihydrofolate:NADP+ oxidoreductase	NADP+[C_c] + Dihydrofolate[C_c] => NADPH[C_c] + H+[C_c] + Folate[C_c]	1.5.1.3	Clo1313_1031	0	1000	One carbon pool by folate
	R_R02237_c	7,8-dihydropteroate:L-glutamate ligase (ADP-forming)	ATP[C_c] + L-Glutamate[C_c] + Dihydropteroate[C_c] => ADP[C_c] + Orthophosphate[C_c] + H+[C_c] + Dihydrofolate[C_c]	6.3.2.12 6.3.2.17	Clo1313_0864	0	1000	Folate biosynthesis
	R_R02252_c	phenylpropanoate:NAD+ delta2-oxidoreductase	NADH[C_c] + H+[C_c] + trans-Cinnamate[C_c] => NAD+[C_c] + Phenylpropanoate[C_c]	1.3.1.31	Clo1313_0542	-1000	1000	Phenylalanine metabolism
	R_R02262_c	L-Fuculose-1-phosphate lactaldehyde-lyase	L-Fuculose 1-phosphate[C_c] => Glycerone phosphate[C_c] + (S)-Lactaldehyde[C_c]	4.1.2.17	Clo1313_1907	0	1000	Fructose and mannose metabolism
	R_R02272_c	(S)-4-Amino-5-oxopentanoate 4,5-aminomutase	5-Aminolevulinate[C_c] <=> (S)-4-Amino-5-oxopentanoate[C_c]	5.4.3.8	Clo1313_0113	-1000	1000	Porphyrin and chlorophyll metabolism
	R_R02282_c	N2-Acetyl-L-ornithine:L-glutamate N-acetyltransferase	L-Glutamate[C_c] + N-Acetylornithine[C_c] <=> L-Ornithine[C_c] + N-Acetyl-L-glutamate[C_c]	2.3.1.35	Clo1313_2150	-1000	1000	Arginine and proline metabolism
	R_R02283_c	N2-Acetyl-L-ornithine:2-oxoglutarate aminotransferase	2-Oxoglutarate[C_c] + N-Acetylornithine[C_c] <=> L-Glutamate[C_c] + N-Acetyl-L-glutamate 5-semialdehyde[C_c]	2.6.1.11	Clo1313_2558	-1000	1000	Arginine and proline metabolism
	R_R02291_c	L-Aspartate-4-semialdehyde:NADP+ oxidoreductase (phosphorylating)	NADP+[C_c] + Orthophosphate[C_c] + L-Aspartate 4-semialdehyde[C_c] <=> NADPH[C_c] + H+[C_c] + 4-Phospho-L-aspartate[C_c]	1.2.1.11	Clo1313_1255	-1000	1000	Glycine, serine and threonine metabolism
	R_R02292_c	L-Aspartate-4-semialdehyde hydro-lyase (adding pyruvate and cyclizing)	Pyruvate[C_c] + L-Aspartate 4-semialdehyde[C_c] => 2 H2O[C_c] + H+[C_c] + L-2,3-Dihydrodipicolinate[C_c]	4.2.1.52 4.3.3.7	Clo1313_1254	0	1000	Lysine biosynthesis
	R_R02294_c	N-Ribosylnicotinamide:orthophosphate ribosyltransferase	Orthophosphate[C_c] + N-Ribosylnicotinamide[C_c] <=> Nicotinamide[C_c] + alpha-D-Ribose 1-phosphate[C_c]	2.4.2.1	Clo1313_1056;Clo1313_2341	-1000	1000	Nicotinate and nicotinamide metabolism
	R_R02295_c	Nicotinate D-ribonucleoside:orthophosphate ribosyltransferase	Orthophosphate[C_c] + Nicotinate D-ribonucleoside[C_c] <=> H+[C_c] + Nicotinate[C_c] + alpha-D-Ribose 1-phosphate[C_c]	2.4.2.1	Clo1313_1056;Clo1313_2341	-1000	1000	Nicotinate and nicotinamide metabolism
	R_R02296_c	Cytidine:orthophosphate alpha-D-ribosyltransferase	Orthophosphate[C_c] + Cytidine[C_c] <=> Cytosine[C_c] + alpha-D-Ribose 1-phosphate[C_c]	2.4.2.2	Clo1313_1545	-1000	1000	Pyrimidine metabolism
	R_R02297_c	Xanthosine:orthophosphate ribosyltransferase	Orthophosphate[C_c] + Xanthosine[C_c] <=> Xanthine[C_c] + alpha-D-Ribose 1-phosphate[C_c]	2.4.2.1 2.4.2.-	Clo1313_1056;Clo1313_2341	-1000	1000	Purine metabolism
	R_R02301_c	5-Formyltetrahydrofolate cyclo-ligase (ADP-forming)	ATP[C_c] + H+[C_c] + 5-Formyltetrahydrofolate[C_c] => ADP[C_c] + Orthophosphate[C_c] + 5,10-Methenyltetrahydrofolate[C_c]	6.3.3.2	Clo1313_0962	0	1000	One carbon pool by folate
	R_R02323_c	Nicotinamide ribonucleotide phosphohydrolase	H2O[C_c] + Nicotinamide D-ribonucleotide[C_c] => Orthophosphate[C_c] + N-Ribosylnicotinamide[C_c]	3.1.3.5	Clo1313_3022	0	1000	Nicotinate and nicotinamide metabolism
	R_R02324_c	ATP:N-ribosylnicotinamide 5'-phosphotransferase	ATP[C_c] + N-Ribosylnicotinamide[C_c] => ADP[C_c] + Nicotinamide D-ribonucleotide[C_c]	2.7.1.22	Clo1313_0365	0	1000	Nicotinate and nicotinamide metabolism
	R_R02325_c	dCTP aminohydrolase	H2O[C_c] + H+[C_c] + dCTP[C_c] => NH3[C_c] + dUTP[C_c]	3.5.4.13	Clo1313_2239	-1000	1000	Pyrimidine metabolism
	R_R02326_c	ATP:dCDP phosphotransferase	ATP[C_c] + dCDP[C_c] => ADP[C_c] + dCTP[C_c]	2.7.4.6	Clo1313_1508	0	1000	Pyrimidine metabolism
	R_R02327_c	dCTP:uridine 5-phosphotransferase	Uridine[C_c] + dCTP[C_c] => UMP[C_c] + dCDP[C_c]	2.7.1.48	Clo1313_1891	0	1000	Pyrimidine metabolism
	R_R02331_c	ATP:dUDP phosphotransferase	ATP[C_c] + dUDP[C_c] => ADP[C_c] + dUTP[C_c]	2.7.4.6	Clo1313_1508	0	1000	Pyrimidine metabolism
	R_R02332_c	dUTP:uridine 5-phosphotransferase	Uridine[C_c] + dUTP[C_c] => UMP[C_c] + dUDP[C_c]	2.7.1.48	Clo1313_1891	0	1000	Pyrimidine metabolism
	R_R02340_c	(1S,2R)-1-C-(indol-3-yl)glycerol 3-phosphate D-glyceraldehyde-3-phosphate-lyase	Indoleglycerol phosphate[C_c] => D-Glyceraldehyde 3-phosphate[C_c] + Indole[C_c]	4.1.2.8 4.2.1.20	Clo1313_0837;Clo1313_0836;Clo1313_1046	0	1000	Phenylalanine, tyrosine and tryptophan biosynthesis
	R_R02371_c	dCTP:cytidine 5-phosphotransferase	dCTP[C_c] + Cytidine[C_c] => CMP[C_c] + dCDP[C_c]	2.7.1.48	Clo1313_1891	0	1000	Pyrimidine metabolism
	R_R02372_c	dUTP:cytidine 5-phosphotransferase	dUTP[C_c] + Cytidine[C_c] => CMP[C_c] + dUDP[C_c]	2.7.1.48	Clo1313_1891	0	1000	Pyrimidine metabolism
	R_R02408_c	L-Cystine L-Cysteine-lyase (deaminating)	H2O[C_c] + L-Cystine[C_c] => NH3[C_c] + Pyruvate[C_c] + Thiocysteine[C_c]	4.4.1.1 4.4.1.8	Clo1313_2325;Clo1313_0388;Clo1313_0389	0	1000	Cysteine and methionine metabolism
	R_R02413_c	Shikimate:NADP+ 3-oxidoreductase	NADPH[C_c] + H+[C_c] + 3-Dehydroshikimate[C_c] => NADP+[C_c] + Shikimate[C_c]	1.1.1.25 1.1.1.282	Clo1313_1366	0	1000	Phenylalanine, tyrosine and tryptophan biosynthesis
	R_R02426_c	CDP-glucose 4,6-hydro-lyase	CDP-glucose[C_c] => H2O[C_c] + CDP-4-dehydro-6-deoxy-D-glucose[C_c]	4.2.1.45	Clo1313_0147	0	1000	Amino sugar and nucleotide sugar metabolism
	R_R02433_c	L-cysteate:2-oxoglutarate aminotransferase	2-Oxoglutarate[C_c] + L-Cysteate[C_c] <=> L-Glutamate[C_c] + 3-Sulfopyruvate[C_c]	2.6.1.1	Clo1313_1467;Clo1313_1858;Clo1313_0381;Clo1313_1657	-1000	1000	Cysteine and methionine metabolism
	R_R02473_c	(R)-Pantoate:beta-alanine ligase (AMP-forming)	ATP[C_c] + beta-Alanine[C_c] + (R)-Pantoate[C_c] => Diphosphate[C_c] + AMP[C_c] + H+[C_c] + Pantothenate[C_c]	6.3.2.1	Clo1313_1317	0	1000	beta-Alanine metabolism
	R_R02484_c	deoxyuridine:orthophosphate 2-deoxy-D-ribosyltransferase;	Orthophosphate[C_c] + Deoxyuridine[C_c] <=> Uracil[C_c] + 2-Deoxy-D-ribose 1-phosphate[C_c]	2.4.2.1 2.4.2.4 2.4.2.23	Clo1313_1056;Clo1313_2341	-1000	1000	Pyrimidine metabolism
	R_R02485_c	Deoxycytidine aminohydrolase	H2O[C_c] + H+[C_c] + Deoxycytidine[C_c] <=> NH3[C_c] + Deoxyuridine[C_c]	3.5.4.5 3.5.4.14	Clo1313_2348;Clo1313_1145	0	1000	Pyrimidine metabolism
	R_R02508_c	Cystathionine gamma-synthase	L-Cysteine[C_c] + O-Succinyl-L-homoserine[C_c] <=> Succinate[C_c] + Cystathionine[C_c]	2.5.1.48	Clo1313_2325;Clo1313_0388	-1000	1000	Sulfur metabolism
	R_R02539_c	Phenylacetate:CoA ligase	ATP[C_c] + CoA[C_c] + Phenylacetic acid[C_c] => Diphosphate[C_c] + AMP[C_c] + Phenylacetyl-CoA[C_c]	6.2.1.30	Clo1313_1614;Clo1313_0380	0	1000	Phenylalanine metabolism
	R_R02557_c	Deoxyadenosine:orthophosphate ribosyltransferase	Orthophosphate[C_c] + Deoxyadenosine[C_c] <=> Adenine[C_c] + 2-Deoxy-D-ribose 1-phosphate[C_c]	2.4.2.1	Clo1313_1056;Clo1313_2341	-1000	1000	Purine metabolism
	R_R02619_c	3-sulfino-L-alanine:2-oxoglutarate aminotransferase	2-Oxoglutarate[C_c] + 3-Sulfino-L-alanine[C_c] <=> L-Glutamate[C_c] + 3-Sulfinylpyruvate[C_c]	2.6.1.1	Clo1313_1467;Clo1313_1858;Clo1313_0381;Clo1313_1657	-1000	1000	Cysteine and methionine metabolism
	R_R02649_c	ATP:N-acetyl-L-glutamate 5-phosphotransferase	ATP[C_c] + N-Acetyl-L-glutamate[C_c] => ADP[C_c] + N-Acetyl-L-glutamate 5-phosphate[C_c]	2.7.2.8	Clo1313_2556	0	1000	Arginine and proline metabolism
	R_R02678_c	Indole-3-acetaldehyde:NAD+ oxidoreductase	H2O[C_c] + NAD+[C_c] + Indole-3-acetaldehyde[C_c] <=> NADH[C_c] + H+[C_c] + Indole-3-acetate[C_c]	1.2.1.3	Clo1313_2911	-1000	1000	Tryptophan metabolism
	R_R02689_c	UDPglucose:1,2-diacylglycerol 3-D-glucosyltransferase	UDP-glucose[C_c] + 1,2-Diacyl-sn-glycerol[C_c] => UDP[C_c] + H+[C_c] + 3-D-Glucosyl-1,2-diacylglycerol[C_c]	2.4.1.157	Clo1313_0728	0	1000	Glycerolipid metabolism
	R_R02719_c	Xanthosine 5-phosphate phosphohydrolase	H2O[C_c] + Xanthosine 5'-phosphate[C_c] => Orthophosphate[C_c] + Xanthosine[C_c]	3.1.3.5	Clo1313_3022	0	1000	Purine metabolism
	R_R02720_c	XTP pyrophosphohydrolase	H2O[C_c] + XTP[C_c] => Diphosphate[C_c] + H+[C_c] + Xanthosine 5'-phosphate[C_c]	3.6.1.19	Clo1313_0245	0	1000	Purine metabolism
	R_R02722_c	L-serine hydro-lyase [L-tryptophan and glyceraldehyde-3-phosphate-forming]	L-Serine[C_c] + Indoleglycerol phosphate[C_c] => H2O[C_c] + L-Tryptophan[C_c] + D-Glyceraldehyde 3-phosphate[C_c]	4.2.1.20	Clo1313_0837;Clo1313_0836;Clo1313_1046	0	1000	Glycine, serine and threonine metabolism
	R_R02735_c	LL-2,6-Diaminoheptanedioate 2-epimerase	LL-2,6-Diaminoheptanedioate[C_c] <=> meso-2,6-Diaminoheptanedioate[C_c]	5.1.1.7	Clo1313_0651	-1000	1000	Lysine biosynthesis
	R_R02739_c	alpha-D-Glucose 6-phosphate ketol-isomerase	alpha-D-Glucose 6-phosphate[C_c] <=> beta-D-Glucose 6-phosphate[C_c]	5.1.3.15 5.3.1.9	Clo1313_2015	-1000	1000	Glycolysis / Gluconeogenesis
	R_R02740_c	alpha-D-Glucose 6-phosphate ketol-isomerase	alpha-D-Glucose 6-phosphate[C_c] => beta-D-Fructose 6-phosphate[C_c]	5.3.1.9	Clo1313_2015	0	1000	Glycolysis / Gluconeogenesis
	R_R02748_c	Deoxyinosine:orthophosphate ribosyltransferase	Orthophosphate[C_c] + Deoxyinosine[C_c] <=> Hypoxanthine[C_c] + 2-Deoxy-D-ribose 1-phosphate[C_c]	2.4.2.1 2.4.2.4	Clo1313_1056;Clo1313_2341	-1000	1000	Purine metabolism
	R_R02749_c	2-Deoxy-D-ribose 1-phosphate 1,5-phosphomutase	2-Deoxy-D-ribose 1-phosphate[C_c] <=> 2-Deoxy-D-ribose 5-phosphate[C_c]	5.4.2.7	Clo1313_1546	-1000	1000	Pentose phosphate pathway
	R_R02755_c	meso-2,6-diaminoheptanedioate:NADP+ oxidoreductase (deaminating)	NADPH[C_c] + NH3[C_c] + H+[C_c] + L-2-Amino-6-oxoheptanedioate[C_c] => H2O[C_c] + NADP+[C_c] + meso-2,6-Diaminoheptanedioate[C_c]	1.4.1.16	Clo1313_1295	0	1000	Lysine biosynthesis
	R_R02783_c	UDP-N-acetylmuramoyl-L-alanine:D-glutamate ligase(ADP-forming)	ATP[C_c] + D-Glutamate[C_c] + UDP-N-acetylmuramoyl-L-alanine[C_c] => ADP[C_c] + Orthophosphate[C_c] + H+[C_c] + UDP-N-acetylmuramoyl-L-alanyl-D-glutamate[C_c]	6.3.2.9	Clo1313_1172	0	1000	D-Glutamine and D-glutamate metabolism
	R_R02788_c	UDP-N-acetylmuramoyl-L-alanyl-D-glutamate:(L)-meso-2,6-diaminoheptanedioate gamma-ligase (ADP-forming);	ATP[C_c] + meso-2,6-Diaminoheptanedioate[C_c] + UDP-N-acetylmuramoyl-L-alanyl-D-glutamate[C_c] => ADP[C_c] + Orthophosphate[C_c] + H+[C_c] + UDP-N-acetylmuramoyl-L-alanyl-D-gamma-glutamyl-meso-2,6-diaminopimelate[C_c]	6.3.2.13	Clo1313_1240	0	1000	Lysine biosynthesis
	R_R02864_c	S-Adenosyl-L-methionine:uroporphyrin-III C-methyltransferase	2 H+[C_c] + Siroheme[C_c] <=> Sirohydrochlorin[C_c] + Fe2+[C_c]	4.99.1.4	Clo1313_0109	-1000	1000	Porphyrin and chlorophyll metabolism
	R_R02869_c	S-adenosylmethioninamine:spermidine 3-aminopropyltransferase	Spermidine[C_c] + S-Adenosylmethioninamine[C_c] <=> H+[C_c] + 5'-Methylthioadenosine[C_c] + Spermine[C_c]	2.5.1.16 2.5.1.22	Clo1313_1530	-1000	1000	Cysteine and methionine metabolism
	R_R02918_c	L-Tyrosine:tRNA(Tyr) ligase (AMP-forming)	ATP[C_c] + L-Tyrosine[C_c] + tRNA(Tyr)[C_c] => Diphosphate[C_c] + AMP[C_c] + L-Tyrosyl-tRNA(Tyr)[C_c]	6.1.1.1	Clo1313_1500	0	1000	Aminoacyl-tRNA biosynthesis
	R_R02946_c	(R,R)-Butane-2,3-diol:NAD+ oxidoreductase	NADH[C_c] + H+[C_c] + R-Acetoin[C_c] => NAD+[C_c] + (R,R)-Butane-2,3-diol[C_c]	1.1.1.4		0	1000
	R_R02948_c	Acetolactate decarboxylase	(S)-2-Acetolactate[C_c] => CO2[C_c] + R-Acetoin[C_c]	4.1.1.5		0	1000	Butanoate metabolism
	R_R02948b_c	Acetolactate decarboxylase	2-Acetolactate[C_c] => CO2[C_c] + R-Acetoin[C_c]	4.1.1.5		0	1000	Butanoate metabolism
	R_R02971_c	ATP:pantothenate 4-phosphotransferase	ATP[C_c] + Pantetheine[C_c] => ADP[C_c] + H+[C_c] + Pantetheine 4'-phosphate[C_c]	2.7.1.33 2.7.1.34	Clo1313_0175	0	1000	Pantothenate and CoA biosynthesis
	R_R03005_c	ATP:nicotinamide-nucleotide adenylyltransferase	ATP[C_c] + Nicotinate D-ribonucleotide[C_c] => Diphosphate[C_c] + Deamino-NAD+[C_c]	2.7.7.18	Clo1313_1016	0	1000	Nicotinate and nicotinamide metabolism
	R_R03012_c	L-Histidinol:NAD+ oxidoreductase	NAD+[C_c] + L-Histidinol[C_c] => NADH[C_c] + H+[C_c] + L-Histidinal[C_c]	1.1.1.23	Clo1313_0423	0	1000	Histidine metabolism
	R_R03013_c	L-Histidinol-phosphate phosphohydrolase	H2O[C_c] + L-Histidinol phosphate[C_c] => Orthophosphate[C_c] + L-Histidinol[C_c]	3.1.3.15	Clo1313_1499	0	1000	Histidine metabolism
	R_R03018_c	ATP:pantothenate 4-phosphotransferase	ATP[C_c] + Pantothenate[C_c] => ADP[C_c] + H+[C_c] + D-4'-Phosphopantothenate[C_c]	2.7.1.33	Clo1313_0175	0	1000	Pantothenate and CoA biosynthesis
	R_R03026_c	(S)-3-Hydroxybutanoyl-CoA hydro-lyase	(S)-3-Hydroxybutanoyl-CoA[C_c] <=> H2O[C_c] + Crotonoyl-CoA[C_c]	4.2.1.17 4.2.1.55	Clo1313_2312	-1000	1000	Fatty acid metabolism
	R_R03035_c	ATP:pantetheine-4-phosphate adenylyltransferase	ATP[C_c] + H+[C_c] + Pantetheine 4'-phosphate[C_c] => Diphosphate[C_c] + Dephospho-CoA[C_c]	2.7.7.3	Clo1313_0982	0	1000	Pantothenate and CoA biosynthesis
	R_R03038_c	L-Alanine:tRNA(Ala) ligase (AMP-forming)	ATP[C_c] + L-Alanine[C_c] + H+[C_c] + tRNA(Ala)[C_c] => Diphosphate[C_c] + AMP[C_c] + L-Alanyl-tRNA[C_c]	6.1.1.7	Clo1313_0749	0	1000	Aminoacyl-tRNA biosynthesis
	R_R03050_c	2-Acetolactate pyruvate-lyase (carboxylating)	Pyruvate[C_c] + 2-(alpha-Hydroxyethyl)thiamine diphosphate[C_c] => Thiamin diphosphate[C_c] + 2-Acetolactate[C_c]	2.2.1.6	Clo1313_0099;Clo1313_0100;Clo1313_0305	0	1000	Butanoate metabolism
	R_R03051_c	2,3-Dihydroxy-3-methylbutanoate:NADP+ oxidoreductase (isomerizing)	NADPH[C_c] + H+[C_c] + 2-Acetolactate[C_c] => NADP+[C_c] + 2,3-Dihydroxy-3-methylbutanoate[C_c]	1.1.1.86	Clo1313_0101	0	1000	Pantothenate and CoA biosynthesis
	R_R03062_c	Cephalosporin-C acetylhdrolase	H2O[C_c] + Cephalosporin C[C_c] => Acetate[C_c] + Deacetylcephalosporin C[C_c]	3.1.1.41	Clo1313_0613	0	1000	Penicillin and cephalosporin biosynthesis
	R_R03066_c	2-amino-4-hydroxy-6-hydroxymethyl-7,8-dihydropteridine:4-aminobenzoate 2-amino-4-hydroxydihydropteridine-6-methenyltransferase	4-Aminobenzoate[C_c] + 2-Amino-4-hydroxy-6-hydroxymethyl-7,8-dihydropteridine[C_c] => H2O[C_c] + Dihydropteroate[C_c]	2.5.1.15	Clo1313_0168	0	1000	Folate biosynthesis
	R_R03067_c	2-amino-4-hydroxy-6-hydroxymethyl-7,8-dihydropteridine-diphosphate:4-aminobenzoate 2-amino-4-hydroxydihydropteridine-6-methenyltransferase	4-Aminobenzoate[C_c] + 2-Amino-7,8-dihydro-4-hydroxy-6-(diphosphooxymethyl)pteridine[C_c] => Diphosphate[C_c] + Dihydropteroate[C_c]	2.5.1.15	Clo1313_0168	0	1000	Folate biosynthesis
	R_R03083_c	2-Dehydro-3-deoxy-D-arabino-heptonate 7-phosphate phosphate-lyase (cyclyzing)	2-Dehydro-3-deoxy-D-arabino-heptonate 7-phosphate[C_c] => Orthophosphate[C_c] + 3-Dehydroquinate[C_c]	4.2.3.4	Clo1313_1435	0	1000	Phenylalanine, tyrosine and tryptophan biosynthesis
	R_R03084_c	3-Dehydroquinate hydro-lyase	3-Dehydroquinate[C_c] <=> H2O[C_c] + 3-Dehydroshikimate[C_c]	4.2.1.10	Clo1313_1371	-1000	1000	Phenylalanine, tyrosine and tryptophan biosynthesis
	R_R03104_c	3-Mercaptolactate:NAD+ oxidoreductase	NADH[C_c] + H+[C_c] + Mercaptopyruvate[C_c] => NAD+[C_c] + 3-Mercaptolactate[C_c]	1.1.1.27	Clo1313_1160;Clo1313_1878	0	1000	Cysteine and methionine metabolism
	R_R03119_c	propane-1,3-diol:NAD+ 1-oxidoreductase	NADH[C_c] + H+[C_c] + 3-Hydroxypropanal[C_c] => NAD+[C_c] + Propane-1,3-diol[C_c]	1.1.1.202	Clo1313_1827;Clo1313_0166;Clo1313_2130	0	1000	Glycerolipid metabolism
	R_R03132_c	O3-Acetyl-L-serine acetate-lyase (adding hydrogen sulfide)	Thiosulfate[C_c] + O-Acetyl-L-serine[C_c] => Acetate[C_c] + S-Sulfo-L-cysteine[C_c]	2.5.1.47 2.5.1.48	Clo1313_2325;Clo1313_2532;Clo1313_2335;Clo1313_2534	0	1000	Cysteine and methionine metabolism
	R_R03157_c	3-hydroxypropionyl-CoA synthetase (ADP-forming)	ATP[C_c] + CoA[C_c] + 3-Hydroxypropanoate[C_c] => ADP[C_c] + Orthophosphate[C_c] + 3-Hydroxypropionyl-CoA[C_c]	3.1.2.4 6.2.1.-	Clo1313_2099;Clo1313_1994;Clo1313_0677;Clo1313_2577	0	1000	Propanoate metabolism
	R_R03165_c	Hydroxymethylbilane hydro-lyase(cyclizing)	Hydroxymethylbilane[C_c] => H2O[C_c] + Uroporphyrinogen III[C_c]	4.2.1.75	Clo1313_0111	0	1000	Porphyrin and chlorophyll metabolism
	R_R03182_c	7,8-Diaminononanoate:carbon-dioxide cyclo-ligase	ATP[C_c] + CO2[C_c] + 7,8-Diaminononanoate[C_c] => ADP[C_c] + Orthophosphate[C_c] + H+[C_c] + Dethiobiotin[C_c]	6.3.3.3	Clo1313_2211	0	1000	Biotin metabolism
	R_R03191_c	UDP-N-acetylmuramate:NAD+ oxidoreductase	NADH[C_c] + H+[C_c] + UDP-N-acetyl-3-(1-carboxyvinyl)-D-glucosamine[C_c] => NAD+[C_c] + UDP-N-acetylmuramate[C_c]	1.1.1.158	Clo1313_2119	0	1000	Amino sugar and nucleotide sugar metabolism
	R_R03192_c	UDP-N-acetylmuramate:NADP+ oxidoreductase	NADPH[C_c] + H+[C_c] + UDP-N-acetyl-3-(1-carboxyvinyl)-D-glucosamine[C_c] => NADP+[C_c] + UDP-N-acetylmuramate[C_c]	1.1.1.158	Clo1313_2119	0	1000	Amino sugar and nucleotide sugar metabolism
	R_R03193_c	UDP-N-acetylmuramate:L-alanine ligase (ADP-forming)	ATP[C_c] + L-Alanine[C_c] + UDP-N-acetylmuramate[C_c] => ADP[C_c] + Orthophosphate[C_c] + H+[C_c] + UDP-N-acetylmuramoyl-L-alanine[C_c]	6.3.2.8	Clo1313_0214	0	1000	D-Glutamine and D-glutamate metabolism
	R_R03194_c	S-adenosyl-L-methionine:uroporphyrin-III C-methyltransferase	2 S-Adenosyl-L-methionine[C_c] + Uroporphyrinogen III[C_c] => 2 S-Adenosyl-L-homocysteine[C_c] + H+[C_c] + Precorrin 2[C_c]	2.1.1.107	Clo1313_0111	0	1000	Porphyrin and chlorophyll metabolism
	R_R03210_c	6-Carboxyhexanoyl-CoA:L-alanine C-carboxyhexanoyltransferase (decarboxylating)	L-Alanine[C_c] + H+[C_c] + 6-Carboxyhexanoyl-CoA[C_c] <=> CoA[C_c] + CO2[C_c] + 8-Amino-7-oxononanoate[C_c]	2.3.1.47	Clo1313_2210	-1000	1000	Biotin metabolism
	R_R03217_c	O-Acetyl-L-homoserine succinate-lyase (adding cysteine)	L-Cysteine[C_c] + O-Acetyl-L-homoserine[C_c] <=> Acetate[C_c] + L-Cystathionine[C_c]	2.5.1.48	Clo1313_2325;Clo1313_0388	-1000	1000	Cysteine and methionine metabolism
	R_R03231_c	S-Adenosyl-L-methionine:8-amino-7-oxononanoate aminotransferase	S-Adenosyl-L-methionine[C_c] + 8-Amino-7-oxononanoate[C_c] <=> 7,8-Diaminononanoate[C_c] + S-Adenosyl-4-methylthio-2-oxobutanoate[C_c]	2.6.1.62	Clo1313_2207	-1000	1000	Biotin metabolism
	R_R03236_c	ATP:D-tagatose-6-phosphate 1-phosphotransferase	ATP[C_c] + D-Tagatose 6-phosphate[C_c] => ADP[C_c] + H+[C_c] + D-Tagatose 1,6-bisphosphate[C_c]	2.7.1.11 2.7.1.56 2.7.1.144	Clo1313_0997;Clo1313_1876;Clo1313_2627	0	1000	Galactose metabolism
	R_R03237_c	CTP:D-Tagatose 6-phosphate 1-phosphotransferase	CTP[C_c] + D-Tagatose 6-phosphate[C_c] => H+[C_c] + CDP[C_c] + D-Tagatose 1,6-bisphosphate[C_c]	2.7.1.11	Clo1313_0997;Clo1313_1876	0	1000	Galactose metabolism
	R_R03238_c	UTP:D-Tagatose 6-phosphate 1-phosphotransferase	UTP[C_c] + D-Tagatose 6-phosphate[C_c] => UDP[C_c] + H+[C_c] + D-Tagatose 1,6-bisphosphate[C_c]	2.7.1.11	Clo1313_0997;Clo1313_1876	0	1000	Galactose metabolism
	R_R03239_c	ITP:D-Tagatose 6-phosphate 1-phosphotransferase	ITP[C_c] + D-Tagatose 6-phosphate[C_c] => H+[C_c] + IDP[C_c] + D-Tagatose 1,6-bisphosphate[C_c]	2.7.1.11	Clo1313_0997;Clo1313_1876	0	1000	Galactose metabolism
	R_R03243_c	5-Amino-2-oxopentanoate:2-oxoglutarate aminotransferase	L-Glutamate[C_c] + 3-(Imidazol-4-yl)-2-oxopropyl phosphate[C_c] => 2-Oxoglutarate[C_c] + L-Histidinol phosphate[C_c]	2.6.1.9	Clo1313_0424;Clo1313_1619	0	1000	Histidine metabolism
	R_R03260_c	O-Succinyl-L-homoserine succinate-lyase (adding cysteine)	L-Cysteine[C_c] + O-Succinyl-L-homoserine[C_c] <=> Succinate[C_c] + L-Cystathionine[C_c]	2.5.1.48	Clo1313_2325;Clo1313_0388	-1000	1000	Cysteine and methionine metabolism
	R_R03269_c	N-[(R)-4-Phosphopantothenoyl]-L-cysteine carboxy-lyase	H+[C_c] + (R)-4'-Phosphopantothenoyl-L-cysteine[C_c] => CO2[C_c] + Pantetheine 4'-phosphate[C_c]	4.1.1.36	Clo1313_0943	0	1000	Pantothenate and CoA biosynthesis
	R_R03283_c	4-Trimethylammoniobutanal:NAD+ 1-oxidoreductase;	H2O[C_c] + NAD+[C_c] + 4-Trimethylammoniobutanal[C_c] => NADH[C_c] + H+[C_c] + 4-Trimethylammoniobutanoate[C_c]	1.2.1.3 1.2.1.47	Clo1313_2911	0	1000	Lysine degradation
	R_R03313_c	L-glutamate-5-semialdehyde:NADP+ 5-oxidoreductase (phosphorylating)	NADPH[C_c] + H+[C_c] + L-Glutamyl 5-phosphate[C_c] => NADP+[C_c] + Orthophosphate[C_c] + L-Glutamate 5-semialdehyde[C_c]	1.2.1.41	Clo1313_1967	0	1000	Arginine and proline metabolism
	R_R03321_c	beta-D-Glucose 6-phosphate ketol-isomerase	beta-D-Glucose 6-phosphate[C_c] <=> beta-D-Fructose 6-phosphate[C_c]	5.3.1.9	Clo1313_2015	-1000	1000	Glycolysis / Gluconeogenesis
	R_R03346_c	Nicotinate D-ribonucleotide phosphohydrolase	H2O[C_c] + Nicotinate D-ribonucleotide[C_c] => Orthophosphate[C_c] + Nicotinate D-ribonucleoside[C_c]	3.1.3.5	Clo1313_3022	0	1000	Nicotinate and nicotinamide metabolism
	R_R03347_c	ATP:beta-D-ribosylnicotinate 5-phosphotransferase	ATP[C_c] + Nicotinate D-ribonucleoside[C_c] => ADP[C_c] + Nicotinate D-ribonucleotide[C_c]	2.7.1.173	Clo1313_1663	0	1000	Nicotinate and nicotinamide metabolism
	R_R03348_c	Nicotinate-nucleotide:pyrophosphate phosphoribosyltransferase (carboxylating)	H+[C_c] + 5-Phospho-alpha-D-ribose 1-diphosphate[C_c] + Quinolinate[C_c] => CO2[C_c] + Diphosphate[C_c] + Nicotinate D-ribonucleotide[C_c]	2.4.2.19	Clo1313_3017	0	1000	Nicotinate and nicotinamide metabolism
	R_R03355_c	beta-D-Galactosyl-1,4-beta-D-glucosylceramide galactohydrolase	H2O[C_c] + beta-D-Galactosyl-1,4-beta-D-glucosylceramide[C_c] <=> D-Galactose[C_c] + Glucosylceramide[C_c]	3.2.1.23	Clo1313_2861	-1000	1000	Sphingolipid metabolism
	R_R03391_c	CDP-4-dehydro-3,6-dideoxy-D-glucose:NAD+ 3-oxydoreductase	NADH[C_c] + H+[C_c] + CDP-4-dehydro-6-deoxy-D-glucose[C_c] => H2O[C_c] + NAD+[C_c] + CDP-4-dehydro-3,6-dideoxy-D-glucose[C_c]	1.17.1.1	Clo1313_0145	0	1000	Amino sugar and nucleotide sugar metabolism
	R_R03392_c	CDP-4-dehydro-3,6-dideoxy-D-glucose:NADP+ 3-oxydoreductase	NADPH[C_c] + H+[C_c] + CDP-4-dehydro-6-deoxy-D-glucose[C_c] => H2O[C_c] + NADP+[C_c] + CDP-4-dehydro-3,6-dideoxy-D-glucose[C_c]	1.17.1.1	Clo1313_0145	0	1000	Amino sugar and nucleotide sugar metabolism
	R_R03409_c	guanosine 3-diphosphate 5-triphosphate 5-phosphohydrolase	H2O[C_c] + Guanosine 3'-diphosphate 5'-triphosphate[C_c] => Orthophosphate[C_c] + H+[C_c] + Guanosine 3',5'-bis(diphosphate)[C_c]	3.6.1.11 3.6.1.40	Clo1313_0165	0	1000	Purine metabolism
	R_R03443_c	N-Acetyl-L-glutamate-5-semialdehyde:NADP+ 5-oxidoreductase (phosphrylating)	NADP+[C_c] + Orthophosphate[C_c] + N-Acetyl-L-glutamate 5-semialdehyde[C_c] <=> NADPH[C_c] + H+[C_c] + N-Acetyl-L-glutamate 5-phosphate[C_c]	1.2.1.38	Clo1313_2555	-1000	1000	Arginine and proline metabolism
	R_R03457_c	D-erythro-1-(Imidazol-4-yl)glycerol 3-phosphate hydro-lyase	D-erythro-1-(Imidazol-4-yl)glycerol 3-phosphate[C_c] => H2O[C_c] + 3-(Imidazol-4-yl)-2-oxopropyl phosphate[C_c]	4.2.1.19	Clo1313_0425	0	1000	Histidine metabolism
	R_R03458_c	5-amino-6-(5-phosphoribitylamino)uracil:NADP+ 1-oxidoreductase	NADPH[C_c] + H+[C_c] + 5-Amino-6-(5'-phosphoribosylamino)uracil[C_c] => NADP+[C_c] + 5-Amino-6-(5'-phospho-D-ribitylamino)uracil[C_c]	1.1.1.193	Clo1313_2127	0	1000	Riboflavin metabolism
	R_R03459_c	2,5-Diamino-6-hydroxy-4-(5-phosphoribosylamino)-pyrimidine 2-aminohydrolase	H2O[C_c] + H+[C_c] + 2,5-Diamino-6-(5-phospho-D-ribosylamino)pyrimidin-4(3H)-one[C_c] => NH3[C_c] + 5-Amino-6-(5'-phosphoribosylamino)uracil[C_c]	3.5.4.26	Clo1313_2127	0	1000	Riboflavin metabolism
	R_R03460_c	Phosphoenolpyruvate:3-phosphoshikimate 5-O-(1-carboxyvinyl)-transferase	Phosphoenolpyruvate[C_c] + Shikimate 3-phosphate[C_c] => Orthophosphate[C_c] + 5-O-(1-Carboxyvinyl)-3-phosphoshikimate[C_c]	2.5.1.19	Clo1313_0636;Clo1313_2470	0	1000	Phenylalanine, tyrosine and tryptophan biosynthesis
	R_R03504_c	2-amino-4-hydroxy-6-(D-erythro-1,2,3-trihydroxypropyl)-7,8-dihydropteridine glycolaldehyde-lyase	2-Amino-4-hydroxy-6-(D-erythro-1,2,3-trihydroxypropyl)-7,8-dihydropteridine[C_c] => Glycolaldehyde[C_c] + 2-Amino-4-hydroxy-6-hydroxymethyl-7,8-dihydropteridine[C_c]	4.1.2.25	Clo1313_0169	0	1000	Folate biosynthesis
	R_R03508_c	1-(2-Carboxyphenylamino)-1-deoxy-D-ribulose-5-phosphate carboxy-lyase(cyclizing)	H+[C_c] + 1-(2-Carboxyphenylamino)-1-deoxy-D-ribulose 5-phosphate[C_c] => H2O[C_c] + CO2[C_c] + Indoleglycerol phosphate[C_c]	4.1.1.48	Clo1313_1347	0	1000	Phenylalanine, tyrosine and tryptophan biosynthesis
	R_R03509_c	N-(5-Phospho-beta-D-ribosyl)anthranilate ketol-isomerase	N-(5-Phospho-D-ribosyl)anthranilate[C_c] <=> 1-(2-Carboxyphenylamino)-1-deoxy-D-ribulose 5-phosphate[C_c]	5.3.1.24	Clo1313_1348	-1000	1000	Phenylalanine, tyrosine and tryptophan biosynthesis
	R_R03530_c	ATP:dIDP phosphotransferase	ATP[C_c] + dIDP[C_c] => ADP[C_c] + dITP[C_c]	2.7.4.6	Clo1313_1508	0	1000	Purine metabolism
	R_R03531_c	2-Deoxyinosine-5-triphosphate pyrophosphohydrolase	H2O[C_c] + dITP[C_c] => Diphosphate[C_c] + H+[C_c] + 2'-Deoxyinosine 5'-phosphate[C_c]	3.6.1.19	Clo1313_0245;Clo1313_2044;Clo1313_0083	0	1000	Purine metabolism
	R_R03596_c	Hydrogen selenide:NADP+ oxidoreductase	3 NADPH[C_c] + 5 H+[C_c] + Selenite[C_c] => 3 H2O[C_c] + 3 NADP+[C_c] + Selenide[C_c]	1.8.1.9	Clo1313_2618;Clo1313_2637;Clo1313_2617	0	1000	Selenocompound metabolism
	R_R03601_c	O3-Acetyl-L-serine acetate-lyase (adding hydrogen sulfide)	O-Acetyl-L-serine[C_c] + Selenide[C_c] <=> Acetate[C_c] + L-Selenocysteine[C_c]	2.5.1.47	Clo1313_2532;Clo1313_2326	-1000	1000
	R_R03646_c	L-Arginine:tRNA(Arg) ligase (AMP-forming)	ATP[C_c] + L-Arginine[C_c] + tRNA(Arg)[C_c] => Diphosphate[C_c] + AMP[C_c] + L-Arginyl-tRNA(Arg)[C_c]	6.1.1.19	Clo1313_2606	0	1000	Aminoacyl-tRNA biosynthesis
	R_R03648_c	L-Asparagine:tRNA(Asn) ligase (AMP-forming)	ATP[C_c] + L-Asparagine[C_c] + tRNA(Asn)[C_c] => Diphosphate[C_c] + AMP[C_c] + L-Asparaginyl-tRNA(Asn)[C_c]	6.1.1.22	Clo1313_2162	0	1000	Aminoacyl-tRNA biosynthesis
	R_R03650_c	L-Cysteine:tRNA(Cys) ligase (AMP-forming)	ATP[C_c] + L-Cysteine[C_c] + tRNA(Cys)[C_c] => Diphosphate[C_c] + AMP[C_c] + L-Cysteinyl-tRNA(Cys)[C_c]	6.1.1.16	Clo1313_2723	0	1000	Aminoacyl-tRNA biosynthesis
	R_R03652_c	L-Glutamine:tRNA(Gln) ligase (AMP-forming)	ATP[C_c] + L-Glutamine[C_c] + tRNA(Gln)[C_c] => Diphosphate[C_c] + AMP[C_c] + Glutaminyl-tRNA[C_c]	6.1.1.18	Clo1313_1301	0	1000	Aminoacyl-tRNA biosynthesis
	R_R03654_c	glycine:tRNA(Gly) ligase (AMP-forming)	ATP[C_c] + Glycine[C_c] + tRNA(Gly)[C_c] => Diphosphate[C_c] + AMP[C_c] + Glycyl-tRNA(Gly)[C_c]	6.1.1.14	Clo1313_0944	0	1000	Aminoacyl-tRNA biosynthesis
	R_R03655_c	L-Histidine:tRNA(His) ligase (AMP-forming)	ATP[C_c] + L-Histidine[C_c] + tRNA(His)[C_c] => Diphosphate[C_c] + AMP[C_c] + L-Histidyl-tRNA(His)[C_c]	6.1.1.21	Clo1313_0922	0	1000	Aminoacyl-tRNA biosynthesis
	R_R03656_c	L-Isoleucine:tRNA(Ile) ligase (AMP-forming)	ATP[C_c] + L-Isoleucine[C_c] + tRNA(Ile)[C_c] => Diphosphate[C_c] + AMP[C_c] + L-Isoleucyl-tRNA(Ile)[C_c]	6.1.1.5	Clo1313_1434	0	1000	Valine, leucine and isoleucine biosynthesis
	R_R03657_c	L-Leucine:tRNA(Leu) ligase (AMP-forming)	ATP[C_c] + L-Leucine[C_c] + tRNA(Leu)[C_c] => Diphosphate[C_c] + AMP[C_c] + L-Leucyl-tRNA[C_c]	6.1.1.4	Clo1313_1020	0	1000	Valine, leucine and isoleucine biosynthesis
	R_R03658_c	L-Lysine:tRNALys ligase (AMP-forming)	ATP[C_c] + L-Lysine[C_c] + tRNA(Lys)[C_c] => Diphosphate[C_c] + AMP[C_c] + L-Lysyl-tRNA[C_c]	6.1.1.6	Clo1313_0403	0	1000	Aminoacyl-tRNA biosynthesis
	R_R03659_c	L-Methionine:tRNAMet ligase (AMP-forming)	ATP[C_c] + L-Methionine[C_c] + tRNA(Met)[C_c] => Diphosphate[C_c] + AMP[C_c] + L-Methionyl-tRNA[C_c]	6.1.1.10	Clo1313_2754	0	1000	Aminoacyl-tRNA biosynthesis
	R_R03660_c	L-Phenylalanine:tRNA(Ala) ligase (AMP-forming)	ATP[C_c] + L-Phenylalanine[C_c] + tRNA(Phe)[C_c] => Diphosphate[C_c] + AMP[C_c] + L-Phenylalanyl-tRNA(Phe)[C_c]	6.1.1.20	Clo1313_2018; Clo1313_2017	0	1000	Aminoacyl-tRNA biosynthesis
	R_R03661_c	L-proline:tRNA(Pro) ligase (AMP-forming)	ATP[C_c] + L-Proline[C_c] + tRNA(Pro)[C_c] => Diphosphate[C_c] + AMP[C_c] + L-Prolyl-tRNA(Pro)[C_c]	6.1.1.15	Clo1313_0498	0	1000	Aminoacyl-tRNA biosynthesis
	R_R03662_c	L-Serine:tRNA(Ser) ligase (AMP-forming)	ATP[C_c] + L-Serine[C_c] + tRNA(Ser)[C_c] => Diphosphate[C_c] + AMP[C_c] + L-Seryl-tRNA(Ser)[C_c]	6.1.1.11	Clo1313_0011	0	1000	Aminoacyl-tRNA biosynthesis
	R_R03663_c	L-Threonine:tRNA(Thr) ligase (AMP-forming)	ATP[C_c] + L-Threonine[C_c] + tRNA(Thr)[C_c] => Diphosphate[C_c] + AMP[C_c] + L-Threonyl-tRNA(Thr)[C_c]	6.1.1.3	Clo1313_1029	0	1000	Aminoacyl-tRNA biosynthesis
	R_R03664_c	L-Tryptophan -tRNA(Trp) ligase (AMP-forming)	ATP[C_c] + L-Tryptophan[C_c] + tRNA(Trp)[C_c] => Diphosphate[C_c] + AMP[C_c] + L-Tryptophanyl-tRNA(Trp)[C_c]	6.1.1.2	Clo1313_1537	0	1000	Tryptophan metabolism
	R_R03665_c	L-Valine:tRNAVal ligase (AMP-forming)	ATP[C_c] + L-Valine[C_c] + tRNA(Val)[C_c] => Diphosphate[C_c] + AMP[C_c] + L-Valyl-tRNA(Val)[C_c]	6.1.1.9	Clo1313_1902	0	1000	Valine, leucine and isoleucine biosynthesis
	R_R03869_c	(S)-Methylmalonate semialdehyde:NAD+ oxidoreductase	H2O[C_c] + NAD+[C_c] + (S)-Methylmalonate semialdehyde[C_c] => NADH[C_c] + H+[C_c] + Methylmalonate[C_c]	1.2.1.3	Clo1313_2911	0	1000	Valine, leucine and isoleucine degradation
	R_R03896_c	(R)-2-Methylmalate hydro-lyase	(R)-2-Methylmalate[C_c] <=> H2O[C_c] + 2-Methylmaleate[C_c]	4.2.1.35	Clo1313_2884;Clo1313_2883	-1000	1000	Valine, leucine and isoleucine biosynthesis
	R_R03898_c	2-methylmaleate hydratase	H2O[C_c] + 2-Methylmaleate[C_c] <=> D-erythro-3-Methylmalate[C_c]	4.2.1.35	Clo1313_2884;Clo1313_2883	-1000	1000	Valine, leucine and isoleucine biosynthesis
	R_R03905_c	Glu-tRNA(Gln):L-glutamine amido-ligase(ADP-forming)	H2O[C_c] + ATP[C_c] + L-Glutamine[C_c] + L-Glutamyl-tRNA(Gln)[C_c] => ADP[C_c] + Orthophosphate[C_c] + L-Glutamate[C_c] + Glutaminyl-tRNA[C_c]	6.3.5.7	Clo1313_1182;Clo1313_2305;Clo1313_1183;Clo1313_2304	0	1000	Aminoacyl-tRNA biosynthesis
	R_R03920_c	ATP:D-fructose 6-phosphotransferase	ATP[C_c] + beta-D-Fructose[C_c] => ADP[C_c] + H+[C_c] + beta-D-Fructose 6-phosphate[C_c]	2.7.1.1 2.7.1.4	Clo1313_1832	0	1000	Starch and sucrose metabolism
	R_R03937_c		H2O[C_c] + Glutaconyl-1-CoA[C_c] <=> 2-Hydroxyglutaryl-CoA[C_c]	4.2.1.-	Clo1313_2997;Clo1313_0239;Clo1313_2905;Clo1313_0654	-1000	1000	Butanoate metabolism
	R_R03947_c	S-Adenosyl-L-methionine:uroporphyrin-III C-methyltransferase	NAD+[C_c] + Precorrin 2[C_c] => NADH[C_c] + H+[C_c] + Sirohydrochlorin[C_c]	1.3.1.76	Clo1313_0109	0	1000	Porphyrin and chlorophyll metabolism
	R_R03968_c	2-Isopropylmalate hydro-lyase	alpha-Isopropylmalate[C_c] <=> H2O[C_c] + 2-Isopropylmaleate[C_c]	4.2.1.33	Clo1313_2884;Clo1313_2883	-1000	1000	Valine, leucine and isoleucine biosynthesis
	R_R04001_c	3-Isopropylmalate hydro-lyase	(2R,3S)-3-Isopropylmalate[C_c] <=> H2O[C_c] + 2-Isopropylmaleate[C_c]	4.2.1.33	Clo1313_2884;Clo1313_2883	-1000	1000	Valine, leucine and isoleucine biosynthesis
	R_R04035_c	Phosphoribosyl-ATP pyrophosphohydrolase	H2O[C_c] + 1-(5-Phospho-D-ribosyl)-ATP[C_c] => Diphosphate[C_c] + H+[C_c] + Phosphoribosyl-AMP[C_c]	3.6.1.31	Clo1313_0430	0	1000	Histidine metabolism
	R_R04037_c	1-(5-phospho-D-ribosyl)-AMP 1,6-hydrolase	H2O[C_c] + Phosphoribosyl-AMP[C_c] => 5-(5-Phospho-D-ribosylaminoformimino)-1-(5-phosphoribosyl)-imidazole-4-carboxamide[C_c]	3.5.4.19	Clo1313_0430	0	1000	Histidine metabolism
	R_R04065_c	Imidazole acetaldehyde:NAD+ oxidoreductase	H2O[C_c] + NAD+[C_c] + Imidazole-4-acetaldehyde[C_c] => NADH[C_c] + H+[C_c] + Imidazole-4-acetate[C_c]	1.2.1.3	Clo1313_2911	0	1000	Histidine metabolism
	R_R04109_c	L-glutamate-semialdehyde: NADP+ oxidoreductase(L-glutamyl-tRNA(Glu)-forming)	NADPH[C_c] + H+[C_c] + L-Glutamyl-tRNA(Glu)[C_c] => NADP+[C_c] + tRNA(Glu)[C_c] + (S)-4-Amino-5-oxopentanoate[C_c]	1.2.1.70	Clo1313_0108	0	1000	Porphyrin and chlorophyll metabolism
	R_R04112_c	N-Acetylmuramoyl-Ala amidohydrolase	H2O[C_c] + N-Acetylmuramoyl-Ala[C_c] => L-Alanine[C_c] + N-Acetylmuramate[C_c]	3.5.1.28	Clo1313_2380;Clo1313_1176;Clo1313_2477;Clo1313_1198;Clo1313_2048;Clo1313_2624;Clo1313_0046	0	1000
	R_R04137_c	3-Hydroxyisopentyl-CoA hydro-lyase	3-Hydroxyisovaleryl-CoA[C_c] <=> H2O[C_c] + 3-Methylcrotonyl-CoA[C_c]	4.2.1.17	Clo1313_2312	-1000	1000	Valine, leucine and isoleucine degradation
	R_R04144_c	5-Phospho-D-ribosylamine:glycine ligase (ADP-forming)	ATP[C_c] + Glycine[C_c] + 5-Phosphoribosylamine[C_c] => ADP[C_c] + Orthophosphate[C_c] + 5'-Phosphoribosylglycinamide[C_c]	6.3.4.13	Clo1313_1013	0	1000	Purine metabolism
	R_R04148_c	Nicotinate-nucleotide:dimethylbenzimidazole phospho-D-ribosyltransferase	Nicotinate D-ribonucleotide[C_c] + Dimethylbenzimidazole[C_c] => H+[C_c] + Nicotinate[C_c] + N1-(5-Phospho-alpha-D-ribosyl)-5,6-dimethylbenzimidazole[C_c]	2.4.2.21	Clo1313_0960	0	1000	Porphyrin and chlorophyll metabolism
	R_R04170_c	(S)-3-Hydroxydodecanoyl-CoA hydro-lyase	(S)-3-Hydroxydodecanoyl-CoA[C_c] <=> H2O[C_c] + 2-trans-Dodecenoyl-CoA[C_c]	4.2.1.17 4.2.1.74	Clo1313_2312	-1000	1000	Fatty acid metabolism
	R_R04173_c	3-Phosphoserine:2-oxoglutarate aminotransferase	2-Oxoglutarate[C_c] + O-Phospho-L-serine[C_c] <=> L-Glutamate[C_c] + 3-Phosphonooxypyruvate[C_c]	2.6.1.52	Clo1313_1931	-1000	1000	Glycine, serine and threonine metabolism
	R_R04199_c	2,3,4,5-Tetrahydrodipicolinate:NADP+ oxidoreductase	NADP+[C_c] + 2,3,4,5-Tetrahydrodipicolinate[C_c] => NADPH[C_c] + H+[C_c] + L-2,3-Dihydrodipicolinate[C_c]	1.3.1.26	Clo1313_1253;Clo1313_1090	-1000	1000	Lysine biosynthesis
	R_R04204_c	(2S,3S)-3-Hydroxy-2-methylbutanoyl-CoA hydro-liase	(2S,3S)-3-Hydroxy-2-methylbutanoyl-CoA[C_c] <=> H2O[C_c] + 2-Methylbut-2-enoyl-CoA[C_c]	4.2.1.17	Clo1313_2312	-1000	1000	Valine, leucine and isoleucine degradation
	R_R04208_c	2-(Formamido)-N1-(5-phosphoribosyl)acetamidine cyclo-ligase (ADP-forming)	ATP[C_c] + 2-(Formamido)-N1-(5'-phosphoribosyl)acetamidine[C_c] => ADP[C_c] + Orthophosphate[C_c] + H+[C_c] + Aminoimidazole ribotide[C_c]	6.3.3.1	Clo1313_1010;Clo1313_1154	0	1000	Purine metabolism
	R_R04212_c	Asp-tRNA(Asn):L-glutamine amido-ligase (ADP-forming)	H2O[C_c] + ATP[C_c] + L-Glutamine[C_c] + L-Aspartyl-tRNA(Asn)[C_c] => ADP[C_c] + Orthophosphate[C_c] + L-Glutamate[C_c] + L-Asparaginyl-tRNA(Asn)[C_c]	6.3.5.6	Clo1313_1181;Clo1313_1182;Clo1313_2305;Clo1313_1183;Clo1313_2304;Clo1313_2306	0	1000	Aminoacyl-tRNA biosynthesis
	R_R04215_c	CTP:N-glycoloylneuraminate cytidylyltransferase	CTP[C_c] + N-Glycoloyl-neuraminate[C_c] => Diphosphate[C_c] + CMP-N-glycoloylneuraminate[C_c]	2.7.7.43	Clo1313_0228	0	1000	Amino sugar and nucleotide sugar metabolism
	R_R04230_c	(R)-4-Phosphopantothenate:L-cysteine ligase	ATP[C_c] + L-Cysteine[C_c] + D-4'-Phosphopantothenate[C_c] => Diphosphate[C_c] + AMP[C_c] + H+[C_c] + (R)-4'-Phosphopantothenoyl-L-cysteine[C_c]	6.3.2.5	Clo1313_0943	0	1000	Pantothenate and CoA biosynthesis
	R_R04231_c	(R)-4-Phosphopantothenate:L-cysteine ligase	CTP[C_c] + L-Cysteine[C_c] + D-4'-Phosphopantothenate[C_c] => Diphosphate[C_c] + CMP[C_c] + H+[C_c] + (R)-4'-Phosphopantothenoyl-L-cysteine[C_c]	6.3.2.5	Clo1313_0943	0	1000	Pantothenate and CoA biosynthesis
	R_R04286_c	2-amino-4-hydroxy-6-(erythro-1,2,3-trihydroxypropyl) dihydropteridine triphosphate lyase	2-Amino-4-hydroxy-6-(erythro-1,2,3-trihydroxypropyl)dihydropteridine triphosphate[C_c] => H+[C_c] + Triphosphate[C_c] + 6-Pyruvoyltetrahydropterin[C_c]	4.2.3.12	Clo1313_0657	0	1000	Folate biosynthesis
	R_R04292_c	glycerone phosphate:iminosuccinate alkyltransferase (cyclizing)	Glycerone phosphate[C_c] + Iminoaspartate[C_c] => 2 H2O[C_c] + Orthophosphate[C_c] + Quinolinate[C_c]	2.5.1.72	Clo1313_3019	0	1000	Nicotinate and nicotinamide metabolism
	R_R04325_c	10-Formyltetrahydrofolate:5-phosphoribosylglycinamide formyltransferase	10-Formyltetrahydrofolate[C_c] + 5'-Phosphoribosylglycinamide[C_c] => H+[C_c] + Tetrahydrofolate[C_c] + 5'-Phosphoribosyl-N-formylglycinamide[C_c]	2.1.2.2	Clo1313_1011	0	1000	Purine metabolism
	R_R04326_c	5,10-methenyltetrahydrofolate:5-phosphoribosylglycinamide formyltransferase	H2O[C_c] + 5,10-Methenyltetrahydrofolate[C_c] + 5'-Phosphoribosylglycinamide[C_c] => 2 H+[C_c] + Tetrahydrofolate[C_c] + 5'-Phosphoribosyl-N-formylglycinamide[C_c]	2.1.2.2	Clo1313_1011	0	1000	One carbon pool by folate
	R_R04355_c	Acyl-[acyl-carrier-protein]:malonyl-[acyl-carrier-protein] C-acyltransferase (decarboxylating)	Malonyl-[acyl-carrier protein][C_c] + Acetyl-[acyl-carrier protein][C_c] => CO2[C_c] + Acyl-carrier protein[C_c] + Acetoacetyl-[acp][C_c]	2.3.1.41 2.3.1.85 2.3.1.86 2.3.1.179	Clo1313_1285;Clo1313_1281;Clo1313_2100;Clo1313_2102	0	1000	Fatty acid biosynthesis
	R_R04378_c	1-(5-Phosphoribosyl)-5-amino-4-imidazolecarboxamide:pyrophosphate phosphoribosyltransferase	Diphosphate[C_c] + 1-(5'-Phosphoribosyl)-5-amino-4-imidazolecarboxamide[C_c] <=> 5-Phospho-alpha-D-ribose 1-diphosphate[C_c] + 5-Amino-4-imidazolecarboxyamide[C_c]	2.4.2.7	Clo1313_0910;Clo1313_0908	-1000	1000	Purine metabolism
	R_R04391_c	ATP:pantothenate 4-phosphotransferase	ATP[C_c] + N-((R)-Pantothenoyl)-L-cysteine[C_c] => ADP[C_c] + H+[C_c] + (R)-4'-Phosphopantothenoyl-L-cysteine[C_c]	2.7.1.33	Clo1313_0175	0	1000	Pantothenate and CoA biosynthesis
	R_R04399_c		4-Carboxy-4-hydroxy-2-oxoadipate[C_c] <=> H2O[C_c] + 4-Carboxy-2-hydroxy-cis,cis-muconate[C_c]	4.2.1.-	Clo1313_2997;Clo1313_0239;Clo1313_2905	-1000	1000	Benzoate degradation
	R_R04420_c	5-Methylthio-5-deoxy-D-ribose-1-phosphate ketol-isomerase	S-Methyl-5-thio-D-ribose 1-phosphate[C_c] <=> S-Methyl-5-thio-D-ribulose 1-phosphate[C_c]	5.3.1.23	Clo1313_1607	-1000	1000	Cysteine and methionine metabolism
	R_R04426_c	3-Isopropylmalate:NAD+ oxidoreductase	NAD+[C_c] + (2R,3S)-3-Isopropylmalate[C_c] <=> NADH[C_c] + H+[C_c] + (2S)-2-Isopropyl-3-oxosuccinate[C_c]	1.1.1.85	Clo1313_2882	-1000	1000	Valine, leucine and isoleucine biosynthesis
	R_R04428_c	(3R)-3-Hydroxybutanoyl-[acyl-carrier-protein] hydro-lyase	(3R)-3-Hydroxybutanoyl-[acyl-carrier protein][C_c] <=> H2O[C_c] + But-2-enoyl-[acyl-carrier protein][C_c]	4.2.1.58	Clo1313_0213	-1000	1000	Fatty acid biosynthesis
	R_R04429_c	Butyryl-[acyl-carrier protein]:malonyl-CoA C-acyltransferase(decarboxylating, oxoacyl- and enoyl-reducing)	NAD+[C_c] + Butyryl-[acp][C_c] <=> NADH[C_c] + H+[C_c] + But-2-enoyl-[acyl-carrier protein][C_c]	1.3.1.9 2.3.1.86	Clo1313_0720	-1000	1000	Fatty acid biosynthesis
	R_R04435_c	N-Acetylneuraminate 9-phosphate pyruvate-lyase (pyruvate-phosphorylating)	H2O[C_c] + Phosphoenolpyruvate[C_c] + N-Acetyl-D-mannosamine 6-phosphate[C_c] => Orthophosphate[C_c] + N-Acetylneuraminate 9-phosphate[C_c]	2.5.1.56 2.5.1.57	Clo1313_2902;Clo1313_0230	0	1000	Amino sugar and nucleotide sugar metabolism
	R_R04440_c	(R)-2,3-Dihydroxy-3-methylbutanoate:NADP+ oxidoreductase (isomerizing)	NADP+[C_c] + (R)-2,3-Dihydroxy-3-methylbutanoate[C_c] <=> NADPH[C_c] + H+[C_c] + 3-Hydroxy-3-methyl-2-oxobutanoic acid[C_c]	1.1.1.86	Clo1313_0101	-1000	1000	Valine, leucine and isoleucine biosynthesis
	R_R04441_c	(R)-2,3-Dihydroxy-3-methylbutanoate hydro-lyase	(R)-2,3-Dihydroxy-3-methylbutanoate[C_c] => H2O[C_c] + 3-Methyl-2-oxobutanoic acid[C_c]	4.2.1.9	Clo1313_0304	0	1000	Valine, leucine and isoleucine biosynthesis
	R_R04457_c	5-amino-6-(D-ribitylamino)uracil butanedionetransferase	5-Amino-6-(1-D-ribitylamino)uracil[C_c] + L-3,4-Dihydroxybutan-2-one 4-phosphate[C_c] => 2 H2O[C_c] + Orthophosphate[C_c] + H+[C_c] + 6,7-Dimethyl-8-(D-ribityl)lumazine[C_c]	2.5.1.78	Clo1313_2124	0	1000	Riboflavin metabolism
	R_R04463_c	5-Phosphoribosylformylglycinamide:L-glutamine amido-ligase (ADP-forming)	H2O[C_c] + ATP[C_c] + L-Glutamine[C_c] + 5'-Phosphoribosyl-N-formylglycinamide[C_c] => ADP[C_c] + Orthophosphate[C_c] + L-Glutamate[C_c] + H+[C_c] + 2-(Formamido)-N1-(5'-phosphoribosyl)acetamidine[C_c]	6.3.5.3	Clo1313_1683	0	1000	Purine metabolism
	R_R04467_c		L-Glutamate[C_c] + N-Acetyl-L-2-amino-6-oxopimelate[C_c] => 2-Oxoglutarate[C_c] + N6-Acetyl-LL-2,6-diaminoheptanedioate[C_c]	2.6.1.-	Clo1313_1858	0	1000	Lysine biosynthesis
	R_R04475_c	N-Succinyl-L-2,6-diaminoheptanedioate:2-oxoglutarate amino-transferase	2-Oxoglutarate[C_c] + N-Succinyl-LL-2,6-diaminoheptanedioate[C_c] <=> L-Glutamate[C_c] + N-Succinyl-2-L-amino-6-oxoheptanedioate[C_c]	2.6.1.17	Clo1313_0381;Clo1313_2558	-1000	1000	Lysine biosynthesis
	R_R04533_c	(3R)-3-Hydroxybutanoyl-[acyl-carrier protein]:NADP+ oxidoreductase	NADPH[C_c] + H+[C_c] + Acetoacetyl-[acp][C_c] <=> NADP+[C_c] + (3R)-3-Hydroxybutanoyl-[acyl-carrier protein][C_c]	1.1.1.100 2.3.1.85 2.3.1.86	Clo1313_1283;Clo1313_2272	-1000	1000	Fatty acid biosynthesis
	R_R04534_c	(3R)-3-Hydroxydecanoyl-[acyl-carrier-protein]:NADP+ oxidoreductase	NADPH[C_c] + H+[C_c] + 3-Oxodecanoyl-[acp][C_c] <=> NADP+[C_c] + (3R)-3-Hydroxydecanoyl-[acyl-carrier protein][C_c]	1.1.1.100 2.3.1.85 2.3.1.86	Clo1313_1283;Clo1313_2272	-1000	1000	Fatty acid biosynthesis
	R_R04535_c	(3R)-3-Hydroxydecanoyl-[acyl-carrier-protein] hydro-lyase	(3R)-3-Hydroxydecanoyl-[acyl-carrier protein][C_c] <=> H2O[C_c] + trans-Dec-2-enoyl-[acp][C_c]	2.3.1.85 2.3.1.86 4.2.1.59 4.2.1.60	Clo1313_0213	-1000	1000	Fatty acid biosynthesis
	R_R04536_c	(3R)-3-Hydroxyoctanoyl-[acyl-carrier-protein]:NADP+ oxidoreductase	NADPH[C_c] + H+[C_c] + 3-Oxooctanoyl-[acp][C_c] <=> NADP+[C_c] + (3R)-3-Hydroxyoctanoyl-[acyl-carrier protein][C_c]	1.1.1.100 2.3.1.85 2.3.1.86	Clo1313_1283;Clo1313_2272	-1000	1000	Fatty acid biosynthesis
	R_R04537_c	(3R)-3-Hydroxyoctanoyl-[acyl-carrier-protein] hydro-lyase	(3R)-3-Hydroxyoctanoyl-[acyl-carrier protein][C_c] <=> H2O[C_c] + trans-Oct-2-enoyl-[acp][C_c]	2.3.1.85 2.3.1.86 4.2.1.58 4.2.1.59	Clo1313_0213	-1000	1000	Fatty acid biosynthesis
	R_R04543_c	(3R)-3-Hydroxypalmitoyl-[acyl-carrier-protein]:NADP+ oxidoreductase	NADPH[C_c] + H+[C_c] + 3-Oxohexadecanoyl-[acp][C_c] <=> NADP+[C_c] + (3R)-3-Hydroxypalmitoyl-[acyl-carrier protein][C_c]	1.1.1.100 2.3.1.85 2.3.1.86	Clo1313_1283;Clo1313_2272	-1000	1000	Fatty acid biosynthesis
	R_R04544_c	(3R)-3-Hydroxypalmitoyl-[acyl-carrier-protein] hydro-lyase	(3R)-3-Hydroxypalmitoyl-[acyl-carrier protein][C_c] <=> H2O[C_c] + trans-Hexadec-2-enoyl-[acp][C_c]	2.3.1.85 2.3.1.86 4.2.1.61	Clo1313_0213	-1000	1000	Fatty acid biosynthesis
	R_R04558_c	Imidazole glycerol phosphate synthase	L-Glutamine[C_c] + N-(5'-Phospho-D-1'-ribulosylformimino)-5-amino-1-(5''-phospho-D-ribosyl)-4-imidazolecarboxamide[C_c] => L-Glutamate[C_c] + H+[C_c] + D-erythro-1-(Imidazol-4-yl)glycerol 3-phosphate[C_c] + 1-(5'-Phosphoribosyl)-5-amino-4-imidazolecarboxamide[C_c]	2.4.2.- 4.1.3.-	Clo1313_0429;Clo1313_0427	0	1000	Histidine metabolism
	R_R04559_c	1-(5-Phosphoribosyl)-5-amino-4-(N-succinocarboxamide)-imidazole AMP-lyase	1-(5'-Phosphoribosyl)-5-amino-4-(N-succinocarboxamide)-imidazole[C_c] <=> Fumarate[C_c] + 1-(5'-Phosphoribosyl)-5-amino-4-imidazolecarboxamide[C_c]	4.3.2.2	Clo1313_1481	-1000	1000	Purine metabolism
	R_R04560_c	10-Formyltetrahydrofolate:5-phosphoribosyl-5-amino-4-imidazolecarboxamide formyltransferase	10-Formyltetrahydrofolate[C_c] + 1-(5'-Phosphoribosyl)-5-amino-4-imidazolecarboxamide[C_c] <=> Tetrahydrofolate[C_c] + 1-(5'-Phosphoribosyl)-5-formamido-4-imidazolecarboxamide[C_c]	2.1.2.3	Clo1313_1012	-1000	1000	Purine metabolism
	R_R04566_c	(3R)-3-Hydroxytetradecanoyl-[acyl-carrier-protein]:NADP+ oxidoreductase	NADPH[C_c] + H+[C_c] + 3-Oxotetradecanoyl-[acp][C_c] <=> NADP+[C_c] + (3R)-3-Hydroxytetradecanoyl-[acyl-carrier protein][C_c]	1.1.1.100 2.3.1.85 2.3.1.86	Clo1313_1283;Clo1313_2272	-1000	1000	Fatty acid biosynthesis
	R_R04568_c	(3R)-3-Hydroxytetradecanoyl-[acyl-carrier-protein] hydro-lyase	(3R)-3-Hydroxytetradecanoyl-[acyl-carrier protein][C_c] <=> H2O[C_c] + trans-Tetradec-2-enoyl-[acp][C_c]	2.3.1.85 2.3.1.86 4.2.1.61	Clo1313_0213	-1000	1000	Fatty acid biosynthesis
	R_R04573_c	UDP-N-acetylmuramoyl-L-alanyl-D-glutamyl-L-lysine:alanyl-D-alanine ligase (ADP-forming)	ATP[C_c] + D-Alanyl-D-alanine[C_c] + UDP-N-acetylmuramoyl-L-alanyl-gamma-D-glutamyl-L-lysine[C_c] => ADP[C_c] + Orthophosphate[C_c] + H+[C_c] + UDPMurAc(oyl-L-Ala-D-gamma-Glu-L-Lys-D-Ala-D-Ala)[C_c]	6.3.2.10	Clo1313_1241	0	1000	Peptidoglycan biosynthesis
	R_R04591_c	1-(5-Phosphoribosyl)-5-amino-4-carboxyimidazole:L-aspartate ligase (ADP-forming)	ATP[C_c] + L-Aspartate[C_c] + 1-(5-Phospho-D-ribosyl)-5-amino-4-imidazolecarboxylate[C_c] => ADP[C_c] + Orthophosphate[C_c] + H+[C_c] + 1-(5'-Phosphoribosyl)-5-amino-4-(N-succinocarboxamide)-imidazole[C_c]	6.3.2.6	Clo1313_0426;Clo1313_0427	0	1000	Purine metabolism
	R_R04594_c	alpha-Ribazole phosphatase	H2O[C_c] + N1-(5-Phospho-alpha-D-ribosyl)-5,6-dimethylbenzimidazole[C_c] => Orthophosphate[C_c] + alpha-Ribazole[C_c]	3.1.3.73	Clo1313_1517;Clo1313_1271;Clo1313_0704;Clo1313_0080	0	1000	Porphyrin and chlorophyll metabolism
	R_R04617_c	UDP-N-acetylmuramoyl-L-alanyl-D-glutamyl-meso-2,6-diaminoheptanedioate:D-alanyl-D-alanine ligase(ADP-forming)	ATP[C_c] + D-Alanyl-D-alanine[C_c] + UDP-N-acetylmuramoyl-L-alanyl-D-gamma-glutamyl-meso-2,6-diaminopimelate[C_c] => ADP[C_c] + Orthophosphate[C_c] + H+[C_c] + UDP-N-acetylmuramoyl-L-alanyl-D-glutamyl-6-carboxy-L-lysyl-D-alanyl-D-alanine[C_c]	6.3.2.10	Clo1313_1241	0	1000	Lysine biosynthesis
	R_R04639_c	2-Amino-4-hydroxy-6-(erythro-1,2,3-trihydroxypropyl) dihydropteridine triphosphate hydrolase	H2O[C_c] + 2-Amino-4-hydroxy-6-(erythro-1,2,3-trihydroxypropyl)dihydropteridine triphosphate[C_c] => 2,5-Diamino-6-(5'-triphosphoryl-3',4'-trihydroxy-2'-oxopentyl)-amino-4-oxopyrimidine[C_c]	3.5.4.16	Clo1313_2876	0	1000	Folate biosynthesis
	R_R04640_c	N-(5-Phospho-D-ribosylformimino)-5-amino-1- (5-phospho-D-ribosyl)-4-imidazolecarboxamide ketol-isomerase	5-(5-Phospho-D-ribosylaminoformimino)-1-(5-phosphoribosyl)-imidazole-4-carboxamide[C_c] => N-(5'-Phospho-D-1'-ribulosylformimino)-5-amino-1-(5''-phospho-D-ribosyl)-4-imidazolecarboxamide[C_c]	5.3.1.16	Clo1313_0428	0	1000	Histidine metabolism
	R_R04672_c	(S)-2-Acetolactate pyruvate-lyase (carboxylating)	Thiamin diphosphate[C_c] + (S)-2-Acetolactate[C_c] => Pyruvate[C_c] + H+[C_c] + 2-(alpha-Hydroxyethyl)thiamine diphosphate[C_c]	2.2.1.6	Clo1313_0099;Clo1313_0100;Clo1313_0305	0	1000	Valine, leucine and isoleucine biosynthesis
	R_R04673_c	(S)-2-Aceto-2-hydroxybutanoate pyruvate-lyase (carboxylating)	2-Oxobutanoate[C_c] + 2-(alpha-Hydroxyethyl)thiamine diphosphate[C_c] => Thiamin diphosphate[C_c] + (S)-2-Aceto-2-hydroxybutanoate[C_c]	2.2.1.6	Clo1313_0099;Clo1313_0100;Clo1313_0305	0	1000	Valine, leucine and isoleucine biosynthesis
	R_R04724_c	Dodecanoyl-[acyl-carrier protein]:malonyl-CoA C-acyltransferase(decarboxylating, oxoacyl- and enoyl-reducing)	NAD+[C_c] + Dodecanoyl-[acyl-carrier protein][C_c] <=> NADH[C_c] + H+[C_c] + trans-Dodec-2-enoyl-[acp][C_c]	1.3.1.9 2.3.1.86	Clo1313_0720	-1000	1000	Fatty acid biosynthesis
	R_R04726_c	dodecanoyl-[acyl-carrier-protein]:malonyl-[acyl-carrier-protein] C-acyltransferase (decarboxylating)	Malonyl-[acyl-carrier protein][C_c] + Dodecanoyl-[acyl-carrier protein][C_c] => CO2[C_c] + Acyl-carrier protein[C_c] + 3-Oxotetradecanoyl-[acp][C_c]	2.3.1.41 2.3.1.85 2.3.1.86 2.3.1.179	Clo1313_1285;Clo1313_2097;Clo1313_1281;Clo1313_2100;Clo1313_2102	0	1000	Fatty acid biosynthesis
	R_R04738_c	(S)-3-Hydroxyhexadecanoyl-CoA hydro-lyase	(S)-3-Hydroxyhexadecanoyl-CoA[C_c] <=> H2O[C_c] + trans-Hexadec-2-enoyl-CoA[C_c]	4.2.1.17 4.2.1.74	Clo1313_2312	-1000	1000	Fatty acid elongation
	R_R04740_c	(S)-3-Hydroxytetradecanoyl-CoA hydro-lyase	(S)-3-Hydroxytetradecanoyl-CoA[C_c] <=> H2O[C_c] + trans-Tetradec-2-enoyl-CoA[C_c]	4.2.1.17 4.2.1.74	Clo1313_2312	-1000	1000	Fatty acid elongation
	R_R04744_c	(S)-Hydroxydecanoyl-CoA hydro-lyase	(S)-Hydroxydecanoyl-CoA[C_c] <=> H2O[C_c] + trans-Dec-2-enoyl-CoA[C_c]	4.2.1.17 4.2.1.74	Clo1313_2312	-1000	1000	Fatty acid elongation
	R_R04746_c	(S)-Hydroxyoctanoyl-CoA hydro-lyase	(S)-3-Hydroxyoctanoyl-CoA[C_c] <=> H2O[C_c] + trans-Oct-2-enoyl-CoA[C_c]	4.2.1.17 4.2.1.74	Clo1313_2312	-1000	1000	Fatty acid elongation
	R_R04749_c	(S)-Hydroxyhexanoyl-CoA hydro-lyase	(S)-Hydroxyhexanoyl-CoA[C_c] <=> H2O[C_c] + trans-Hex-2-enoyl-CoA[C_c]	4.2.1.17 4.2.1.74	Clo1313_2312	-1000	1000	Fatty acid elongation
	R_R04771_c	ATP:L-selenomethione S-adenosyltransferase	H2O[C_c] + ATP[C_c] + L-Selenomethionine[C_c] => Orthophosphate[C_c] + Diphosphate[C_c] + Se-Adenosylselenomethionine[C_c]	2.5.1.6	Clo1313_2924	0	1000
	R_R04773_c	Selenomethionine:tRNAMet ligase (AMP-forming)	ATP[C_c] + tRNA(Met)[C_c] + L-Selenomethionine[C_c] => Diphosphate[C_c] + AMP[C_c] + Selenomethionyl-tRNA(Met)[C_c]	6.1.1.10	Clo1313_2754	0	1000	Selenocompound metabolism
	R_R04779_c	ATP:D-fructose-6-phosphate 1-phosphotransferase	ATP[C_c] + beta-D-Fructose 6-phosphate[C_c] => ADP[C_c] + beta-D-Fructose 1,6-bisphosphate[C_c]	2.7.1.11	Clo1313_0997;Clo1313_1876;Clo1313_1002;Clo1313_0999	0	1000	Glycolysis / Gluconeogenesis
	R_R04783_c	3-Ketolactose galactohydrolase	H2O[C_c] + 3-Ketolactose[C_c] <=> beta-D-Glucose[C_c] + 3-Keto-beta-D-galactose[C_c]	3.2.1.23	Clo1313_2861	-1000	1000
	R_R04859_c	O3-acetyl-L-serine:thiosulfate 2-amino-2-carboxyethyltransferase (reducing, L-cysteine-forming);	H+[C_c] + Thiosulfate[C_c] + Thioredoxin[C_c] + O-Acetyl-L-serine[C_c] => Acetate[C_c] + Sulfite[C_c] + L-Cysteine[C_c] + Thioredoxin disulfide[C_c]	2.5.1.47 2.5.1.49	Clo1313_2532;Clo1313_2326;Clo1313_2534;Clo1313_2335	0	1000	Cysteine and methionine metabolism
	R_R04880_c	3,4-dihydroxyphenylethyleneglycol:NAD+ oxidoreductase	NAD+[C_c] + 3,4-Dihydroxyphenylethyleneglycol[C_c] <=> NADH[C_c] + H+[C_c] + 3,4-Dihydroxymandelaldehyde[C_c]	1.1.1.1	Clo1313_1798	-1000	1000	Tyrosine metabolism
	R_R04903_c	5-Hydroxyindoleacetaldehyde:NAD+ oxidoreductase	H2O[C_c] + NAD+[C_c] + 5-Hydroxyindoleacetaldehyde[C_c] <=> NADH[C_c] + H+[C_c] + 5-Hydroxyindoleacetate[C_c]	1.2.1.3	Clo1313_2911	-1000	1000	Tryptophan metabolism
	R_R04928_c	ATP:adenylylsulfate 3-phosphotransferase	ATP[C_c] + Adenylylselenate[C_c] => ADP[C_c] + 3'-Phosphoadenylylselenate[C_c]	2.7.1.25	Clo1313_0120	0	1000
	R_R04929_c	ATP:selenate adenylyltransferase	ATP[C_c] + Selenate[C_c] => Diphosphate[C_c] + Adenylylselenate[C_c]	2.7.7.4	Clo1313_0120;Clo1313_0119	0	1000	Selenocompound metabolism
	R_R04930_c	Selenocystathionine Lysteine-lyase (deaminating)	H2O[C_c] + L-Selenocystathionine[C_c] => NH3[C_c] + 2-Oxobutanoate[C_c] + L-Selenocysteine[C_c]	4.4.1.1	Clo1313_2325;Clo1313_0388	0	1000
	R_R04936_c	Se-Adenosylselenohomocysteine hydrolase	H2O[C_c] + Se-Adenosyl-L-selenohomocysteine[C_c] <=> Adenosine[C_c] + Selenohomocysteine[C_c]	3.3.1.1	Clo1313_1057	-1000	1000
	R_R04941_c	Selenocystathionine L-homocysteine-lyase (deaminating)	H2O[C_c] + L-Selenocystathionine[C_c] => NH3[C_c] + Pyruvate[C_c] + Selenohomocysteine[C_c]	4.4.1.8	Clo1313_2325;Clo1313_0388;Clo1313_0389	0	1000	Selenocompound metabolism
	R_R04944_c	O-phosphorylhomoserine:selenocysteine Se-(3-amino-3-carboxypropyl)transferase;	L-Selenocysteine[C_c] + O-Phosphorylhomoserine[C_c] => Orthophosphate[C_c] + L-Selenocystathionine[C_c]	2.5.1.48	Clo1313_2325;Clo1313_0388	0	1000	Selenocompound metabolism
	R_R04945_c	O-Acetylhomoserine succinate-lyase (adding cysteine)	O-Acetyl-L-homoserine[C_c] + L-Selenocysteine[C_c] => Acetate[C_c] + L-Selenocystathionine[C_c]	2.5.1.48	Clo1313_2325;Clo1313_0388	0	1000
	R_R04946_c	O4-succinyl-L-homoserine:L-selenocysteine Se-(3-amino-3-carboxypropyl)transferase;	O-Succinyl-L-homoserine[C_c] + L-Selenocysteine[C_c] => Succinate[C_c] + L-Selenocystathionine[C_c]	2.5.1.48	Clo1313_2325;Clo1313_0388	0	1000	Selenocompound metabolism
	R_R04949_c	Cyanoglycoside glucohydrolase	H2O[C_c] + Cyanoglycoside[C_c] => D-Glucose[C_c] + Cyanohydrin[C_c]	3.2.1.21	Clo1313_1002;Clo1313_2020;Clo1313_0820	0	1000	Cyanoamino acid metabolism
	R_R04952_c	butyryl-[acyl-carrier protein]:malonyl-[acyl-carrier-protein] C-acyltransferase (decarboxylating)	Malonyl-[acyl-carrier protein][C_c] + Butyryl-[acp][C_c] => CO2[C_c] + Acyl-carrier protein[C_c] + 3-Oxohexanoyl-[acp][C_c]	2.3.1.41 2.3.1.85 2.3.1.86 2.3.1.179	Clo1313_1285	0	1000	Fatty acid biosynthesis
	R_R04953_c	(3R)-3-Hydroxyhexanoyl-[acyl-carrier-protein]:NADP+ oxidoreductase	NADP+[C_c] + (R)-3-Hydroxyhexanoyl-[acp][C_c] <=> NADPH[C_c] + H+[C_c] + 3-Oxohexanoyl-[acp][C_c]	1.1.1.100 2.3.1.85 2.3.1.86	Clo1313_1283;Clo1313_2272	-1000	1000	Fatty acid biosynthesis
	R_R04954_c	(3R)-3-Hydroxyhexanoyl-[acyl-carrier-protein] hydro-lyase	(R)-3-Hydroxyhexanoyl-[acp][C_c] <=> H2O[C_c] + trans-Hex-2-enoyl-[acp][C_c]	2.3.1.85 2.3.1.86 4.2.1.58	Clo1313_0213	-1000	1000	Fatty acid biosynthesis
	R_R04955_c	Hexanoyl-[acyl-carrier protein]:malonyl-CoA C-acyltransferase(decarboxylating, oxoacyl- and enoyl-reducing)	NAD+[C_c] + Hexanoyl-[acp][C_c] <=> NADH[C_c] + H+[C_c] + trans-Hex-2-enoyl-[acp][C_c]	1.3.1.9 2.3.1.86	Clo1313_0720	-1000	1000	Fatty acid biosynthesis
	R_R04957_c	hexanoyl-[acyl-carrier protein]:malonyl-[acyl-carrier-protein] C-acyltransferase (decarboxylating)	Malonyl-[acyl-carrier protein][C_c] + Hexanoyl-[acp][C_c] => CO2[C_c] + Acyl-carrier protein[C_c] + 3-Oxooctanoyl-[acp][C_c]	2.3.1.41 2.3.1.85 2.3.1.86 2.3.1.179	Clo1313_1285;Clo1313_2097;Clo1313_1281;Clo1313_2100;Clo1313_2102	0	1000	Fatty acid biosynthesis
	R_R04958_c	Octanoyl-[acyl-carrier protein]:malonyl-CoA C-acyltransferase(decarboxylating, oxoacyl- and enoyl-reducing)	NAD+[C_c] + Octanoyl-[acp][C_c] <=> NADH[C_c] + H+[C_c] + trans-Oct-2-enoyl-[acp][C_c]	1.3.1.9 2.3.1.86	Clo1313_0720	-1000	1000	Fatty acid biosynthesis
	R_R04960_c	Octanoyl-[acyl-carrier protein]:malonyl-[acyl-carrier-protein] C-acyltransferase (decarboxylating)	Malonyl-[acyl-carrier protein][C_c] + Octanoyl-[acp][C_c] => CO2[C_c] + Acyl-carrier protein[C_c] + 3-Oxodecanoyl-[acp][C_c]	2.3.1.41 2.3.1.85 2.3.1.86 2.3.1.179	Clo1313_1285;Clo1313_2097;Clo1313_1281;Clo1313_2100;Clo1313_2102	0	1000	Fatty acid biosynthesis
	R_R04961_c	Decanoyl-[acyl-carrier protein]:malonyl-CoA C-acyltransferase(decarboxylating, oxoacyl- and enoyl-reducing)	NAD+[C_c] + Decanoyl-[acp][C_c] <=> NADH[C_c] + H+[C_c] + trans-Dec-2-enoyl-[acp][C_c]	1.3.1.9 2.3.1.86	Clo1313_0720	-1000	1000	Fatty acid biosynthesis
	R_R04963_c	Decanoyl-[acyl-carrier protein]:malonyl-[acyl-carrier-protein] C-acyltransferase (decarboxylating)	Malonyl-[acyl-carrier protein][C_c] + Decanoyl-[acp][C_c] => CO2[C_c] + Acyl-carrier protein[C_c] + 3-Oxododecanoyl-[acp][C_c]	2.3.1.41 2.3.1.85 2.3.1.86 2.3.1.179	Clo1313_1285;Clo1313_2097;Clo1313_1281;Clo1313_2100;Clo1313_2102	0	1000	Fatty acid biosynthesis
	R_R04964_c	(3R)-3-Hydroxydodecanoyl-[acyl-carrier-protein]:NADP+ oxidoreductase	NADPH[C_c] + H+[C_c] + 3-Oxododecanoyl-[acp][C_c] <=> NADP+[C_c] + (R)-3-Hydroxydodecanoyl-[acp][C_c]	1.1.1.100 2.3.1.85 2.3.1.86	Clo1313_1283;Clo1313_2272	-1000	1000	Fatty acid biosynthesis
	R_R04965_c	(3R)-3-Hydroxybutanoyl-[acyl-carrier-protein] hydro-lyase	(R)-3-Hydroxydodecanoyl-[acp][C_c] <=> H2O[C_c] + trans-Dodec-2-enoyl-[acp][C_c]	2.3.1.85 2.3.1.86 4.2.1.58 4.2.1.60	Clo1313_0213	-1000	1000	Fatty acid biosynthesis
	R_R04966_c	Tetradecanoyl-[acyl-carrier protein]:malonyl-CoA C-acyltransferase(decarboxylating, oxoacyl- and enoyl-reducing)	NAD+[C_c] + Tetradecanoyl-[acp][C_c] <=> NADH[C_c] + H+[C_c] + trans-Tetradec-2-enoyl-[acp][C_c]	1.3.1.9 2.3.1.86	Clo1313_0720	-1000	1000	Fatty acid biosynthesis
	R_R04968_c	Tetradecanoyl-[acyl-carrier protein]:malonyl-[acyl-carrier-protein] C-acyltransferase (decarboxylating)	Malonyl-[acyl-carrier protein][C_c] + Tetradecanoyl-[acp][C_c] => CO2[C_c] + Acyl-carrier protein[C_c] + 3-Oxohexadecanoyl-[acp][C_c]	2.3.1.41 2.3.1.85 2.3.1.86 2.3.1.179	Clo1313_1285;Clo1313_2097;Clo1313_1281;Clo1313_2100;Clo1313_2102	0	1000	Fatty acid biosynthesis
	R_R04969_c	Hexadecanoyl-[acyl-carrier protein]:malonyl-CoA C-acyltransferase(decarboxylating, oxoacyl- and enoyl-reducing)	NAD+[C_c] + Hexadecanoyl-[acp][C_c] <=> NADH[C_c] + H+[C_c] + trans-Hexadec-2-enoyl-[acp][C_c]	1.3.1.9 2.3.1.86	Clo1313_0720	-1000	1000	Fatty acid biosynthesis
	R_R04998_c	beta-D-Glucosyl-2-coumarinate glucohydrolase	H2O[C_c] + cis-beta-D-Glucosyl-2-hydroxycinnamate[C_c] <=> D-Glucose[C_c] + cis-2-Hydroxycinnamate[C_c]	3.2.1.21	Clo1313_1002;Clo1313_2020;Clo1313_0820	-1000	1000	Phenylpropanoid biosynthesis
	R_R05032_c	UDP-N-acetyl-D-glucosamine:undecaprenyl-diphospho-N-acetylmuramoyl-L-alanyl-gamma-D-glutamyl-meso-2,6-diaminopimeloyl-D-alanyl-D-alanine 4-beta-N-acetylglucosaminlytransferase	UDP-N-acetyl-D-glucosamine[C_c] + Undecaprenyl-diphospho-N-acetylmuramoyl-L-alanyl-D-glutamyl-meso-2,6-diaminopimeloyl-D-alanyl-D-alanine[C_c] => UDP[C_c] + H+[C_c] + Undecaprenyl-diphospho-N-acetylmuramoyl-(N-acetylglucosamine)-L-alanyl-D-glutamyl-meso-2,6-diaminopimeloyl-D-alanyl-D-alanine[C_c]	2.4.1.227	Clo1313_1244	0	1000	Peptidoglycan biosynthesis
	R_R05046_c	formamidopyrimidine nucleoside triphosphate amidohydrolase	H2O[C_c] + Formamidopyrimidine nucleoside triphosphate[C_c] => Formate[C_c] + 2,5-Diaminopyrimidine nucleoside triphosphate[C_c]	3.5.4.16	Clo1313_2876	0	1000	Folate biosynthesis
	R_R05048_c	2,5-Diaminopyrimidine nucleoside triphosphate mutase	2,5-Diaminopyrimidine nucleoside triphosphate[C_c] <=> 2,5-Diamino-6-(5'-triphosphoryl-3',4'-trihydroxy-2'-oxopentyl)-amino-4-oxopyrimidine[C_c]	3.5.4.16	Clo1313_2876	-1000	1000	Folate biosynthesis
	R_R05050_c	N4-Acetylaminobutanal:NAD+ oxidoreductase	H2O[C_c] + NAD+[C_c] + N4-Acetylaminobutanal[C_c] <=> NADH[C_c] + H+[C_c] + 4-Acetamidobutanoate[C_c]	1.2.1.3	Clo1313_2911	-1000	1000	Arginine and proline metabolism
	R_R05052_c	L-erythro-4-hydroxyglutamate:2-oxoglutarate aminotransferase	2-Oxoglutarate[C_c] + L-erythro-4-Hydroxyglutamate[C_c] <=> L-Glutamate[C_c] + D-4-Hydroxy-2-oxoglutarate[C_c]	2.6.1.1 2.6.1.23	Clo1313_1467;Clo1313_1858;Clo1313_0381;Clo1313_1657	-1000	1000	Arginine and proline metabolism
	R_R05068_c	(R)-2,3-Dihydroxy-3-methylpentanoate:NADP+ oxidoreductase (isomerizing)	NADP+[C_c] + (R)-2,3-Dihydroxy-3-methylpentanoate[C_c] <=> NADPH[C_c] + H+[C_c] + (R)-3-Hydroxy-3-methyl-2-oxopentanoate[C_c]	1.1.1.86	Clo1313_0101	-1000	1000	Valine, leucine and isoleucine biosynthesis
	R_R05069_c	(S)-2-Aceto-2-hydroxybutanoate:NADP+ oxidoreductase (isomerizing)	(S)-2-Aceto-2-hydroxybutanoate[C_c] <=> (R)-3-Hydroxy-3-methyl-2-oxopentanoate[C_c]	1.1.1.86 5.4.99.3	Clo1313_0101	-1000	1000	Valine, leucine and isoleucine biosynthesis
	R_R05070_c	(R)-2,3-Dihydroxy-3-methylpentanoate hydro-lyase	(R)-2,3-Dihydroxy-3-methylpentanoate[C_c] => H2O[C_c] + (S)-3-Methyl-2-oxopentanoic acid[C_c]	4.2.1.9	Clo1313_0304	0	1000	Valine, leucine and isoleucine biosynthesis
	R_R05071_c	(S)-2-Acetolactate methylmutase	(S)-2-Acetolactate[C_c] <=> 3-Hydroxy-3-methyl-2-oxobutanoic acid[C_c]	1.1.1.86 5.4.99.3	Clo1313_0101	-1000	1000	Valine, leucine and isoleucine biosynthesis
	R_R05078_c		Parapyruvate[C_c] <=> H2O[C_c] + 4-Methylene-2-oxoglutarate[C_c]	4.2.1.-	Clo1313_2997;Clo1313_0239;Clo1313_2905	-1000	1000	Benzoate degradation
	R_R05085_c	O-Phospho-4-hydroxy-L-threonine:2-oxoglutarate aminotransferase	2-Oxoglutarate[C_c] + O-Phospho-4-hydroxy-L-threonine[C_c] <=> L-Glutamate[C_c] + 2-Oxo-3-hydroxy-4-phosphobutanoate[C_c]	2.6.1.52	Clo1313_1931	-1000	1000	Vitamin B6 metabolism
	R_R05086_c	O-Phospho-4-hydroxy-L-threonine phospho-lyase (adding water)	H2O[C_c] + O-Phospho-4-hydroxy-L-threonine[C_c] => Orthophosphate[C_c] + 4-Hydroxy-L-threonine[C_c]	4.2.3.1	Clo1313_0867	0	1000	Vitamin B6 metabolism
	R_R05185_c	reduced ferredoxin:dinitrogen oxidoreductase (ATP-hydrolysing)	16 H2O[C_c] + 16 ATP[C_c] + 8 H+[C_c] + 8 Reduced ferredoxin[C_c] + Nitrogen[C_c] => 16 ADP[C_c] + 16 Orthophosphate[C_c] + 2 NH3[C_c] + 8 Oxidized ferredoxin[C_c] + Hydrogen[C_c]	1.18.6.1	Clo1313_2331;Clo1313_2339;Clo1313_2332	0	1000	Nitrogen metabolism
	R_R05220_c	ATP:cob(I)yrinic acid-a,c-diamide Cobeta-adenosyltransferase	ATP[C_c] + Cob(I)yrinate a,c diamide[C_c] => Triphosphate[C_c] + Adenosyl cobyrinate a,c diamide[C_c]	2.5.1.17	Clo1313_1251	0	1000	Porphyrin and chlorophyll metabolism
	R_R05221_c	ATP:Adenosyl-cobinamide phosphotransferase	ATP[C_c] + Adenosyl cobinamide[C_c] => ADP[C_c] + H+[C_c] + Adenosyl cobinamide phosphate[C_c]	2.7.1.156	Clo1313_0702	0	1000	Porphyrin and chlorophyll metabolism
	R_R05222_c	adenosylcobinamide-phosphate guanylyltransferase	GTP[C_c] + H+[C_c] + Adenosyl cobinamide phosphate[C_c] <=> Diphosphate[C_c] + Adenosine-GDP-cobinamide[C_c]	2.7.7.62 2.7.1.156	Clo1313_0702	-1000	1000	Porphyrin and chlorophyll metabolism
	R_R05223_c	adenosylcobinamide-GDP ribazoletransferase	alpha-Ribazole[C_c] + Adenosine-GDP-cobinamide[C_c] => H+[C_c] + GMP[C_c] + Cobamide coenzyme[C_c]	2.7.8.26	Clo1313_0703	0	1000	Porphyrin and chlorophyll metabolism
	R_R05332_c	Acetyl-CoA:D-glucosamine-1-phosphate N-acetyltransferase	Acetyl-CoA[C_c] + alpha-D-Glucosamine 1-phosphate[C_c] => CoA[C_c] + H+[C_c] + N-Acetyl-alpha-D-glucosamine 1-phosphate[C_c]	2.3.1.157	Clo1313_0217	0	1000	Amino sugar and nucleotide sugar metabolism
	R_R05420_c	4-sulfomuconolactone sulfohydrolase	H2O[C_c] + 4-Sulfolactone[C_c] <=> H+[C_c] + 2-Maleylacetate[C_c] + HSO3-[C_c]	3.1.1.- 3.1.1.92	Clo1313_1073	-1000	1000	Aminobenzoate degradation
	R_R05440_c	ethylbenzene dioxygenase (ferredoxin dependent)	NADH[C_c] + Oxygen[C_c] + H+[C_c] + Ethylbenzene[C_c] <=> NAD+[C_c] + cis-1,2-Dihydro-3-ethylcatechol[C_c]	1.14.12.-	Clo1313_2033	-1000	1000	Ethylbenzene degradation
	R_R05496_c	reduced ferredoxin:acetylene oxidoreductase (ATP-hydrolysing)	H2O[C_c] + ATP[C_c] + 2 H+[C_c] + Reduced ferredoxin[C_c] + Acetylene[C_c] => ADP[C_c] + Orthophosphate[C_c] + Oxidized ferredoxin[C_c] + Ethylene[C_c]	1.18.6.1	Clo1313_2331;Clo1313_2339;Clo1313_2332	0	1000	Chloroalkane and chloroalkene degradation
	R_R05558_c	Atrazine chlorohydrolase	H2O[C_c] + Atrazine[C_c] => Hydrochloric acid[C_c] + Hydroxyatrazine[C_c]	3.8.1.8	Clo1313_1058	0	1000	Atrazine degradation
	R_R05572_c	Deisopropylatrazine chlorohydrolase	H2O[C_c] + Deisopropylatrazine[C_c] => Hydrochloric acid[C_c] + Deisopropylhydroxyatrazine[C_c]	3.8.1.-	Clo1313_1058	-1000	1000	Atrazine degradation
	R_R05575_c	(3S)-3-Hydroxyacyl-CoA:NAD+ oxidoreductase	NAD+[C_c] + (Hydroxymethylphenyl)succinyl-CoA[C_c] <=> NADH[C_c] + H+[C_c] + Benzoylsuccinyl-CoA[C_c]	1.1.1.35	Clo1313_2272	-1000	1000	Toluene degradation
	R_R05577_c	L-Aspartate:tRNA(Asp) ligase (AMP-forming)	ATP[C_c] + L-Aspartate[C_c] + tRNA(Asp)[C_c] => Diphosphate[C_c] + AMP[C_c] + L-Aspartyl-tRNA(Asp)[C_c]	6.1.1.12 6.1.1.23	Clo1313_0923;Clo1313_2307	0	1000	Aminoacyl-tRNA biosynthesis
	R_R05578_c	L-glutamate:tRNA(Glu) ligase (AMP-forming)	ATP[C_c] + L-Glutamate[C_c] + tRNA(Glu)[C_c] => Diphosphate[C_c] + AMP[C_c] + L-Glutamyl-tRNA(Glu)[C_c]	6.1.1.17 6.1.1.24	Clo1313_1578	0	1000	Porphyrin and chlorophyll metabolism
	R_R05595_c	enoyl-CoA hydratase	H2O[C_c] + Crotonoyl-CoA[C_c] <=> 3-Hydroxybutanoyl-CoA[C_c]	4.2.1.17	Clo1313_2312	-1000	1000
	R_R05601_c	enoyl-CoA hydratase	H2O[C_c] + 6-Carboxyhex-2-enoyl-CoA[C_c] <=> 3-Hydroxypimeloyl-CoA[C_c]	4.2.1.-	Clo1313_2997;Clo1313_0239;Clo1313_2905	-1000	1000	Benzoate degradation
	R_R05602_c		H2O[C_c] + 6-Hydroxycyclohex-1-enecarbonyl-CoA[C_c] <=> 2,6-Dihydroxycyclohexane-1-carboxyl-CoA[C_c]	4.2.1.-	Clo1313_2997;Clo1313_0239;Clo1313_2905	-1000	1000
	R_R05617_c	all-trans-polyprenyl diphosphate:1,4-dihydroxy-2-naphthoate polyprenyltransferase	1,4-Dihydroxy-2-naphthoate[C_c] + all-trans-Octaprenyl diphosphate[C_c] => CO2[C_c] + Diphosphate[C_c] + 2-Demethylmenaquinone[C_c]	2.5.1.74	Clo1313_0592	0	1000	Ubiquinone and other terpenoid-quinone biosynthesis
	R_R05627_c	undecaprenyl-diphosphate phosphohydrolase	H2O[C_c] + di-trans,poly-cis-Undecaprenyl diphosphate[C_c] => Orthophosphate[C_c] + H+[C_c] + di-trans,poly-cis-Undecaprenyl phosphate[C_c]	3.6.1.27	Clo1313_2978	0	1000	Peptidoglycan biosynthesis
	R_R05629_c	UDPMurAc(oyl-L-Ala-D-gamma-Glu-L-Lys-D-Ala-D-Ala):undecaprenyl-phosphate phospho-N-acetylmuramoyl-pentapeptide-transferase	UDPMurAc(oyl-L-Ala-D-gamma-Glu-L-Lys-D-Ala-D-Ala)[C_c] + di-trans,poly-cis-Undecaprenyl phosphate[C_c] => UMP[C_c] + MurAc(oyl-L-Ala-D-gamma-Glu-L-Lys-D-Ala-D-Ala)-diphospho-undecaprenol[C_c]	2.7.8.13	Clo1313_1242	0	1000	Peptidoglycan biosynthesis
	R_R05630_c	UDP-N-acetylmuramoyl-L-alanyl-gamma-D-glutamyl-meso-2,6-diaminopimeloyl-D-alanyl-D-alanine:undecaprenyl-phosphate phospho-N-acetylmuramoyl-pentapeptide-transferase	UDP-N-acetylmuramoyl-L-alanyl-D-glutamyl-6-carboxy-L-lysyl-D-alanyl-D-alanine[C_c] + di-trans,poly-cis-Undecaprenyl phosphate[C_c] => UMP[C_c] + Undecaprenyl-diphospho-N-acetylmuramoyl-L-alanyl-D-glutamyl-meso-2,6-diaminopimeloyl-D-alanyl-D-alanine[C_c]	2.7.8.13	Clo1313_1242	0	1000	Peptidoglycan biosynthesis
	R_R05633_c	CTP: 2-C-Methyl-D-erythritol 4-phosphate cytidylyltransferase	CTP[C_c] + H+[C_c] + 2-C-Methyl-D-erythritol 4-phosphate[C_c] => Diphosphate[C_c] + 4-(Cytidine 5'-diphospho)-2-C-methyl-D-erythritol[C_c]	2.7.7.60	Clo1313_0492	0	1000	Terpenoid backbone biosynthesis
	R_R05634_c	ATP:4-(Cytidine 5-diphospho)-2-C-methyl-D-erythritol 2-phosphotransferase	ATP[C_c] + 4-(Cytidine 5'-diphospho)-2-C-methyl-D-erythritol[C_c] => ADP[C_c] + H+[C_c] + 2-Phospho-4-(cytidine 5'-diphospho)-2-C-methyl-D-erythritol[C_c]	2.7.1.148	Clo1313_0034	0	1000	Terpenoid backbone biosynthesis
	R_R05636_c	1-Deoxy-D-xylulose-5-phosphate pyruvate-lyase (carboxylating)	Pyruvate[C_c] + H+[C_c] + D-Glyceraldehyde 3-phosphate[C_c] => CO2[C_c] + 1-Deoxy-D-xylulose 5-phosphate[C_c]	2.2.1.7	Clo1313_1393	0	1000	Terpenoid backbone biosynthesis
	R_R05637_c	2-Phospho-4-(cytidine 5-diphospho)-2-C-methyl-D-erythritol CMP-lyase (cyclizing)	2-Phospho-4-(cytidine 5'-diphospho)-2-C-methyl-D-erythritol[C_c] => CMP[C_c] + 2-C-Methyl-D-erythritol 2,4-cyclodiphosphate[C_c]	4.6.1.12	Clo1313_0497;Clo1313_0501	0	1000	Terpenoid backbone biosynthesis
	R_R05662_c	UDP-N-acetyl-D-glucosamine:N-acetyl-alpha-D-muramyl(oyl-L-Ala-gamma-D-Glu-L-Lys-D-Ala-D-Ala)-diphosphoundecaprenol 4-beta-N-acetylglucosaminlytransferase	UDP-N-acetyl-D-glucosamine[C_c] + MurAc(oyl-L-Ala-D-gamma-Glu-L-Lys-D-Ala-D-Ala)-diphospho-undecaprenol[C_c] => UDP[C_c] + Undecaprenyl-diphospho-N-acetylmuramoyl-(N-acetylglucosamine)-L-alanyl-gamma-D-glutamyl-L-lysyl-D-alanyl-D-alanine[C_c]	2.4.1.227	Clo1313_1244	0	1000	Peptidoglycan biosynthesis
	R_R05681_c	NAD-dependent threonine 4-phosphate dehydrogenase	NAD+[C_c] + O-Phospho-4-hydroxy-L-threonine[C_c] <=> NADH[C_c] + H+[C_c] + 2-Amino-3-oxo-4-phosphonooxybutyrate[C_c]	1.1.1.262	Clo1313_1289	-1000	1000	Vitamin B6 metabolism
	R_R05688_c	1-Deoxy-D-xylulose-5-phosphate isomeroreductase	NADPH[C_c] + H+[C_c] + 1-Deoxy-D-xylulose 5-phosphate[C_c] => NADP+[C_c] + 2-C-Methyl-D-erythritol 4-phosphate[C_c]	1.1.1.267	Clo1313_1216	0	1000	Terpenoid backbone biosynthesis
	R_R05884_c	isopentenyl-diphosphate:NAD(P)+ oxidoreductase	NADPH[C_c] + H+[C_c] + 1-Hydroxy-2-methyl-2-butenyl 4-diphosphate[C_c] => H2O[C_c] + NADP+[C_c] + Isopentenyl diphosphate[C_c]	1.17.1.2	Clo1313_1510	0	1000	Terpenoid backbone biosynthesis
	R_R06114_c	beta-galactosidase	H2O[C_c] + G10504[C_c] => D-Glucose[C_c] + D-Galactose[C_c]	3.2.1.23 3.2.1.108	Clo1313_2861	-1000	1000
	R_R06366_c	Aldehyde:NAD+ oxidoreductase	H2O[C_c] + NAD+[C_c] + Perillyl aldehyde[C_c] <=> NADH[C_c] + H+[C_c] + Perillic acid[C_c]	1.2.1.3	Clo1313_2911	-1000	1000	Limonene and pinene degradation
	R_R06367_c	perillic acid:CoA ligase (ADP-forming)	ATP[C_c] + CoA[C_c] + Perillic acid[C_c] => H2O[C_c] + ADP[C_c] + Orthophosphate[C_c] + Perillyl-CoA[C_c]	6.2.1.-	Clo1313_2099;Clo1313_1994;Clo1313_0677;Clo1313_2577	0	1000	Limonene and pinene degradation
	R_R06369_c	2-hydroxy-4-isopropenylcyclohexane-1-carboxyl-CoA hydro-lyase	H2O[C_c] + Perillyl-CoA[C_c] <=> 2-Hydroxy-4-isopropenylcyclohexane-1-carboxyl-CoA[C_c]	4.2.1.-	Clo1313_2997;Clo1313_0239;Clo1313_2905	-1000	1000	Limonene and pinene degradation
	R_R06396_c	(3R)-3-isopropenyl-6-oxoheptanoate:CoA ligase (ADP-forming)	ATP[C_c] + CoA[C_c] + (3R)-3-Isopropenyl-6-oxoheptanoate[C_c] => H2O[C_c] + ADP[C_c] + Orthophosphate[C_c] + (3R)-3-Isopropenyl-6-oxoheptanoyl-CoA[C_c]	6.2.1.-	Clo1313_2099;Clo1313_1994;Clo1313_0677;Clo1313_2577	0	1000	Limonene and pinene degradation
	R_R06409_c	cis-2-Methyl-5-isopropylhexa-2,5-dienoate-CoA ligase	ATP[C_c] + CoA[C_c] + cis-2-Methyl-5-isopropylhexa-2,5-dienoic acid[C_c] => Diphosphate[C_c] + AMP[C_c] + cis-2-Methyl-5-isopropylhexa-2,5-dienoyl-CoA[C_c]	6.2.1.-	Clo1313_2099;Clo1313_1994;Clo1313_0677;Clo1313_2577	0	1000	Limonene and pinene degradation
	R_R06410_c	trans-2-Methyl-5-isopropylhexa-2,5-dienoate-CoA ligase	ATP[C_c] + CoA[C_c] + trans-2-Methyl-5-isopropylhexa-2,5-dienoic acid[C_c] => Diphosphate[C_c] + AMP[C_c] + trans-2-Methyl-5-isopropylhexa-2,5-dienoyl-CoA[C_c]	6.2.1.-	Clo1313_2099;Clo1313_1994;Clo1313_0677;Clo1313_2577	0	1000	Limonene and pinene degradation
	R_R06447_c	(2E,6E)-farnesyl-diphosphate:isopentenyl-diphosphate cistransferase (adding 8 isopentenyl units)	8 Isopentenyl diphosphate[C_c] + trans,trans-Farnesyl diphosphate[C_c] => 8 Diphosphate[C_c] + di-trans,poly-cis-Undecaprenyl diphosphate[C_c]	2.5.1.31	Clo1313_1214	0	1000	Terpenoid backbone biosynthesis
	R_R06513_c	dTDPglucose 4,6-hydro-lyase	dTDP-glucose[C_c] => H2O[C_c] + 4,6-Dideoxy-4-oxo-dTDP-D-glucose[C_c]	4.2.1.46	Clo1313_1127;Clo1313_2893	0	1000	Streptomycin biosynthesis
	R_R06514_c	dTDP-4-dehydro-6-deoxy-D-glucose 3,5-epimerase	4,6-Dideoxy-4-oxo-dTDP-D-glucose[C_c] => dTDP-4-dehydro-6-deoxy-L-mannose[C_c]	5.1.3.13	Clo1313_0887;Clo1313_0146	0	1000	Streptomycin biosynthesis
	R_R06515_c	(3R)-3-isopropenyl-6-oxoheptanoate:CoA ligase (AMP-forming)	ATP[C_c] + CoA[C_c] + (3R)-3-Isopropenyl-6-oxoheptanoate[C_c] => H2O[C_c] + Diphosphate[C_c] + AMP[C_c] + (3R)-3-Isopropenyl-6-oxoheptanoyl-CoA[C_c]	6.2.1.-	Clo1313_2099;Clo1313_1994;Clo1313_0677;Clo1313_2577	0	1000	Limonene and pinene degradation
	R_R06529_c	adenosylcobyric acid:(R)-1-aminopropan-2-yl phosphate ligase	ATP[C_c] + D-1-Aminopropan-2-ol O-phosphate[C_c] + Adenosyl cobyrinate hexaamide[C_c] => ADP[C_c] + Orthophosphate[C_c] + Adenosyl cobinamide phosphate[C_c]	6.3.1.10	Clo1313_0701	0	1000	Porphyrin and chlorophyll metabolism
	R_R06558_c	adenosylcobinamide kinase	GTP[C_c] + Adenosyl cobinamide[C_c] => GDP[C_c] + Adenosyl cobinamide phosphate[C_c]	2.7.1.156	Clo1313_0702	0	1000	Porphyrin and chlorophyll metabolism
	R_R06578_c	S-adenosyl-L-methionine:caffeoyl-CoA 3-O-methyltransferase	S-Adenosyl-L-methionine[C_c] + 5-Hydroxyferuloyl-CoA[C_c] <=> S-Adenosyl-L-homocysteine[C_c] + Sinapoyl-CoA[C_c]	2.1.1.104	Clo1313_1206	-1000	1000	Phenylpropanoid biosynthesis
	R_R06729_c	Ecgonine methyl esterase	H2O[C_c] + Ecgonine methyl ester[C_c] => Methanol[C_c] + Ecgonine[C_c]	3.1.1.-	Clo1313_1073	0	1000	Tropane, piperidine and pyridine alkaloid biosynthesis
	R_R06731_c	Pseudoecgonyl-CoA synthase	ATP[C_c] + CoA[C_c] + Pseudoecgonine[C_c] => AMP[C_c] + Pseudoecgonyl-CoA[C_c]	6.2.1.-	Clo1313_2099;Clo1313_1994;Clo1313_0677;Clo1313_2577	0	1000	Tropane, piperidine and pyridine alkaloid biosynthesis
	R_R06846_c	L-quinate:NADP+ 3-oxidoreductase	NADPH[C_c] + H+[C_c] + 3-Dehydroquinate[C_c] => NADP+[C_c] + Quinate[C_c]	1.1.1.282	Clo1313_1366	0	1000	Phenylalanine, tyrosine and tryptophan biosynthesis
	R_R06847_c	shikimate:NAD+ 3-oxidoreductase	NADH[C_c] + H+[C_c] + 3-Dehydroshikimate[C_c] => NAD+[C_c] + Shikimate[C_c]	1.1.1.282	Clo1313_1366	0	1000	Phenylalanine, tyrosine and tryptophan biosynthesis
	R_R06885_c	1,2-bis(4-hydroxyphenyl)-2-proponol reductase	1,2-Bis(4-hydroxyphenyl)-2-propanol[C_c] <=> H2O[C_c] + 4,4'-Dihydroxy-alpha-methylstilbene[C_c]	4.2.1.-	Clo1313_2997;Clo1313_0239;Clo1313_2905	-1000	1000	Bisphenol degradation
	R_R06894_c	UDP-N-acetyl-D-galactosamine dehydrogenase	H2O[C_c] + 2 NAD+[C_c] + UDP-N-acetyl-D-galactosamine[C_c] <=> 2 NADH[C_c] + 2 H+[C_c] + UDP-N-acetyl-D-galactosaminuronic acid[C_c]	1.1.1.-	Clo1313_3003	-1000	1000	Amino sugar and nucleotide sugar metabolism
	R_R06895_c	coproporphyrinogen-III:S-adenosyl-L-methionine oxidoreductase(decarboxylating)	2 S-Adenosyl-L-methionine[C_c] + Coproporphyrinogen III[C_c] => 2 CO2[C_c] + 2 L-Methionine[C_c] + Protoporphyrinogen IX[C_c] + 2 5'-Deoxyadenosine[C_c]	1.3.99.22	Clo1313_0930;Clo1313_0912;Clo1313_0137;Clo1313_0138;Clo1313_0139;Clo1313_0142;Clo1313_0152;Clo1313_0626;Clo1313_0658;Clo1313_0735;Clo1313_0948;Clo1313_1094;Clo1313_1119;Clo1313_1287;Clo1313_1312;Clo1313_1704;Clo1313_1814;Clo1313_1997;Clo1313_2077;Clo1313_2334;Clo1313_2531	0	1000	Porphyrin and chlorophyll metabolism
	R_R06906_c	Naphthyl-2-hydroxymethylsuccinyl-CoA hydratase	H2O[C_c] + Naphthyl-2-methylene-succinyl-CoA[C_c] <=> Naphthyl-2-hydroxymethyl-succinyl CoA[C_c]	4.2.1.-	Clo1313_2997;Clo1313_0239;Clo1313_2905	-1000	1000	Naphthalene degradation
	R_R06913_c	2-hydroxy-3-methylbenzalpyruvate hydratase-aldolase	H2O[C_c] + 2-Hydroxy-3-methylbenzalpyruvate[C_c] => Pyruvate[C_c] + 3-Methylsalicylaldehyde[C_c]	4.2.1.-	Clo1313_2997;Clo1313_0239;Clo1313_2905	0	1000	Naphthalene degradation
	R_R06917_c	1-hydroxymethylnaphthalene:NAD+ oxidoreductase	NAD+[C_c] + 1-Hydroxymethylnaphthalene[C_c] <=> NADH[C_c] + H+[C_c] + 1-Naphthaldehyde[C_c]	1.1.1.1	Clo1313_1798	-1000	1000	Naphthalene degradation
	R_R06923_c	2-hydroxy-3-carboxy-benzalpyruvate hydratase-aldolase	H2O[C_c] + 2-Hydroxy-3-carboxybenzalpyruvate[C_c] => Pyruvate[C_c] + 3-Formylsalicylic acid[C_c]	4.2.1.-	Clo1313_2997;Clo1313_0239;Clo1313_2905	0	1000	Naphthalene degradation
	R_R06927_c	(2-naphthyl)methanol:NAD+ oxidoreductase	NAD+[C_c] + (2-Naphthyl)methanol[C_c] <=> NADH[C_c] + H+[C_c] + 2-Naphthaldehyde[C_c]	1.1.1.1	Clo1313_1798	-1000	1000	Naphthalene degradation
	R_R06934_c	2-hydroxy-4-hydroxymethylbenzalpyruvate hydratase-aldolase	H2O[C_c] + 2-Hydroxy-4-hydroxymethylbenzalpyruvate[C_c] => Pyruvate[C_c] + 4-Hydroxymethylsalicylaldehyde[C_c]	4.2.1.-	Clo1313_2997;Clo1313_0239;Clo1313_2905	0	1000	Naphthalene degradation
	R_R06942_c	(3S)-3-hydroxyacyl-CoA hydro-lyase	H2O[C_c] + 5-Carboxy-2-pentenoyl-CoA[C_c] <=> (3S)-3-Hydroxyadipyl-CoA[C_c]	4.2.1.17	Clo1313_2312	-1000	1000	Caprolactam degradation
	R_R06944_c	Adipate-CoA ligase	ATP[C_c] + CoA[C_c] + Adipate[C_c] => Diphosphate[C_c] + AMP[C_c] + Adipyl-CoA[C_c]	6.2.1.-	Clo1313_2099;Clo1313_1994;Clo1313_0677;Clo1313_2577	0	1000	Caprolactam degradation
	R_R06987_c	propanoyl-CoA:formate C-propanoyltransferase	CoA[C_c] + 2-Oxobutanoate[C_c] => Formate[C_c] + Propanoyl-CoA[C_c]	2.3.1.54	Clo1313_1717	0	1000	Propanoate metabolism
	R_R07160_c	3-methyl-2-oxobutanoate:ferredoxin oxidoreductase (decarboxylating;CoA-2-methylpropanoylating)	CoA[C_c] + 2 Oxidized ferredoxin[C_c] + 3-Methyl-2-oxobutanoic acid[C_c] => CO2[C_c] + H+[C_c] + 2 Reduced ferredoxin[C_c] + 2-Methylpropanoyl-CoA[C_c]	1.2.7.7	Clo1313_1354	0	1000	Valine, leucine and isoleucine degradation
	R_R07168_c	5-methyltetrahydrofolate:NAD+ oxidoreductase	NADH[C_c] + H+[C_c] + 5,10-Methylenetetrahydrofolate[C_c] => NAD+[C_c] + 5-Methyltetrahydrofolate[C_c]	1.5.1.20	Clo1313_2132	0	1000	One carbon pool by folate
	R_R07219_c	dimethyallyl diphosphate:NADP+ oxidoreductase	NADPH[C_c] + H+[C_c] + 1-Hydroxy-2-methyl-2-butenyl 4-diphosphate[C_c] => H2O[C_c] + NADP+[C_c] + Dimethylallyl diphosphate[C_c]	1.17.1.2	Clo1313_1510	0	1000	Terpenoid backbone biosynthesis
	R_R07268_c	ATP:cobinamide Cobeta-adenosyltransferase	ATP[C_c] + Cobinamide[C_c] => Triphosphate[C_c] + Adenosyl cobinamide[C_c]	2.5.1.17	Clo1313_1251	0	1000	Porphyrin and chlorophyll metabolism
	R_R07281_c	D-ribulose 5-phosphate formate-lyase (L-3,4-dihydroxybutan-2-one 4-phosphate-forming)	D-Ribulose 5-phosphate[C_c] => Formate[C_c] + H+[C_c] + L-3,4-Dihydroxybutan-2-one 4-phosphate[C_c]	4.1.99.12	Clo1313_2125	0	1000	Riboflavin metabolism
	R_R07302_c	adenosylcobyric acid:(R)-1-aminopropan-2-ol ligase (ADP-forming)	ATP[C_c] + (R)-1-Aminopropan-2-ol[C_c] + Adenosyl cobyrinate hexaamide[C_c] => ADP[C_c] + Orthophosphate[C_c] + H+[C_c] + Adenosyl cobinamide[C_c]	6.3.1.10	Clo1313_0701	0	1000	Porphyrin and chlorophyll metabolism
	R_R07390_c	cardiolipin synthase	2 Phosphatidylglycerol[C_c] => Glycerol[C_c] + Cardiolipin[C_c]	2.7.8.-	Clo1313_0853	0	1000	Glycerophospholipid metabolism
	R_R07399_c	D-citramalate synthase	H2O[C_c] + Pyruvate[C_c] + Acetyl-CoA[C_c] => CoA[C_c] + (R)-2-Methylmalate[C_c]	2.3.1.182	Clo1313_0857;Clo1313_0102	0	1000	Valine, leucine and isoleucine biosynthesis
	R_R07405_c	5-carboxyamino-1-(5-phospho-D-ribosyl)imidazole carboxymutase	5-Carboxyamino-1-(5-phospho-D-ribosyl)imidazole[C_c] => 1-(5-Phospho-D-ribosyl)-5-amino-4-imidazolecarboxylate[C_c]	5.4.99.18	Clo1313_1008	0	1000	Purine metabolism
	R_R07459_c	sulfur carrier protein ThiS adenylyltransferase	ATP[C_c] + C15810[C_c] => Diphosphate[C_c] + C15813[C_c]	2.7.7.73	Clo1313_1629;Clo1313_0122	0	1000	Thiamine metabolism
	R_R07460_c	L-cysteine:[ThiI] sulfurtransferase	L-Cysteine[C_c] + [Enzyme]-cysteine[C_c] => L-Alanine[C_c] + [Enzyme]-S-sulfanylcysteine[C_c]	2.8.1.7	Clo1313_1503;Clo1313_1150	0	1000	Thiamine metabolism
	R_R07461_c		[Enzyme]-S-sulfanylcysteine[C_c] + C15813[C_c] <=> C15814[C_c]		Clo1313_1151	-1000	1000	Thiamine metabolism
	R_R07613_c	LL-2,6-diaminoheptanedioate:2-oxoglutarate aminotransferase	2-Oxoglutarate[C_c] + LL-2,6-Diaminoheptanedioate[C_c] <=> H2O[C_c] + L-Glutamate[C_c] + H+[C_c] + 2,3,4,5-Tetrahydrodipicolinate[C_c]	2.6.1.83	Clo1313_0652	-1000	1000	Lysine biosynthesis
	R_R07659_c	UDP-4-amino-4-deoxy-L-arabinose-oxoglutarate aminotransferase	L-Glutamate[C_c] + UDP-L-Ara4O[C_c] => 2-Oxoglutarate[C_c] + UDP-L-Ara4N[C_c]	2.6.1.87	Clo1313_2894	0	1000	Amino sugar and nucleotide sugar metabolism
	R_R07759_c	very-long-chain 3-oxoacyl-CoA reductase	NADPH[C_c] + H+[C_c] + 3-Oxostearoyl-CoA[C_c] => NADP+[C_c] + 3-Hydroxyoctadecanoyl-CoA[C_c]	1.1.1.330 1.1.1.211 1.1.1.-	Clo1313_1283;Clo1313_2272	0	1000	Biosynthesis of unsaturated fatty acids
	R_R07762_c	fatty acid synthase	Malonyl-[acyl-carrier protein][C_c] + Hexadecanoyl-[acp][C_c] => CO2[C_c] + Acyl-carrier protein[C_c] + 3-Oxostearoyl-[acp][C_c]	2.3.1.41 2.3.1.179 2.3.1.-	Clo1313_1285;Clo1313_2097;Clo1313_1281;Clo1313_2100;Clo1313_2102	0	1000	Fatty acid biosynthesis
	R_R07763_c	3-oxoacyl-[acyl-carrier protein] reductase	NADPH[C_c] + H+[C_c] + 3-Oxostearoyl-[acp][C_c] <=> NADP+[C_c] + 3-Hydroxyoctadecanoyl-[acp][C_c]	1.1.1.100	Clo1313_1283;Clo1313_2272	-1000	1000	Fatty acid biosynthesis
	R_R07764_c	3-hydroxyacyl-[acyl-carrier-protein] dehydratase	3-Hydroxyoctadecanoyl-[acp][C_c] <=> H2O[C_c] + (2E)-Octadecenoyl-[acp][C_c]	4.2.1.- 4.2.1.59 4.2.1.134	Clo1313_0213	-1000	1000	Fatty acid biosynthesis
	R_R07765_c	fatty acid synthase	NADH[C_c] + H+[C_c] + (2E)-Octadecenoyl-[acp][C_c] <=> NAD+[C_c] + Octadecanoyl-[acyl-carrier protein][C_c]	1.3.1.-	Clo1313_0720	-1000	1000	Fatty acid biosynthesis
	R_R07828_c	cyclopropanecarboxylate:CoA ligase	ATP[C_c] + CoA[C_c] + Cyclopropanecarboxylate[C_c] => ADP[C_c] + Orthophosphate[C_c] + Cyclopropanecarboxyl-CoA[C_c]	6.2.1.-	Clo1313_2099;Clo1313_1994;Clo1313_0677;Clo1313_2577	0	1000	Aminobenzoate degradation
	R_R08034_c		2,4-Diamino-6-nitrotoluene[C_c] <=> 2,4-Diamino-6-hydroxylaminotoluene[C_c]	1.2.7.1 1.2.99.2 1.12.99.6	Clo1313_0022;Clo1313_0384;Clo1313_0023;Clo1313_0385;Clo1313_0021;Clo1313_0383;Clo1313_0020;Clo1313_0382;Clo1313_0390	-1000	1000	Nitrotoluene degradation
	R_R08057_c	GTP:GTP guanylyltransferase	2 GTP[C_c] <=> 2 Diphosphate[C_c] + 3',5'-Cyclic diGMP[C_c]	2.7.7.65	Clo1313_0976;Clo1313_2852;Clo1313_1404;Clo1313_2478;Clo1313_1339;Clo1313_1956;Clo1313_2091;Clo1313_2103	-1000	1000
	R_R08093_c	3-hydroxy-5-methylhex-4-enoyl-CoA hydro-lyase	H2O[C_c] + (2E)-5-Methylhexa-2,4-dienoyl-CoA[C_c] <=> 3-Hydroxy-5-methylhex-4-enoyl-CoA[C_c]	4.2.1.17	Clo1313_2312	-1000	1000	Geraniol degradation
	R_R08209_c	isopentenyl-diphosphate:NAD+ oxidoreductase	NADH[C_c] + H+[C_c] + 1-Hydroxy-2-methyl-2-butenyl 4-diphosphate[C_c] => H2O[C_c] + NAD+[C_c] + Isopentenyl diphosphate[C_c]	1.17.1.2	Clo1313_1510	0	1000	Terpenoid backbone biosynthesis
	R_R08210_c		NADH[C_c] + H+[C_c] + 1-Hydroxy-2-methyl-2-butenyl 4-diphosphate[C_c] => H2O[C_c] + NAD+[C_c] + Dimethylallyl diphosphate[C_c]	1.17.1.2	Clo1313_1510	0	1000	Terpenoid backbone biosynthesis
	R_R08218_c	L-serine:tRNASec ligase (AMP-forming)	ATP[C_c] + L-Serine[C_c] + tRNA(Sec)[C_c] => Diphosphate[C_c] + AMP[C_c] + L-Seryl-tRNA(Sec)[C_c]	6.1.1.11	Clo1313_0011	0	1000	Aminoacyl-tRNA biosynthesis
	R_R08232_c	ATP:5-fluorouridine 5-phosphotransferase	ATP[C_c] + 5-Fluorouridine[C_c] => ADP[C_c] + 5-Fluorouridine monophosphate[C_c]	2.7.1.48	Clo1313_1891	0	1000	Drug metabolism - other enzymes
	R_R08240_c	6-thioinosine 5-monophosphate:NAD+ oxidoreductase	H2O[C_c] + NAD+[C_c] + 6-Thioinosine-5'-monophosphate[C_c] => NADH[C_c] + H+[C_c] + 6-Thioxanthine 5'-monophosphate[C_c]	1.1.1.205	Clo1313_1542	0	1000	Drug metabolism - other enzymes
	R_R08244_c	6-thioxanthine 5-monophosphate:L-glutamine amido-ligase (AMP-forming)	H2O[C_c] + ATP[C_c] + L-Glutamine[C_c] + 6-Thioxanthine 5'-monophosphate[C_c] => Diphosphate[C_c] + AMP[C_c] + L-Glutamate[C_c] + 6-Thioguanosine monophosphate[C_c]	6.3.5.2	Clo1313_1846	0	1000	Drug metabolism - other enzymes
	R_R08247_c	D-ribose pyranase	beta-D-Ribopyranose[C_c] <=> beta-D-Ribofuranose[C_c]	5.4.9.62	Clo1313_1826	-1000	1000
	R_R08359_c	S-adenosylmethioninamine:cadaverine 3-aminopropyltransferase	S-Adenosylmethioninamine[C_c] + Cadaverine[C_c] => 5'-Methylthioadenosine[C_c] + Aminopropylcadaverine[C_c]	2.5.1.16	Clo1313_1530	0	1000	Glutathione metabolism
	R_R08566_c	4-methyl-2-oxopentanoate:ferredoxin oxidoreductase (decarboxylating; CoA-3-methylbutanoylating)	CoA[C_c] + 2 Oxidized ferredoxin[C_c] + 4-Methyl-2-oxopentanoate[C_c] => CO2[C_c] + H+[C_c] + 2 Reduced ferredoxin[C_c] + 3-Methylbutanoyl-CoA[C_c]	1.2.7.7	Clo1313_1354	0	1000	Valine, leucine and isoleucine degradation
	R_R08567_c	(S)-3-methyl-2-oxopentanoate:ferredoxin oxidoreductase (decarboxylating; CoA-2-methylbutanoylating)	CoA[C_c] + 2 Oxidized ferredoxin[C_c] + (S)-3-Methyl-2-oxopentanoic acid[C_c] => CO2[C_c] + H+[C_c] + 2 Reduced ferredoxin[C_c] + (S)-2-Methylbutanoyl-CoA[C_c]	1.2.7.7	Clo1313_1354	0	1000	Valine, leucine and isoleucine degradation
	R_R08572_c	glycerate 2-kinase	ATP[C_c] + D-Glycerate[C_c] => ADP[C_c] + 2-Phospho-D-glycerate[C_c]	2.7.1.31 2.7.1.-	Clo1313_2359	0	1000	Pentose phosphate pathway
	R_R08639_c	alpha-D-glucose 1,6-phosphomutase	D-Glucose 1-phosphate[C_c] <=> D-Glucose 6-phosphate[C_c]	5.4.2.2 5.4.2.5	Clo1313_0993	-1000	1000	Streptomycin biosynthesis
	R_R08689_c	(E)-4-hydroxy-3-methylbut-2-en-1-yl-diphosphate:oxidized ferredoxin oxidoreductase (hydrating)	2 Reduced ferredoxin[C_c] + 2-C-Methyl-D-erythritol 2,4-cyclodiphosphate[C_c] => H2O[C_c] + 2 Oxidized ferredoxin[C_c] + 1-Hydroxy-2-methyl-2-butenyl 4-diphosphate[C_c]	1.17.7.1	Clo1313_1218	0	1000	Terpenoid backbone biosynthesis
	R_R08991_c	cyclic bis(3-5)diguanylate 3-guanylylhydrolase	H2O[C_c] + 3',5'-Cyclic diGMP[C_c] <=> 5'-Phosphoguanylyl(3'->5')guanosine[C_c]	3.1.4.52	Clo1313_1813	-1000	1000
	R_R09098_c	methanol:coenzyme M methyltransferase	Methanol[C_c] + 2-Mercaptoethanesulfonate[C_c] <=> H2O[C_c] + 2-(Methylthio)ethanesulfonate[C_c]	2.1.1.90 2.1.1.-	Clo1313_0374	-1000	1000	Methane metabolism
	R_R09099_c	5,10-methylenetetrahydromethanopterin:glycine hydroxymethyltransferase	L-Serine[C_c] + 5,6,7,8-Tetrahydromethanopterin[C_c] <=> H2O[C_c] + Glycine[C_c] + 5,10-Methylenetetrahydromethanopterin[C_c]	2.1.2.1	Clo1313_1155	-1000	1000	Methane metabolism
	R_R09105_c	4-hydroxyphenyl-4-hydroxybenzoate hydrolase	H2O[C_c] + 4-Hydroxyphenyl-4-hydroxybenzoate[C_c] <=> 4-Hydroxybenzoate[C_c] + Hydroquinone[C_c]	3.1.1.-	Clo1313_1073	-1000	1000	Bisphenol degradation
	R_R09124_c	trimethylamine:coenzyme M methyltransferase	Trimethylamine[C_c] + 2-Mercaptoethanesulfonate[C_c] <=> Dimethylamine[C_c] + 2-(Methylthio)ethanesulfonate[C_c]	2.1.1.-	Clo1313_0374;Clo1313_0373;Clo1313_0372	-1000	1000	Methane metabolism
	R_R09157_c	DL-2-haloacid dehalogenase	2 H2O[C_c] + Trichloroacetate[C_c] => Oxalate[C_c] + 3 Hydrochloric acid[C_c]	3.8.1.-	Clo1313_1058	0	1000	Chloroalkane and chloroalkene degradation
	R_R09247_c	(2E,6E)-farnesyl-diphosphate:isopentenyl-diphosphate farnesyltranstransferase (adding 4 isopentenyl units)	4 Isopentenyl diphosphate[C_c] + trans,trans-Farnesyl diphosphate[C_c] => 4 Diphosphate[C_c] + all-trans-Heptaprenyl diphosphate[C_c]	2.5.1.30	Clo1313_1673;Clo1313_1674	0	1000	Terpenoid backbone biosynthesis
	R_R09248_c	(2E,6E)-farnesyl-diphosphate:isopentenyl-diphosphate farnesyltranstransferase (adding 5 isopentenyl units)	5 Isopentenyl diphosphate[C_c] + trans,trans-Farnesyl diphosphate[C_c] => 5 Diphosphate[C_c] + all-trans-Octaprenyl diphosphate[C_c]	2.5.1.90	Clo1313_1673	0	1000	Terpenoid backbone biosynthesis
	R_R09365_c	5-methyltetrahydropteroyltri-L-glutamate:L-selenohomocysteine Se-methyltransferase	5-Methyltetrahydropteroyltri-L-glutamate[C_c] + Selenohomocysteine[C_c] => Tetrahydropteroyltri-L-glutamate[C_c] + L-Selenomethionine[C_c]	2.1.1.13 2.1.1.14	Clo1313_1581	0	1000	Selenocompound metabolism
	R_R09366_c	Se-methyl-L-selenocysteine methaneselenol-lyase (deaminating; pyruvate-forming)	H2O[C_c] + Se-Methyl-L-selenocysteine[C_c] => NH3[C_c] + Pyruvate[C_c] + Methaneselenol[C_c]	4.4.1.16 4.4.1.1 4.4.1.13	Clo1313_1570	0	1000	Selenocompound metabolism
	R_R09372_c	methaneselenol:NADP+ oxidoreductase	2 NADPH[C_c] + 2 H+[C_c] + Methylselenic acid[C_c] => 2 H2O[C_c] + 2 NADP+[C_c] + Methaneselenol[C_c]	1.8.1.9	Clo1313_2618;Clo1313_2637;Clo1313_2617	0	1000	Selenocompound metabolism
	R_R09382_c	CTP,CTP,ATP:tRNA cytidylyl,cytidylyl,adenylyltransferase	ATP[C_c] + 2 CTP[C_c] + tRNA precursor[C_c] => 3 Diphosphate[C_c] + tRNA with a 3' CCA end[C_c]	2.7.7.72	Clo1313_0859;Clo1313_1539	0	1000
	R_R09383_c	CTP:tRNA cytidylyltransferase	CTP[C_c] + tRNA precursor[C_c] => Diphosphate[C_c] + tRNA with a 3' cytidine[C_c]	2.7.7.72	Clo1313_0859;Clo1313_1539	0	1000
	R_R09384_c	CTP:tRNA cytidylyltransferase	CTP[C_c] + tRNA with a 3' cytidine[C_c] => Diphosphate[C_c] + tRNA with a 3' CC end[C_c]	2.7.7.72	Clo1313_0859;Clo1313_1539	0	1000
	R_R09386_c	ATP:tRNA adenylyltransferase	ATP[C_c] + tRNA with a 3' CC end[C_c] => Diphosphate[C_c] + tRNA with a 3' CCA end[C_c]	2.7.7.72	Clo1313_0859;Clo1313_1539	0	1000
	R_R10505_c	meso-2,3-butanediol:NAD+ oxidoreductase	NADH[C_c] + H+[C_c] + R-Acetoin[C_c] => NAD+[C_c] + meso-2,3-Butanediol[C_c]	1.1.1.5		0	1000
	R_R05875_c	RNF-Ferredoxin:NAD oxidoreductase	NAD+[C_c] + H+[C_c] + 2 Reduced ferredoxin[C_c] <=> NADH[C_c] + 2 Oxidized ferredoxin[C_c]	1.18.1.3	Clo1313_0061;Clo1313_0062;Clo1313_0063;Clo1313_0064;Clo1313_0065;Clo1313_0066	-1000	1000	Redox metabolism
	R_R07181_c	hydrogen:NADP+ oxidoreductase	NADP+[C_c] + Hydrogen[C_c] <=> NADPH[C_c] + H+[C_c]	1.12.1.3	Clo1313_0554	-1000	1000	Redox metabolism
	R_R09508_c	Bifurcating Hydrogenase	NADH[C_c] + 5 H+[C_c] + 2 Reduced ferredoxin[C_c] <=> NAD+[C_c] + 2 Oxidized ferredoxin[C_c] + 2 Hydrogen[C_c]	1.12.1.4	Clo1313_1791;Clo1313_1792;Clo1313_1793	-1000	1000	Redox metabolism
	R_R_OPM9r	NfnAB	NADH[C_c] + 2 NADP+[C_c] + 2 Reduced ferredoxin[C_c] <=> NAD+[C_c] + 2 NADPH[C_c] + 2 Oxidized ferredoxin[C_c]	1.18.1.-	Clo1313_1848;Clo1313_1849	-1000	1000	Redox metabolism
	R_R01070_c	Fructose bisphosphate aldolase	beta-D-Fructose 1,6-bisphosphate[C_c] <=> Glycerone phosphate[C_c] + D-Glyceraldehyde 3-phosphate[C_c]	4.1.2.13	Clo1313_1875;Clo1313_0238	-1000	1000	Glycolysis / Gluconeogenesis
	R_R00342_c	Malate dehydrogenase	NAD+[C_c] + (S)-Malate[C_c] <=> NADH[C_c] + Oxaloacetate[C_c]	1.1.1.37	Clo1313_1878	-1000	1000	Glycolysis / Gluconeogenesis
	R_R01517_c	GTP dependent Phosphoglycerate kinase	GTP[C_c] + 3-Phospho-D-glycerate[C_c] => GDP[C_c] + 3-Phospho-D-glyceroyl phosphate[C_c]	2.7.2.10	Clo1313_2094	-1000	1000	Glycolysis / Gluconeogenesis
	R_R01641_c	Transketolase	D-Ribose 5-phosphate[C_c] + D-Xylulose 5-phosphate[C_c] <=> D-Glyceraldehyde 3-phosphate[C_c] + Sedoheptulose 7-phosphate[C_c]	2.2.1.1	Clo1313_0074;Clo1313_0075;Clo1313_0295;Clo1313_0296	-1000	1000	Glycolysis / Gluconeogenesis
	R_R01829_c	Aldolase	Sedoheptulose 7-phosphate[C_c] <=> Glycerone phosphate[C_c] + D-Erythrose 4-phosphate[C_c]	4.1.2.13	Clo1313_1875	-1000	1000
	R_R01830_c	Transketolase	D-Xylulose 5-phosphate[C_c] + D-Erythrose 4-phosphate[C_c] <=> D-Glyceraldehyde 3-phosphate[C_c] + beta-D-Fructose 6-phosphate[C_c]	2.2.1.1	Clo1313_0074;Clo1313_0075;Clo1313_0295;Clo1313_0296	-1000	1000
	R_R00088	ATP aminohydrolase	H2O[C_c] + ATP[C_c] => NH3[C_c] + ITP[C_c]	3.5.4.18		0	1000
	R_R00092	Fe2+:NAD+ oxidoreductase;	NADH[C_c] + H+[C_c] + 2 Fe3+[C_c] => NAD+[C_c] + 2 Fe2+[C_c]	1.16.1.7		0	1000
	R_R00178	S-adenosyl-L-methionine carboxy-lyase [(5-deoxy-5-adenosyl)(3-aminopropyl)methylsulfonium-forming]	S-Adenosyl-L-methionine[C_c] + H+[C_c] <=> CO2[C_c] + S-Adenosylmethioninamine[C_c]	4.1.1.50	Clo1313_1509	0	1000	Cysteine and methionine metabolism
	R_R00260	glutamate racemase	L-Glutamate[C_c] <=> D-Glutamate[C_c]	5.1.1.3	Clo1313_2608	-1000	1000	D-Glutamine and D-glutamate metabolism
	R_R00286	UDP-glucose:NAD+ 6-oxidoreductase	H2O[C_c] + 2 NAD+[C_c] + UDP-glucose[C_c] <=> 2 NADH[C_c] + 2 H+[C_c] + UDP-glucuronate[C_c]	1.1.1.22	Clo1313_0901	0	1000	Pentose and glucuronate interconversions
	R_R00670	L-ornithine carboxy-lyase (putrescine-forming)	L-Ornithine[C_c] => CO2[C_c] + Putrescine[C_c]	4.1.1.17		0	1000	Arginine and proline metabolism
	R_R00697	L-phenylalanine ammonia-lyase (trans-cinnamate-forming)	L-Phenylalanine[C_c] => NH3[C_c] + trans-Cinnamate[C_c]	4.3.1.24 4.3.1.25		0	1000	Phenylalanine metabolism
	R_R00888	GDP-mannose 4,6-hydro-lyase (GDP-4-dehydro-6-deoxy-D-mannose-forming)	GDP-mannose[C_c] <=> H2O[C_c] + GDP-4-dehydro-6-deoxy-D-mannose[C_c]	4.2.1.47		-1000	1000	Fructose and mannose metabolism
	R_R00892	L-cysteine:NAD+ oxidoreductase;	NAD+[C_c] + 2 L-Cysteine[C_c] <=> NADH[C_c] + H+[C_c] + L-Cystine[C_c]	1.8.1.6		-1000	1000	Cysteine and methionine metabolism
	R_R00935	(S)-Methylmalonate semialdehyde:NAD+ oxidoreductase (CoA-propanoylating)	NAD+[C_c] + CoA[C_c] + (S)-Methylmalonate semialdehyde[C_c] => NADH[C_c] + CO2[C_c] + H+[C_c] + Propanoyl-CoA[C_c]	1.2.1.27		0	1000	Valine, leucine and isoleucine degradation
	R_R00965	orotidine-5-phosphate carboxy-lyase (UMP-forming)	H+[C_c] + Orotidine 5'-phosphate[C_c] => CO2[C_c] + UMP[C_c]	4.1.1.23	Clo1313_1266	0	1000	Pyrimidine metabolism
	R_R01047	glycerol hydro-lyase (3-hydroxypropanal-forming)	Glycerol[C_c] => H2O[C_c] + 3-Hydroxypropanal[C_c]	4.2.1.30		0	1000	Glycerolipid metabolism
	R_R01052	ADP:D-ribose-5-phosphate adenylyltransferase	ADP[C_c] + D-Ribose 5-phosphate[C_c] => Orthophosphate[C_c] + ADP-ribose[C_c]	2.7.7.35		0	1000
	R_R01167	L-histidine carboxy-lyase (histamine-forming)	L-Histidine[C_c] => CO2[C_c] + 1H-Imidazole-4-ethanamine[C_c]	4.1.1.22 4.1.1.28	Clo1313_0579	0	1000	Histidine metabolism
	R_R01377	phenylpyruvate carboxy-lyase (phenylacetaldehyde-forming)	Phenylpyruvate[C_c] => CO2[C_c] + Phenylacetaldehyde[C_c]	4.1.1.43 4.1.1.-		0	1000	Phenylalanine metabolism
	R_R01706	hexadecanoyl-[acyl-carrier protein] hydrolase	H2O[C_c] + Hexadecanoyl-[acp][C_c] => Acyl-carrier protein[C_c] + Hexadecanoic acid[C_c]	2.3.1.85 3.1.2.14		0	1000	Fatty acid biosynthesis
	R_R01825	D-erythrose 4-phosphate:NAD+ oxidoreductase	H2O[C_c] + NAD+[C_c] + D-Erythrose 4-phosphate[C_c] <=> NADH[C_c] + H+[C_c] + 4-Phospho-D-erythronate[C_c]	1.2.1.72		0	1000	Vitamin B6 metabolism
	R_R01870	Orotidine-5'-phosphate:diphosphate phospho-alpha-D-ribosyl-transferase	Diphosphate[C_c] + Orotidine 5'-phosphate[C_c] <=> 5-Phospho-alpha-D-ribose 1-diphosphate[C_c] + Orotate[C_c]	2.4.2.10		-1000	1000	Pyrimidine metabolism
	R_R01951	GTP:beta-L-fucose-1-phosphate guanylyltransferase	GTP[C_c] + L-Fucose 1-phosphate[C_c] => Diphosphate[C_c] + GDP-L-fucose[C_c]	2.7.7.30		0	1000	Fructose and mannose metabolism
	R_R02058	acetyl-CoA:D-glucosamine-6-phosphate N-acetyltransferase	Acetyl-CoA[C_c] + D-Glucosamine 6-phosphate[C_c] => CoA[C_c] + N-Acetyl-D-glucosamine 6-phosphate[C_c]	2.3.1.4	Clo1313_2853	0	1000	Amino sugar and nucleotide sugar metabolism
	R_R02090	ATP:dGMP phosphotransferase	ATP[C_c] + dGMP[C_c] => ADP[C_c] + dGDP[C_c]	2.7.4.8 2.7.4.12	Clo1313_0941	0	1000	Purine metabolism
	R_R02094	ATP:dTMP phosphotransferase	ATP[C_c] + dTMP[C_c] => ADP[C_c] + dTDP[C_c]	2.7.4.9 2.7.4.12	Clo1313_2765	0	1000	Pyrimidine metabolism
	R_R02259	Propane-1,2-diol:NADP+ oxidoreductase	NADP+[C_c] + Propane-1,2-diol[C_c] <=> NADPH[C_c] + H+[C_c] + (S)-Lactaldehyde[C_c]	1.1.1.55		-1000	1000	Phenylalanine metabolism
	R_R02376	propane-1,2-diol hydro-lyase	Propane-1,2-diol[C_c] => H2O[C_c] + Propanal[C_c]	4.2.1.28		0	1000	Glycerolipid metabolism
	R_R02536	Phenylacetaldehyde:NAD+ oxidoreductase	H2O[C_c] + NAD+[C_c] + Phenylacetaldehyde[C_c] => NADH[C_c] + H+[C_c] + Phenylacetic acid[C_c]	1.2.1.5 1.2.1.39		0	1000	Phenylalanine metabolism
	R_R02786	UDP-N-acetylmuramoyl-L-alanyl-D-glutamate:L-lysine gamma-ligase (ADP-forming);	ATP[C_c] + L-Lysine[C_c] + UDP-N-acetylmuramoyl-L-alanyl-D-glutamate[C_c] => ADP[C_c] + Orthophosphate[C_c] + UDP-N-acetylmuramoyl-L-alanyl-gamma-D-glutamyl-L-lysine[C_c]	6.3.2.7		0	1000	Peptidoglycan biosynthesis
	R_R03064	acetyl-CoA:deacetylcephalosporin-C O-acetyltransferase	CoA[C_c] + Cephalosporin C[C_c] <=> Acetyl-CoA[C_c] + Deacetylcephalosporin C[C_c]	2.3.1.175		-1000	1000	Penicillin and cephalosporin biosynthesis
	R_R03161	ATP:6-deoxy-L-galactose 1-phosphotransferase	ATP[C_c] + 6-Deoxy-L-galactose[C_c] => ADP[C_c] + L-Fucose 1-phosphate[C_c]	2.7.1.52		0	1000	Fructose and mannose metabolism
	R_R03163	L-fucose aldose-ketose-isomerase	6-Deoxy-L-galactose[C_c] <=> L-Fuculose[C_c]	5.3.1.3 5.3.1.25		-1000	1000	Fructose and mannose metabolism
	R_R03241	ATP:L-fuculose 1-phosphotransferase	ATP[C_c] + L-Fuculose[C_c] => ADP[C_c] + L-Fuculose 1-phosphate[C_c]	2.7.1.51		0	1000	Fructose and mannose metabolism
	R_R04209	1-(5-phospho-D-ribosyl)-5-amino-4-imidazolecarboxylate carboxy-lyase	CO2[C_c] + Aminoimidazole ribotide[C_c] => H+[C_c] + 1-(5-Phospho-D-ribosyl)-5-amino-4-imidazolecarboxylate[C_c]	4.1.1.21	Clo1313_1853;Clo1313_1008	0	1000	Purine metabolism
	R_R04210	4-phospho-D-erythronate:NAD+ 2-oxidoreductase	NAD+[C_c] + 4-Phospho-D-erythronate[C_c] => NADH[C_c] + H+[C_c] + 2-Oxo-3-hydroxy-4-phosphobutanoate[C_c]	1.1.1.290		0	1000	Vitamin B6 metabolism
	R_R04364	Acetyl-CoA:L-2,3,4,5-tetrahydrodipicolinate N2-acetyltransferase	H2O[C_c] + Acetyl-CoA[C_c] + 2,3,4,5-Tetrahydrodipicolinate[C_c] => CoA[C_c] + N-Acetyl-L-2-amino-6-oxopimelate[C_c]	2.3.1.89		0	1000	Lysine biosynthesis
	R_R04405	5-Methyltetrahydropteroyltri-L-glutamate:L-homocysteine S-methyltransferase	L-Homocysteine[C_c] + 5-Methyltetrahydropteroyltri-L-glutamate[C_c] => L-Methionine[C_c] + Tetrahydropteroyltri-L-glutamate[C_c]	2.1.1.14	Clo1313_1581	0	1000	Cysteine and methionine metabolism
	R_R04931	S-Adenosyl-L-methionine:thiol S-methyltransferase	S-Adenosyl-L-methionine[C_c] + L-Selenocysteine[C_c] => S-Adenosyl-L-homocysteine[C_c] + Se-Methyl-L-selenocysteine[C_c]	2.1.1.9		0	1000	Selenocompound metabolism
	R_R05030	Undecaprenyl-diphospho-N-acetylmuramoyl-(N-acetylglucosamine)-L-alanyl-gamma-D-glutamyl-L-lysyl-D-alanyl-D-alanine:ammonia ligase (ADP-forming)	ATP[C_c] + NH3[C_c] + Undecaprenyl-diphospho-N-acetylmuramoyl-(N-acetylglucosamine)-L-alanyl-gamma-D-glutamyl-L-lysyl-D-alanyl-D-alanine[C_c] => ADP[C_c] + Orthophosphate[C_c] + Undecaprenyl-diphospho-N-acetylmuramoyl-(N-acetylglucosamine)-L-alanyl-D-isoglutaminyl-L-lysyl-D-alanyl-D-alanine[C_c]	6.3.5.-		0	1000	Peptidoglycan biosynthesis
	R_R05692	GDP-L-fucose:NADP+ 4-oxidoreductase (3,5-epimerizing)	NADP+[C_c] + GDP-L-fucose[C_c] <=> NADPH[C_c] + H+[C_c] + GDP-4-dehydro-6-deoxy-D-mannose[C_c]	1.1.1.271		-1000	1000	Fructose and mannose metabolism
	R_R00836	UDP-glucose:D-glucose-6-phosphate 1-alpha-D-glucosyltransferase	UDP-glucose[C_c] + D-Glucose 6-phosphate[C_c] => UDP[C_c] + Trehalose 6-phosphate[C_c]	2.4.1.15		0	1000
	R_R00766	UDP-glucose:D-fructose-6-phosphate 2-alpha-D-glucosyltransferase	UDP-glucose[C_c] + D-Fructose 6-phosphate[C_c] => UDP[C_c] + G10619[C_c]	2.4.1.14		0	1000
	R_R06102	Sucrose phosphate hydrolase	H2O[C_c] + Sucrose[C_c] => alpha-D-Glucose 6-phosphate[C_c] + beta-D-Fructose[C_c]	3.2.1.26		0	1000
	R_R06728	cocaine benzoylhydrolase	H2O[C_c] + Cocaine[C_c] <=> Benzoate[C_c] + Ecgonine methyl ester[C_c]	3.1.1.1 3.1.1.84		-1000	1000	Tropane, piperidine and pyridine alkaloid biosynthesis
	R_R06730	ecgonine epimerase	Ecgonine[C_c] <=> Pseudoecgonine[C_c]	5.1.-.-		-1000	1000	Tropane, piperidine and pyridine alkaloid biosynthesis
	R_R07658		NAD+[C_c] + UDP-glucuronate[C_c] => NADH[C_c] + CO2[C_c] + H+[C_c] + UDP-L-Ara4O[C_c]	1.1.1.305		0	1000	Amino sugar and nucleotide sugar metabolism
	R_R07758	fatty acid elongase	Malonyl-CoA[C_c] + Palmitoyl-CoA[C_c] => CoA[C_c] + CO2[C_c] + 3-Oxostearoyl-CoA[C_c]	2.3.1.- 2.3.1.199		0	1000	Biosynthesis of unsaturated fatty acids
	R_R08776	glycyl-tRNA:undecaprenyl-diphospho-N-acetylmuramoyl-(N-acetylglucosamine)-L-alanyl-D-isoglutaminyl-L-lysyl-D-alanyl-D-alanine N6-glycyltransferase	Glycyl-tRNA(Gly)[C_c] + Undecaprenyl-diphospho-N-acetylmuramoyl-(N-acetylglucosamine)-L-alanyl-D-isoglutaminyl-L-lysyl-D-alanyl-D-alanine[C_c] => tRNA(Gly)[C_c] + Undecaprenyl-diphospho-N-acetylmuramoyl-(N-acetylglucosamine)-L-alanyl-D-isoglutaminyl-L-lysyl-(glycyl)-D-alanyl-D-alanine[C_c]	2.3.2.- 2.3.2.16		0	1000	Peptidoglycan biosynthesis
	R_R08779	L-alanyl-tRNA:undecaprenyl-diphospho-N-acetylmuramoyl-(N-acetylglucosamine)-L-alanyl-gamma-D-glutamyl-L-lysyl-D-alanyl-D-alanine N6-alanyltransferase	L-Alanyl-tRNA[C_c] + Undecaprenyl-diphospho-N-acetylmuramoyl-(N-acetylglucosamine)-L-alanyl-gamma-D-glutamyl-L-lysyl-D-alanyl-D-alanine[C_c] => tRNA(Ala)[C_c] + Undecaprenyl-diphospho-N-acetylmuramoyl-(N-acetylglucosamine)-L-alanyl-gamma-D-glutamyl-L-lysyl-(L-alanyl)-D-alanyl-D-alanine[C_c]	2.3.2.10		0	1000	Peptidoglycan biosynthesis
	R_R09371	S-adenosyl-L-methionine:hydrogen-selenide Se-methyltransferase	S-Adenosyl-L-methionine[C_c] + Selenide[C_c] => S-Adenosyl-L-homocysteine[C_c] + Methaneselenol[C_c]	2.1.1.-		0	1000	Selenocompound metabolism
	R_R01652_c	Spontaneous decarboxylation	H+[C_c] + (2S)-2-Isopropyl-3-oxosuccinate[C_c] => CO2[C_c] + 4-Methyl-2-oxopentanoate[C_c]	1.1.1.85	Clo1313_2882	0	1000
	R_R_C13FA_4	Fatty Acid Synthesis	Acyl-carrier protein[C_c] + 3-Methylbutanoyl-CoA[C_c] <=> CoA[C_c] + 3-Methylbutanoyl-[acp][C_c]			-1000	1000	Fatty acid synthesis
	R_R_F6P_fix	Making metabolites consistent	beta-D-Fructose 6-phosphate[C_c] <=> D-Fructose 6-phosphate[C_c]			-1000	1000
	R_R02412_c	ATP:Shikimate 3-phosphotransferase	ATP[C_c] + Shikimate[C_c] => ADP[C_c] + Shikimate 3-phosphate[C_c]	2.7.1.71	Clo1313_0068;Clo1313_1492	0	1000
	R_R03314_c	Spontaneous cyclization	L-Glutamate 5-semialdehyde[C_c] <=> H2O[C_c] + (S)-1-Pyrroline-5-carboxylate[C_c]			-1000	1000
	R_R01771_c	Proposed homoserine kinase	ATP[C_c] + L-Homoserine[C_c] <=> ADP[C_c] + O-Phospho-L-homoserine[C_c]	2.7.1.39	Clo1313_0966	0	1000	HOMOSER-THRESYN-PWY
	IBOH_DH_c	Alcohol dehydrogenase, isobutanol forming	2 NADPH[C_c] + 2 H+[C_c] + 2-Methylpropanoyl-CoA[C_c] => 2 NADP+[C_c] + CoA[C_c] + Isobutanol[C_c]	1.1.1.1 1.2.1.57	Clo1313_1354	0	1000	Valine, leucine and isoleucine degradation
	R_Glycogen_Cycle_1	Glycogen Cycling 1	ADP-glucose[C_c] => ADP[C_c] + H+[C_c] + Glycogen[C_c]		Clo1313_0974;Clo1313_1947	0	1000
	R_Glycogen_Cycle_2	Glycogen Cycling 2	Orthophosphate[C_c] + Glycogen[C_c] => D-Glucose 1-phosphate[C_c]		Clo1313_2116	0	1000
	R_R_LTA	Lumped Lipoteichoic acid term	0.0225 Glucosyl-lipoteichoic acid[C_c] + 0.0201 N-Acetyl-glucosamino-lipoteichoic acid[C_c] + 0.0598 Alanyl-lipoteichoic acid[C_c] + 0.0483 Lipoteichoic acid[C_c] => Total_LTA[C_c]			0	1000
	R_R_C13FA_1	Fatty Acid Synthesis	Acyl-carrier protein[C_c] + 3-Methylcrotonyl-CoA[C_c] <=> CoA[C_c] + 3-Methylcrotonyl-[acp][C_c]			-1000	1000
	R_R_C13FA_2	Fatty Acid Synthesis	NADH[C_c] + H+[C_c] + 3-Methylcrotonyl-[acp][C_c] <=> NAD+[C_c] + 3-Methylbutanoyl-[acp][C_c]	2.3.1.41		-1000	1000
	R_R_C13FA_3	Fatty Acid Synthesis	8 NADPH[C_c] + 11 H+[C_c] + 4 Malonyl-[acyl-carrier protein][C_c] + 3-Methylbutanoyl-[acp][C_c] => 3 H2O[C_c] + 8 NADP+[C_c] + 4 CO2[C_c] + 5 Acyl-carrier protein[C_c] + Branched-C13 Fatty Acid[C_c]	2.3.1.41		-1000	1000
	R_R_C17FA	Fatty Acid Synthesis	12 NADPH[C_c] + 17 H+[C_c] + 6 Malonyl-[acyl-carrier protein][C_c] + 3-Methylbutanoyl-[acp][C_c] => 5 H2O[C_c] + 12 NADP+[C_c] + 6 CO2[C_c] + 7 Acyl-carrier protein[C_c] + Branched-C17 Fatty Acid[C_c]	2.3.1.41		-1000	1000
	R_R_Protein	Lumped Protein Term	43.78 H2O[C_c] + 43.78 ATP[C_c] + 0.5832 L-Glutamate[C_c] + 0.5114 Glycine[C_c] + 0.4882 L-Alanine[C_c] + 0.6196 L-Lysine[C_c] + 0.4358 L-Aspartate[C_c] + 0.3342 L-Arginine[C_c] + 0.1966 L-Glutamine[C_c] + 0.4626 L-Serine[C_c] + 0.1921 L-Methionine[C_c] + 0.0678 L-Tryptophan[C_c] + 0.3244 L-Phenylalanine[C_c] + 0.3235 L-Tyrosine[C_c] + 0.0897 L-Cysteine[C_c] + 0.6624 L-Leucine[C_c] + 0.1094 L-His…			0	1000
	R_R_DNA	Lumped DNA Term	2.822 H2O[C_c] + 2.822 ATP[C_c] + 0.668 dATP[C_c] + 0.368 dGTP[C_c] + 0.368 dCTP[C_c] + 0.668 dTTP[C_c] => 2.822 ADP[C_c] + 2.822 Orthophosphate[C_c] + 2.072 Diphosphate[C_c] + DNA[C_c]			0	1000
	R_R_RNA	Lumped RNA Term	6.9218 H2O[C_c] + 7.5379 ATP[C_c] + 0.3932 GTP[C_c] + 0.3954 CTP[C_c] + 0.6181 UTP[C_c] => 6.9218 ADP[C_c] + 6.9218 Orthophosphate[C_c] + 2.0228 Diphosphate[C_c] + RNA[C_c]			0	1000
	R_R_LIPIDS_1	Monoacyl Glyceride synthesis	sn-Glycerol 3-phosphate[C_c] + 0.062 Octadecanoyl-[acyl-carrier protein][C_c] + 0.051 Decanoyl-[acp][C_c] + 0.054 Tetradecanoyl-[acp][C_c] + 0.125 trans-Hexadec-2-enoyl-[acp][C_c] + 0.552 Hexadecanoyl-[acp][C_c] + 0.022 Branched-C13 Fatty Acid[C_c] + 0.133 Branched-C17 Fatty Acid[C_c] <=> 0.844 Acyl-carrier protein[C_c] + 1-Acyl-sn-glycerol 3-phosphate[C_c]	2.3.1.15		-1000	1000
	R_R_LIPIDS_2	Diacyl Glyceride synthesis	1-Acyl-sn-glycerol 3-phosphate[C_c] + 0.062 Octadecanoyl-[acyl-carrier protein][C_c] + 0.051 Decanoyl-[acp][C_c] + 0.054 Tetradecanoyl-[acp][C_c] + 0.125 trans-Hexadec-2-enoyl-[acp][C_c] + 0.552 Hexadecanoyl-[acp][C_c] + 0.022 Branched-C13 Fatty Acid[C_c] + 0.133 Branched-C17 Fatty Acid[C_c] <=> 0.844 Acyl-carrier protein[C_c] + Diacyl-sn-glycerol 3-phosphate[C_c]	2.3.1.15		-1000	1000
	R_R_LIPIDS_3	DAG Kinase	ATP[C_c] + 1,2-Diacyl-sn-glycerol[C_c] => ADP[C_c] + H+[C_c] + Diacyl-sn-glycerol 3-phosphate[C_c]	2.7.1.107		0	1000
	R_R_LIPIDS_4	DAGP Phosphatase	H2O[C_c] + Diacyl-sn-glycerol 3-phosphate[C_c] => Orthophosphate[C_c] + 1,2-Diacyl-sn-glycerol[C_c]	3.1.3.4		0	1000
	R_R_LIPIDS_5	CDP-Diacylglycerol Synthase	CTP[C_c] + H+[C_c] + Diacyl-sn-glycerol 3-phosphate[C_c] <=> Diphosphate[C_c] + CDP-diacylglycerol[C_c]	2.7.7.41		0	1000
	R_R_LIPIDS_7	Glucosyl DAG synthesis	2 UDP-glucose[C_c] + 1,2-Diacyl-sn-glycerol[C_c] <=> 2 UDP[C_c] + 2 H+[C_c] + 3-D-Diglucosyl-1,2-diacylglycerol[C_c]			-1000	1000
	R_R_LIPIDS_8	Glucosyl DAG synthesis	3 UDP-glucose[C_c] + 1,2-Diacyl-sn-glycerol[C_c] <=> 3 UDP[C_c] + 3 H+[C_c] + 3-D-Triglucosyl-1,2-diacylglycerol[C_c]			-1000	1000
	R_R_LIPIDS_9	Phosphatidylglycerophosphatase	H2O[C_c] + Phosphatidylglycerophosphate[C_c] => Orthophosphate[C_c] + Phosphatidylglycerol[C_c]	3.1.3.27		0	1000
	R_R_LIPIDS_10	Phosphatidylglycerol Synthesis	ATP[C_c] + L-Lysine[C_c] + Phosphatidylglycerol[C_c] => Diphosphate[C_c] + AMP[C_c] + H+[C_c] + Lysyl-phosphotidylglycerol[C_c]			0	1000
	R_R_LIPIDS_11	CDP-diacylglycerol-serine O-phosphatidyltransferase	L-Serine[C_c] + CDP-diacylglycerol[C_c] <=> CMP[C_c] + H+[C_c] + Phosphatidylserine[C_c]	2.7.8.8		-1000	1000
	R_R_LIPIDS_12	Phosphatidylserine decarboxylase	Phosphatidylserine[C_c] => CO2[C_c] + Phosphatidylethanolamine[C_c]			0	1000
	R_R_LIPIDS_13	Lumped Lipid Term	0.2325 Phosphatidylglycerol[C_c] + 0.1127 3-D-Glucosyl-1,2-diacylglycerol[C_c] + 0.006 Cardiolipin[C_c] + 0.7398 Phosphatidylethanolamine[C_c] + 0.1453 3-D-Diglucosyl-1,2-diacylglycerol[C_c] + 0.0873 3-D-Triglucosyl-1,2-diacylglycerol[C_c] + 0.0286 Lysyl-phosphotidylglycerol[C_c] => Lipid[C_c]			0	1000
	R_R_Cell_Wall_1	Glycerol-3-phosphate cytidylyltransferase	CTP[C_c] + H+[C_c] + sn-Glycerol 3-phosphate[C_c] <=> Diphosphate[C_c] + CDP-glycerol[C_c]	2.7.7.39		0	1000
	R_R_Cell_Wall_2	Glucosyl-lipoteichoic acid synthesis	24 UDP-glucose[C_c] + 3-D-Diglucosyl-1,2-diacylglycerol[C_c] + 24 CDP-glycerol[C_c] => 24 UDP[C_c] + 24 CMP[C_c] + 48 H+[C_c] + Glucosyl-lipoteichoic acid[C_c]			0	1000
	R_R_Cell_Wall_3	Glucosamino-lipoteichoic acid synthesis	24 UDP-N-acetyl-D-glucosamine[C_c] + 3-D-Diglucosyl-1,2-diacylglycerol[C_c] + 24 CDP-glycerol[C_c] => 24 UDP[C_c] + 24 CMP[C_c] + 48 H+[C_c] + N-Acetyl-glucosamino-lipoteichoic acid[C_c]			0	1000
	R_R_Cell_Wall_4	Alanyl-lipoteichoic acid synthesis	24 H2O[C_c] + 24 ATP[C_c] + 24 D-Alanine[C_c] + 3-D-Diglucosyl-1,2-diacylglycerol[C_c] + 24 CDP-glycerol[C_c] => 24 Diphosphate[C_c] + 24 AMP[C_c] + 24 CMP[C_c] + 48 H+[C_c] + Alanyl-lipoteichoic acid[C_c]			0	1000
	R_R_Cell_Wall_5	Lipoteichoic acid synthesis	3-D-Diglucosyl-1,2-diacylglycerol[C_c] + 24 CDP-glycerol[C_c] => 24 CMP[C_c] + 24 H+[C_c] + Lipoteichoic acid[C_c]			0	1000
	R_R_Cell_Wall_6	Peptidoglycan synthesis	Undecaprenyl-diphospho-N-acetylmuramoyl-(N-acetylglucosamine)-L-alanyl-D-glutamyl-meso-2,6-diaminopimeloyl-D-alanyl-D-alanine[C_c] => H+[C_c] + di-trans,poly-cis-Undecaprenyl diphosphate[C_c] + Peptidoglycan subunit[C_c]			0	1000
	R_R_Cell_Wall_7	Glycerol Teichoic Acid Synthesis	UDP-N-acetyl-D-glucosamine[C_c] + UDP-N-acetyl-D-mannosamine[C_c] + 45 CDP-glycerol[C_c] => UDP[C_c] + CMP[C_c] + H+[C_c] + UMP[C_c] + Glycerol teichoic acid[C_c]			0	1000
	R_R_Cell_Wall_8	Alanyl Teichoic Acid Synthesis	45 H2O[C_c] + 45 ATP[C_c] + UDP-N-acetyl-D-glucosamine[C_c] + 45 D-Alanine[C_c] + UDP-N-acetyl-D-mannosamine[C_c] + 45 CDP-glycerol[C_c] => 45 Diphosphate[C_c] + UDP[C_c] + 45 AMP[C_c] + 45 CMP[C_c] + 90 H+[C_c] + UMP[C_c] + Alanyl-glycerol teichoic acid[C_c]			0	1000
	R_R_Cell_Wall_9	Glucosyl Teichoic Acid Synthesis	45 H2O[C_c] + 45 UDP-glucose[C_c] + UDP-N-acetyl-D-glucosamine[C_c] + UDP-N-acetyl-D-mannosamine[C_c] + 45 CDP-glycerol[C_c] => UDP[C_c] + 45 CMP[C_c] + 90 H+[C_c] + UMP[C_c] + Glucosyl-glycerol teichoic acid[C_c]			0	1000
	R_R_Cell_Wall_10	Minor Teichoic Acid Synthesis	30 H2O[C_c] + 30 UDP-glucose[C_c] + 30 UDP-N-acetyl-D-galactosamine[C_c] => 30 UDP[C_c] + 60 H+[C_c] + 30 UMP[C_c] + Minor teichoic acid[C_c]			0	1000
	R_R_Cell_Wall_11	Lumped Cell Wall Term	0.4541 Peptidoglycan subunit[C_c] + 0.0161 Glycerol teichoic acid[C_c] + 0.0105 Alanyl-glycerol teichoic acid[C_c] + 0.0081 Glucosyl-glycerol teichoic acid[C_c] + 0.0139 Minor teichoic acid[C_c] => Cell Wall[C_c]			0	1000
	R_R_Solute_Pool	Lumped Solute Term	0.1729 ATP[C_c] + 0.9345 NAD+[C_c] + 0.0121 NADPH[C_c] + 0.54 NADP+[C_c] + 0.1485 ADP[C_c] + 0.4479 Orthophosphate[C_c] + 0.0286 Diphosphate[C_c] + 0.2694 AMP[C_c] + 0.0114 GDP[C_c] + 0.025 GTP[C_c] + 0.0592 CMP[C_c] + 0.0313 CTP[C_c] + 0.015 CDP[C_c] + 0.0305 GMP[C_c] + 0.1073 Fe3+[C_c] + 0.0998 Ca2+[C_c] + 21.995 K+[C_c] + 3.1687 Mg2+[C_c] => Solute Pool[C_c]			0	1000
	R_R_DCW	Dry Cell Weight no GAM	0.5285 Protein[C_c] + 0.026 DNA[C_c] + 0.0655 RNA[C_c] + 0.076 Lipid[C_c] + 0.2242 Cell Wall[C_c] + 0.00494 Solute Pool[C_c] + 0.0304 Total_LTA[C_c] + 0.02 Cellulosome term[C_c] => Cell Dry Weight no GAM[C_c]			0	1000
	R_R_BIO	Biomass Reaction	H2O[C_c] + ATP[C_c] + Cell Dry Weight no GAM[C_c] => ADP[C_c] + Orthophosphate[C_c] + Biomass[C_c]			0	1000
	R_R_MAINT	NGA ATP Maintenance	H2O[C_c] + ATP[C_c] => ADP[C_c] + Orthophosphate[C_c] + H+[C_c]			3.27	3.27
	M_Cellodextrin_6_c	cellodextrin phosphorylase, cellohexaose cleaving	Orthophosphate[C_c] + Cellohexaose[C_c] => D-Glucose 1-phosphate[C_c] + Cellopentaose[C_c]	2.4.1.49	Clo1313_1867	0	1000	Cellulose Metabolism
	M_Cellodextrin_5_c	cellodextrin phosphorylase, cellopentaose cleaving	Orthophosphate[C_c] + Cellopentaose[C_c] => D-Glucose 1-phosphate[C_c] + Cellotetraose[C_c]	2.4.1.49	Clo1313_1867	0	1000	Cellulose Metabolism
	M_Cellodextrin_4_c	cellodextrin phosphorylase, cellotetraose cleaving	Orthophosphate[C_c] + Cellotetraose[C_c] => D-Glucose 1-phosphate[C_c] + Cellotriose[C_c]	2.4.1.49	Clo1313_1867	0	1000	Cellulose Metabolism
	M_Cellodextrin_3_c	cellodextrin phosphorylase, cellotriose cleaving	Orthophosphate[C_c] + Cellotriose[C_c] => D-Glucose 1-phosphate[C_c] + Cellobiose[C_c]	2.4.1.49	Clo1313_1867	0	1000	Cellulose Metabolism
	R_R_Cellulosome	Lumped Cellulosome Term	43.78 H2O[C_c] + 43.78 ATP[C_c] + 0.4317 L-Glutamate[C_c] + 0.6373 Glycine[C_c] + 0.5581 L-Alanine[C_c] + 0.441 L-Lysine[C_c] + 0.5523 L-Aspartate[C_c] + 0.2365 L-Arginine[C_c] + 0.1871 L-Glutamine[C_c] + 0.4942 L-Serine[C_c] + 0.1469 L-Methionine[C_c] + 0.1718 L-Tryptophan[C_c] + 0.2851 L-Phenylalanine[C_c] + 0.3235 L-Tyrosine[C_c] + 0.0665 L-Cysteine[C_c] + 0.5329 L-Leucine[C_c] + 0.1099 L-Hist…		Clo1313_1396;Clo1313_2856;Clo1313_0627;Clo1313_1809;Clo1313_1788;Clo1313_0521;Clo1313_2202;Clo1313_1960;Clo1313_2189;Clo1313_1587;Clo1313_0628;Clo1313_1603;Clo1313_1425;Clo1313_0851;Clo1313_2747;Clo1313_1477;Clo1313_0399;Clo1313_1487;Clo1313_0629;Clo1313_1959;Clo1313_0400;Clo1313_1694;Clo1313_1701;Clo1313_1808;Clo1313_2022;Clo1313_2530;Clo1313_1955;Clo1313_0849;Clo1313_2635;Clo1313_1816;Clo1313_0…	0	1000
	Gluc_Eq_Bal_c	Glucose Equivalent balance	Glucose Eq[C_c] => Glucose Eq 2[C_c]			0	1000
	T_c_to_e_m103_c	Glucose Equivalent secretion	Glucose Eq 2[C_c] => Glucose Eq 2[C_e]			0	1000	Transport between c and e
	T_c_to_e_C00014_c	Ammonia uptake	H2O[C_c] + ATP[C_c] + NH3[C_e] <=> ADP[C_c] + Orthophosphate[C_c] + NH3[C_c]		Clo1313_1396	-1000	1000	Transport between c and e
	T_e_to_c_m101_c	Glucose Equivalent uptake	Glucose Eq[C_e] => Glucose Eq[C_c]			0	1000	Transport between c and e
	T_c_to_e_C00001_c	Water diffusion across membrane	H2O[C_c] <=> H2O[C_e]			-1000	1000	Transport between c and e
	T_c_to_e_C00011_c	CO2 diffusion across membrane	CO2[C_c] <=> CO2[C_e]			-1000	1000	Transport between c and e
	T_e_to_c_C00185_c	Cellobiose Uptake	H2O[C_c] + ATP[C_c] + Cellobiose[C_e] => ADP[C_c] + Orthophosphate[C_c] + Cellobiose[C_c]		Clo1313_2786;Clo1313_2554;Clo1313_0077;Clo1313_1828	0	1000	Transport between c and e
	T_e_to_c_C06219_c	Cellotriose Uptake	H2O[C_c] + ATP[C_c] + Cellotriose[C_e] => ADP[C_c] + Orthophosphate[C_c] + Cellotriose[C_c]		Clo1313_1828;Clo1313_0077;Clo1313_2786;Clo1313_1194	0	1000	Transport between c and e
	T_e_to_c_C02013_c	Cellotetraose Uptake	H2O[C_c] + ATP[C_c] + Cellotetraose[C_e] => ADP[C_c] + Orthophosphate[C_c] + Cellotetraose[C_c]		Clo1313_0077;Clo1313_2786;Clo1313_1194	0	1000	Transport between c and e
	T_e_to_c_C06218_c	Cellopentaose Uptake	H2O[C_c] + ATP[C_c] + Cellopentaose[C_e] => ADP[C_c] + Orthophosphate[C_c] + Cellopentaose[C_c]		Clo1313_0077;Clo1313_2786;Clo1313_1194	0	1000	Transport between c and e
	T_e_to_c_C06217_c	Cellohexaose Uptake	H2O[C_c] + ATP[C_c] + Cellohexaose[C_e] => ADP[C_c] + Orthophosphate[C_c] + Cellohexaose[C_c]		Clo1313_0077;Clo1313_2786;Clo1313_1194	0	1000	Transport between c and e
	T_c_to_e_C00086_c	Urea Uptake	H2O[C_c] + ATP[C_c] + Urea[C_e] <=> ADP[C_c] + Orthophosphate[C_c] + Urea[C_c]		Clo1313_2495;Clo1313_2494;Clo1313_2497;Clo1313_2496;Clo1313_2493	-1000	1000	Transport between c and e
	T_c_to_e_m2	Calcium uptake	H2O[C_c] + ATP[C_c] + Ca2+[C_e] <=> ADP[C_c] + Orthophosphate[C_c] + Ca2+[C_c]		Clo1313_1824;Clo1313_0512	-1000	1000	Transport between c and e
	T_c_to_e_m12	Magnesium uptake	ADP[C_c] + Orthophosphate[C_c] + Mg2+[C_c] <=> H2O[C_c] + ATP[C_c] + Mg2+[C_e]		Clo1313_2888;Clo1313_2577	-1000	1000	Transport between c and e
	T_c_to_e_m07	Potassium uptake	ADP[C_c] + Orthophosphate[C_c] + K+[C_c] <=> H2O[C_c] + ATP[C_c] + K+[C_e]			-1000	1000	Transport between c and e
	T_c_to_e_C00059_c	Sulfate uptake	H2O[C_c] + ATP[C_c] + Sulfate[C_e] <=> ADP[C_c] + Orthophosphate[C_c] + Sulfate[C_c]		Clo1313_1472;Clo1313_2338;Clo1313_2336	-1000	1000	Transport between c and e
	T_c_to_e_C00009_c	Phosphate uptake	H2O[C_c] + ATP[C_c] + Orthophosphate[C_e] <=> ADP[C_c] + 2 Orthophosphate[C_c]		Clo1313_0552	-1000	1000	Transport between c and e
	T_c_to_e_C14819_c	Iron(III) Uptake	H2O[C_c] + ATP[C_c] + Fe3+[C_e] <=> ADP[C_c] + Orthophosphate[C_c] + Fe3+[C_c]		Clo1313_2426;Clo1313_1916;Clo1313_0378;Clo1313_0511;Clo1313_1689;Clo1313_1688;Clo1313_0117;Clo1313_2472;Clo1313_1690;Clo1313_0833;Clo1313_0476	-1000	1000	Transport between c and e
	T_c_to_e_C00864_c	Pantothenate Uptake	Pantothenate[C_e] <=> Pantothenate[C_c]			-1000	1000	Transport between c and e
	T_c_to_e_C00283_c	Hydrogen sulfide Transport	Hydrogen sulfide[C_e] <=> Hydrogen sulfide[C_c]			-1000	1000	Transport between c and e
	T_c_to_e_C01185_c	Nicotinate ribonucleotide Transport	Nicotinate D-ribonucleotide[C_e] <=> Nicotinate D-ribonucleotide[C_c]			-1000	1000	Transport between c and e
	T_c_to_e_C00041_c	Alanine transport	L-Alanine[C_c] + H+[C_c] <=> L-Alanine[C_e] + H+[C_e]		Clo1313_0833;Clo1313_2493	-1000	1000	Transport between c and e
	T_c_to_e_C00062_c	Arginine transport	L-Arginine[C_c] + H+[C_c] <=> L-Arginine[C_e] + H+[C_e]		Clo1313_0793;Clo1313_0795;Clo1313_2953;Clo1313_0487	-1000	1000	Transport between c and e
	T_c_to_e_C00152_c	Asparagine transport	H+[C_c] + L-Asparagine[C_c] <=> L-Asparagine[C_e] + H+[C_e]		Clo1313_0793;Clo1313_0795;Clo1313_2953;Clo1313_2954	-1000	1000	Transport between c and e
	T_c_to_e_C00049_c	Aspartate transport	L-Aspartate[C_c] + H+[C_c] <=> L-Aspartate[C_e] + H+[C_e]		Clo1313_0793;Clo1313_0795;Clo1313_2953;Clo1313_2954	-1000	1000	Transport between c and e
	T_c_to_e_C00097_c	Cysteine transport	H+[C_c] + L-Cysteine[C_c] <=> L-Cysteine[C_e] + H+[C_e]			-1000	1000	Transport between c and e
	T_c_to_e_C00025_c	Glutamate transport	L-Glutamate[C_c] + H+[C_c] <=> L-Glutamate[C_e] + H+[C_e]		Clo1313_0794;Clo1313_0795;Clo1313_2953;Clo1313_2954	-1000	1000	Transport between c and e
	T_c_to_e_C00064_c	Glutamine transport	L-Glutamine[C_c] + H+[C_c] <=> L-Glutamine[C_e] + H+[C_e]		Clo1313_2494;Clo1313_0833;Clo1313_2496;Clo1313_2323;Clo1313_2493	-1000	1000	Transport between c and e
	T_c_to_e_C00037_c	Glycine transport	Glycine[C_c] + H+[C_c] <=> Glycine[C_e] + H+[C_e]		Clo1313_1473	-1000	1000	Transport between c and e
	T_c_to_e_C00135_c	Histidine transport	H+[C_c] + L-Histidine[C_c] <=> L-Histidine[C_e] + H+[C_e]		Clo1313_0211;Clo1313_2494;Clo1313_2496;Clo1313_2493;Clo1313_0795;Clo1313_0833;Clo1313_2323	-1000	1000	Transport between c and e
	T_c_to_e_C00407_c	Isoleucine transport	H+[C_c] + L-Isoleucine[C_c] <=> L-Isoleucine[C_e] + H+[C_e]		Clo1313_1070;Clo1313_0078;Clo1313_1830;Clo1313_2495;Clo1313_2494;Clo1313_0297;Clo1313_2496;Clo1313_1689;Clo1313_2493;Clo1313_0795;Clo1313_0117;Clo1313_2345	-1000	1000	Transport between c and e
	T_c_to_e_C00123_c	Leucine transport	H+[C_c] + L-Leucine[C_c] <=> L-Leucine[C_e] + H+[C_e]		Clo1313_2496;Clo1313_0079;Clo1313_2347;Clo1313_2472;Clo1313_2494;Clo1313_2493	-1000	1000	Transport between c and e
	T_c_to_e_C00047_c	Lysine transport	L-Lysine[C_c] + H+[C_c] <=> L-Lysine[C_e] + H+[C_e]		Clo1313_0794;Clo1313_0795;Clo1313_2953	-1000	1000	Transport between c and e
	T_c_to_e_C00073_c	Methionine transport	L-Methionine[C_c] + H+[C_c] <=> L-Methionine[C_e] + H+[C_e]		Clo1313_2323;Clo1313_2322;Clo1313_2321	-1000	1000	Transport between c and e
	T_c_to_e_C00079_c	Phenylalanine transport	L-Phenylalanine[C_c] + H+[C_c] <=> L-Phenylalanine[C_e] + H+[C_e]		Clo1313_2323	-1000	1000	Transport between c and e
	T_c_to_e_C00148_c	Proline transport	H+[C_c] + L-Proline[C_c] <=> L-Proline[C_e] + H+[C_e]		Clo1313_0393;Clo1313_0211;Clo1313_2494;Clo1313_2323;Clo1313_1473	-1000	1000	Transport between c and e
	T_c_to_e_C00065_c	Serine transport	L-Serine[C_c] + H+[C_c] <=> L-Serine[C_e] + H+[C_e]			-1000	1000	Transport between c and e
	T_c_to_e_C00188_c	Threonine transport	H+[C_c] + L-Threonine[C_c] <=> L-Threonine[C_e] + H+[C_e]		Clo1313_2496;Clo1313_0079;Clo1313_2347;Clo1313_2494;Clo1313_2493;Clo1313_1926	-1000	1000	Transport between c and e
	T_c_to_e_C00078_c	Tryptophan transport	L-Tryptophan[C_c] + H+[C_c] <=> L-Tryptophan[C_e] + H+[C_e]			-1000	1000	Transport between c and e
	T_c_to_e_C00082_c	Tyrosine transport	H+[C_c] + L-Tyrosine[C_c] <=> L-Tyrosine[C_e] + H+[C_e]			-1000	1000	Transport between c and e
	T_c_to_e_C00183_c	Valine transport	H+[C_c] + L-Valine[C_c] <=> L-Valine[C_e] + H+[C_e]		Clo1313_2496;Clo1313_0079;Clo1313_2347;Clo1313_2494;Clo1313_2493	-1000	1000	Transport between c and e
	T_c_to_e_C00469_c	Ethanol transport	H+[C_c] + Ethanol[C_c] <=> Ethanol[C_e] + H+[C_e]			-1000	1000	Transport between c and e
	T_c_to_e_C00033_c	Acetate transport	Acetate[C_c] + H+[C_c] <=> Acetate[C_e] + H+[C_e]			-1000	1000	Transport between c and e
	T_c_to_e_C00058_c	Formate transport	Formate[C_c] + H+[C_c] <=> Formate[C_e] + H+[C_e]			-1000	1000	Transport between c and e
	T_c_to_e_C00186_c	Lactate transport	H+[C_c] + (S)-Lactate[C_c] <=> (S)-Lactate[C_e] + H+[C_e]			-1000	1000	Transport between c and e
	T_c_to_e_C00282_c	Hydrogen gas transport	Hydrogen[C_c] <=> Hydrogen[C_e]			-1000	1000	Transport between c and e
	T_c_to_e_C00022_c	Pyruvate transport	Pyruvate[C_c] + H+[C_c] <=> Pyruvate[C_e] + H+[C_e]			-1000	1000	Transport between c and e
	T_c_to_e_C00042_c	Succinate transport	Succinate[C_c] + H+[C_c] <=> Succinate[C_e] + H+[C_e]			-1000	1000	Transport between c and e
	T_c_to_e_m85	Biomass transport	Biomass[C_c] => Biomass[C_e]			0	1000	Transport between c and e
	T_c_to_e_C03688_c	ACP transport	Apo-[acyl-carrier-protein][C_c] => Apo-[acyl-carrier-protein][C_e]			0	1000	Transport between c and e
	T_c_to_e_C00149_c	Malate transport	H+[C_c] + (S)-Malate[C_c] <=> (S)-Malate[C_e] + H+[C_e]			-1000	1000	Transport between c and e
	T_c_to_e_C20657_c	Meso-Butanediol transport	meso-2,3-Butanediol[C_c] <=> meso-2,3-Butanediol[C_e]			-1000	1000	Transport between c and e
	T_c_to_e_C03044_c	Racemic Butanediol transport	(R,R)-Butane-2,3-diol[C_c] <=> (R,R)-Butane-2,3-diol[C_e]			-1000	1000	Transport between c and e
	T_c_to_e_C01879_c	Pyroglutamate transport	Pyroglutamic acid[C_c] <=> Pyroglutamic acid[C_e]			-1000	1000	Transport between c and e
	T_c_to_e_C14710_c	Isobutanol transport	Isobutanol[C_c] <=> Isobutanol[C_e]			-1000	1000	Transport between c and e
	T_c_to_e_C00122_c	Fumarate transport	H+[C_c] + Fumarate[C_c] <=> Fumarate[C_e] + H+[C_e]			-1000	1000	Transport between c and e
	T_c_to_e_C00379_c	Xylitol transport	Xylitol[C_c] <=> Xylitol[C_e]			-1000	1000	Transport between c and e
	EXC_IN_m20	EXC_IN_m20	2 FR_Glu_Eq[C_c] => Cellobiose[C_e]			0	1000
	EXC_IN_m17	EXC_IN_m17	=> NH3[C_e]			0	5
	EXC_IN_m21	EXC_IN_m21	=> Urea[C_e]			0	5
	EXC_IN_m22	EXC_IN_m22	=> Ca2+[C_e]			0	1000
	EXC_IN_m23	EXC_IN_m23	=> Mg2+[C_e]			0	1000
	EXC_IN_m24	EXC_IN_m24	=> K+[C_e]			0	1000
	EXC_IN_m25	EXC_IN_m25	=> Sulfate[C_e]			0	1000
	EXC_IN_m26	EXC_IN_m26	=> Orthophosphate[C_e]			0	1000
	EXC_IN_m27	EXC_IN_m27	=> Fe3+[C_e]			0	1000
	EXC_IN_m28	EXC_IN_m28	=> Pantothenate[C_e]			0	1000
	EXC_IN_m29	EXC_IN_m29	=> Hydrogen sulfide[C_e]			0	0
	EXC_IN_m30	EXC_IN_m30	=> Nicotinate D-ribonucleotide[C_e]			0	1000
	EXC_IN_m97	EXC_IN_m97	6 FR_Glu_Eq[C_c] => Cellohexaose[C_e]			0	0
	EXC_IN_m98	EXC_IN_m98	5 FR_Glu_Eq[C_c] => Cellopentaose[C_e]			0	0
	EXC_IN_m99	EXC_IN_m99	4 FR_Glu_Eq[C_c] => Cellotetraose[C_e]			0	0
	EXC_IN_m100	EXC_IN_m100	3 FR_Glu_Eq[C_c] => Cellotriose[C_e]			0	0
	EXC_IN_m101	EXC_IN_m101	=> Glucose Eq[C_e] + FR_Glu_Eq[C_c]			0	1000
	EXC_OUT_m51	EXC_OUT_m51	Ethanol[C_e] =>			0	1000
	EXC_OUT_m52	EXC_OUT_m52	Acetate[C_e] =>			0	1000
	EXC_OUT_m53	EXC_OUT_m53	Formate[C_e] =>			0	1000
	EXC_OUT_m54	EXC_OUT_m54	(S)-Lactate[C_e] =>			0	1000
	EXC_OUT_m55	EXC_OUT_m55	Hydrogen[C_e] =>			0	1000
	EXC_OUT_m56	EXC_OUT_m56	Pyruvate[C_e] =>			0	1000
	EXC_OUT_m57	EXC_OUT_m57	Succinate[C_e] =>			0	1000
	EXC_OUT_m86	EXC_OUT_m86	Biomass[C_e] =>			0	1000
	EXC_OUT_m90	EXC_OUT_m90	Cellulosome term[C_c] =>			0	1000
	EXC_OUT_m103	EXC_OUT_m103	Glucose Eq 2[C_c] =>			0	1000
	EXC_OUT_m105	EXC_OUT_m105	(S)-Malate[C_e] =>			0	1000
	EXC_OUT_m106	EXC_OUT_m106	meso-2,3-Butanediol[C_e] =>			0	1000
	EXC_OUT_m107	EXC_OUT_m107	(R,R)-Butane-2,3-diol[C_e] =>			0	1000
	EXC_OUT_m108	EXC_OUT_m108	Pyroglutamic acid[C_e] =>			0	1000
	EXC_OUT_m109	EXC_OUT_m109	Isobutanol[C_e] =>			0	1000
	EXC_OUT_m110	EXC_OUT_m110	Fumarate[C_e] =>			0	1000
	EXC_OUT_m111	EXC_OUT_m111	Xylitol[C_e] =>			0	1000
	EXC_OUT_m112	EXC_OUT_m112	H+[C_e] =>			-1000	1000
	EXC_BOTH_m18	EXC_BOTH_m18	H2O[C_e] <=>			-1000	1000
	EXC_BOTH_m19	EXC_BOTH_m19	CO2[C_e] <=>			0	1000
	EXC_BOTH_m31	EXC_BOTH_m31	L-Alanine[C_e] <=>			0	1000
	EXC_BOTH_m32	EXC_BOTH_m32	L-Arginine[C_e] <=>			0	1000
	EXC_BOTH_m33	EXC_BOTH_m33	L-Asparagine[C_e] <=>			0	1000
	EXC_BOTH_m34	EXC_BOTH_m34	L-Aspartate[C_e] <=>			0	1000
	EXC_BOTH_m35	EXC_BOTH_m35	L-Cysteine[C_e] <=>			-0.5	1000
	EXC_BOTH_m36	EXC_BOTH_m36	L-Glutamate[C_e] <=>			0	1000
	EXC_BOTH_m37	EXC_BOTH_m37	L-Glutamine[C_e] <=>			0	1000
	EXC_BOTH_m38	EXC_BOTH_m38	Glycine[C_e] <=>			0	1000
	EXC_BOTH_m39	EXC_BOTH_m39	L-Histidine[C_e] <=>			0	1000
	EXC_BOTH_m40	EXC_BOTH_m40	L-Isoleucine[C_e] <=>			0	1000
	EXC_BOTH_m41	EXC_BOTH_m41	L-Leucine[C_e] <=>			0	1000
	EXC_BOTH_m42	EXC_BOTH_m42	L-Lysine[C_e] <=>			0	1000
	EXC_BOTH_m43	EXC_BOTH_m43	L-Methionine[C_e] <=>			0	1000
	EXC_BOTH_m44	EXC_BOTH_m44	L-Phenylalanine[C_e] <=>			0	1000
	EXC_BOTH_m45	EXC_BOTH_m45	L-Proline[C_e] <=>			0	1000
	EXC_BOTH_m46	EXC_BOTH_m46	L-Serine[C_e] <=>			0	1000
	EXC_BOTH_m47	EXC_BOTH_m47	L-Threonine[C_e] <=>			0	1000
	EXC_BOTH_m48	EXC_BOTH_m48	L-Tryptophan[C_e] <=>			0	1000
	EXC_BOTH_m49	EXC_BOTH_m49	L-Tyrosine[C_e] <=>			0	1000
	EXC_BOTH_m50	EXC_BOTH_m50	L-Valine[C_e] <=>			0	1000

## Sheet: METS
#	ID	NAME	UNCONSTRAINED	MIRIAM	COMPOSITION	InChI	COMPARTMENT	REPLACEMENT ID
	H2O[C_c]	H2O			H2O		C_c	C00001_c
	ATP[C_c]	ATP			C10H12N5O13P3		C_c	C00002_c
	NAD+[C_c]	NAD+			C21H27N7O14P2		C_c	C00003_c
	NADH[C_c]	NADH			C21H29N7O14P2		C_c	C00004_c
	NADPH[C_c]	NADPH			C21H30N7O17P3		C_c	C00005_c
	NADP+[C_c]	NADP+			C21H28N7O17P3		C_c	C00006_c
	Oxygen[C_c]	Oxygen			O2		C_c	C00007_c
	ADP[C_c]	ADP			C10H15N5O10P2		C_c	C00008_c
	Orthophosphate[C_c]	Orthophosphate			H3O4P		C_c	C00009_c
	CoA[C_c]	CoA			C21H36N7O16P3S		C_c	C00010_c
	CO2[C_c]	CO2			CO2		C_c	C00011_c
	Diphosphate[C_c]	Diphosphate			H4O7P2		C_c	C00013_c
	NH3[C_c]	NH3			H3N		C_c	C00014_c
	UDP[C_c]	UDP			C9H14N2O12P2		C_c	C00015_c
	FAD[C_c]	FAD			C27H33N9O15P2		C_c	C00016_c
	S-Adenosyl-L-methionine[C_c]	S-Adenosyl-L-methionine			C15H22N6O5S		C_c	C00019_c
	AMP[C_c]	AMP			C10H14N5O7P		C_c	C00020_c
	S-Adenosyl-L-homocysteine[C_c]	S-Adenosyl-L-homocysteine			C14H20N6O5S		C_c	C00021_c
	Pyruvate[C_c]	Pyruvate			C3H4O3		C_c	C00022_c
	Acetyl-CoA[C_c]	Acetyl-CoA			C23H38N7O17P3S		C_c	C00024_c
	L-Glutamate[C_c]	L-Glutamate			C5H9NO4		C_c	C00025_c
	2-Oxoglutarate[C_c]	2-Oxoglutarate			C5H6O5		C_c	C00026_c
	Hydrogen peroxide[C_c]	Hydrogen peroxide			H2O2		C_c	C00027_c
	Acceptor[C_c]	Acceptor					C_c	C00028_c
	UDP-glucose[C_c]	UDP-glucose			C15H24N2O17P2		C_c	C00029_c
	Reduced acceptor[C_c]	Reduced acceptor					C_c	C00030_c
	D-Glucose[C_c]	D-Glucose			C6H12O6		C_c	C00031_c
	Acetate[C_c]	Acetate			C2H4O2		C_c	C00033_c
	GDP[C_c]	GDP			C10H15N5O11P2		C_c	C00035_c
	Oxaloacetate[C_c]	Oxaloacetate			C4H4O5		C_c	C00036_c
	Glycine[C_c]	Glycine			C2H5NO2		C_c	C00037_c
	Acyl-CoA[C_c]	Acyl-CoA			C22H35N7O17P3SR		C_c	C00040_c
	L-Alanine[C_c]	L-Alanine			C3H7NO2		C_c	C00041_c
	Succinate[C_c]	Succinate			C4H6O4		C_c	C00042_c
	UDP-N-acetyl-D-glucosamine[C_c]	UDP-N-acetyl-D-glucosamine			C17H27N3O17P2		C_c	C00043_c
	GTP[C_c]	GTP			C10H16N5O14P3		C_c	C00044_c
	L-Lysine[C_c]	L-Lysine			C6H14N2O2		C_c	C00047_c
	Glyoxylate[C_c]	Glyoxylate			C2H2O3		C_c	C00048_c
	L-Aspartate[C_c]	L-Aspartate			C4H7NO4		C_c	C00049_c
	3'-Phosphoadenylyl sulfate[C_c]	3'-Phosphoadenylyl sulfate			C10H15N5O13P2S		C_c	C00053_c
	Adenosine 3',5'-bisphosphate[C_c]	Adenosine 3',5'-bisphosphate			C10H15N5O10P2		C_c	C00054_c
	CMP[C_c]	CMP			C9H14N3O8P		C_c	C00055_c
	Formate[C_c]	Formate			CH2O2		C_c	C00058_c
	Sulfate[C_c]	Sulfate			H2O4S		C_c	C00059_c
	FMN[C_c]	FMN			C17H21N4O9P		C_c	C00061_c
	L-Arginine[C_c]	L-Arginine			C6H14N4O2		C_c	C00062_c
	CTP[C_c]	CTP			C9H16N3O14P3		C_c	C00063_c
	L-Glutamine[C_c]	L-Glutamine			C5H10N2O3		C_c	C00064_c
	L-Serine[C_c]	L-Serine			C3H7NO3		C_c	C00065_c
	tRNA[C_c]	tRNA			C10H17O10PR2(C5H8O6PR)n		C_c	C00066_c
	Thiamin diphosphate[C_c]	Thiamin diphosphate			C12H18N4O7P2S		C_c	C00068_c
	L-Methionine[C_c]	L-Methionine			C5H11NO2S		C_c	C00073_c
	Phosphoenolpyruvate[C_c]	Phosphoenolpyruvate			C3H5O6P		C_c	C00074_c
	UTP[C_c]	UTP			C9H15N2O15P3		C_c	C00075_c
	L-Ornithine[C_c]	L-Ornithine			C5H12N2O2		C_c	C00077_c
	L-Tryptophan[C_c]	L-Tryptophan			C11H12N2O2		C_c	C00078_c
	L-Phenylalanine[C_c]	L-Phenylalanine			C9H11NO2		C_c	C00079_c
	H+[C_c]	H+			p+1		C_c	C00080_c
	ITP[C_c]	ITP			C10H15N4O14P3		C_c	C00081_c
	L-Tyrosine[C_c]	L-Tyrosine			C9H11NO3		C_c	C00082_c
	Malonyl-CoA[C_c]	Malonyl-CoA			C24H38N7O19P3S		C_c	C00083_c
	Acetaldehyde[C_c]	Acetaldehyde			C2H4O		C_c	C00084_c
	D-Fructose 6-phosphate[C_c]	D-Fructose 6-phosphate			C6H13O9P		C_c	C00085_c
	Urea[C_c]	Urea			CH4N2O		C_c	C00086_c
	Succinyl-CoA[C_c]	Succinyl-CoA			C25H40N7O19P3S		C_c	C00091_c
	D-Glucose 6-phosphate[C_c]	D-Glucose 6-phosphate			C6H13O9P		C_c	C00092_c
	sn-Glycerol 3-phosphate[C_c]	sn-Glycerol 3-phosphate			C3H9O6P		C_c	C00093_c
	Sulfite[C_c]	Sulfite			H2O3S		C_c	C00094_c
	D-Fructose[C_c]	D-Fructose			C6H12O6		C_c	C00095_c
	GDP-mannose[C_c]	GDP-mannose			C16H25N5O16P2		C_c	C00096_c
	L-Cysteine[C_c]	L-Cysteine			C3H7NO2S		C_c	C00097_c
	beta-Alanine[C_c]	beta-Alanine			C3H7NO2		C_c	C00099_c
	Propanoyl-CoA[C_c]	Propanoyl-CoA			C24H40N7O17P3S		C_c	C00100_c
	Tetrahydrofolate[C_c]	Tetrahydrofolate			C19H23N7O6		C_c	C00101_c
	D-Glucose 1-phosphate[C_c]	D-Glucose 1-phosphate			C6H13O9P		C_c	C00103_c
	IDP[C_c]	IDP			C10H14N4O11P2		C_c	C00104_c
	UMP[C_c]	UMP			C9H13N2O9P		C_c	C00105_c
	Uracil[C_c]	Uracil			C4H4N2O2		C_c	C00106_c
	Anthranilate[C_c]	Anthranilate			C7H7NO2		C_c	C00108_c
	2-Oxobutanoate[C_c]	2-Oxobutanoate			C4H6O3		C_c	C00109_c
	Dolichyl phosphate[C_c]	Dolichyl phosphate			C25H45O4P		C_c	C00110_c
	Glycerone phosphate[C_c]	Glycerone phosphate			C3H7O6P		C_c	C00111_c
	CDP[C_c]	CDP			C9H15N3O11P2		C_c	C00112_c
	Glycerol[C_c]	Glycerol			C3H8O3		C_c	C00116_c
	D-Ribose 5-phosphate[C_c]	D-Ribose 5-phosphate			C5H11O8P		C_c	C00117_c
	D-Glyceraldehyde 3-phosphate[C_c]	D-Glyceraldehyde 3-phosphate			C3H7O6P		C_c	C00118_c
	5-Phospho-alpha-D-ribose 1-diphosphate[C_c]	5-Phospho-alpha-D-ribose 1-diphosphate			C5H13O14P3		C_c	C00119_c
	Biotin[C_c]	Biotin			C10H16N2O3S		C_c	C00120_c
	Fumarate[C_c]	Fumarate			C4H4O4		C_c	C00122_c
	L-Leucine[C_c]	L-Leucine			C6H13NO2		C_c	C00123_c
	D-Galactose[C_c]	D-Galactose			C6H12O6		C_c	C00124_c
	CMP-N-acetylneuraminate[C_c]	CMP-N-acetylneuraminate			C20H31N4O16P		C_c	C00128_c
	Isopentenyl diphosphate[C_c]	Isopentenyl diphosphate			C5H12O7P2		C_c	C00129_c
	IMP[C_c]	IMP			C10H13N4O8P		C_c	C00130_c
	dATP[C_c]	dATP			C10H16N5O12P3		C_c	C00131_c
	Methanol[C_c]	Methanol			CH4O		C_c	C00132_c
	D-Alanine[C_c]	D-Alanine			C3H7NO2		C_c	C00133_c
	Putrescine[C_c]	Putrescine			C4H12N2		C_c	C00134_c
	L-Histidine[C_c]	L-Histidine			C6H9N3O2		C_c	C00135_c
	Butanoyl-CoA[C_c]	Butanoyl-CoA			C25H42N7O17P3S		C_c	C00136_c
	Reduced ferredoxin[C_c]	Reduced ferredoxin					C_c	C00138_c
	Oxidized ferredoxin[C_c]	Oxidized ferredoxin					C_c	C00139_c
	N-Acetyl-D-glucosamine[C_c]	N-Acetyl-D-glucosamine			C8H15NO6		C_c	C00140_c
	3-Methyl-2-oxobutanoic acid[C_c]	3-Methyl-2-oxobutanoic acid			C5H8O3		C_c	C00141_c
	5,10-Methylenetetrahydrofolate[C_c]	5,10-Methylenetetrahydrofolate			C20H23N7O6		C_c	C00143_c
	GMP[C_c]	GMP			C10H14N5O8P		C_c	C00144_c
	Adenine[C_c]	Adenine			C5H5N5		C_c	C00147_c
	L-Proline[C_c]	L-Proline			C5H9NO2		C_c	C00148_c
	(S)-Malate[C_c]	(S)-Malate			C4H6O5		C_c	C00149_c
	L-Asparagine[C_c]	L-Asparagine			C4H8N2O3		C_c	C00152_c
	Nicotinamide[C_c]	Nicotinamide			C6H6N2O		C_c	C00153_c
	Palmitoyl-CoA[C_c]	Palmitoyl-CoA			C37H66N7O17P3S		C_c	C00154_c
	L-Homocysteine[C_c]	L-Homocysteine			C4H9NO2S		C_c	C00155_c
	4-Hydroxybenzoate[C_c]	4-Hydroxybenzoate			C7H6O3		C_c	C00156_c
	Citrate[C_c]	Citrate			C6H8O7		C_c	C00158_c
	Glycolate[C_c]	Glycolate			C2H4O3		C_c	C00160_c
	Propanoate[C_c]	Propanoate			C3H6O2		C_c	C00163_c
	Phenylpyruvate[C_c]	Phenylpyruvate			C9H8O3		C_c	C00166_c
	UDP-glucuronate[C_c]	UDP-glucuronate			C15H22N2O18P2		C_c	C00167_c
	Hydroxypyruvate[C_c]	Hydroxypyruvate			C3H4O4		C_c	C00168_c
	Carbamoyl phosphate[C_c]	Carbamoyl phosphate			CH4NO5P		C_c	C00169_c
	5'-Methylthioadenosine[C_c]	5'-Methylthioadenosine			C11H15N5O3S		C_c	C00170_c
	Acyl-[acyl-carrier protein][C_c]	Acyl-[acyl-carrier protein]			C3H4OSR2		C_c	C00173_c
	Agmatine[C_c]	Agmatine			C5H14N4		C_c	C00179_c
	Benzoate[C_c]	Benzoate			C7H6O2		C_c	C00180_c
	L-Valine[C_c]	L-Valine			C5H11NO2		C_c	C00183_c
	Cellobiose[C_c]	Cellobiose			C12H22O11		C_c	C00185_c
	(S)-Lactate[C_c]	(S)-Lactate			C3H6O3		C_c	C00186_c
	L-Threonine[C_c]	L-Threonine			C4H9NO3		C_c	C00188_c
	Hydroxylamine[C_c]	Hydroxylamine			H3NO		C_c	C00192_c
	Cobamide coenzyme[C_c]	Cobamide coenzyme			C62H90N13O14P.C10H12N5O3.Co		C_c	C00194_c
	3-Phospho-D-glycerate[C_c]	3-Phospho-D-glycerate			C3H7O7P		C_c	C00197_c
	D-Glucono-1,5-lactone[C_c]	D-Glucono-1,5-lactone			C6H10O6		C_c	C00198_c
	D-Ribulose 5-phosphate[C_c]	D-Ribulose 5-phosphate			C5H11O8P		C_c	C00199_c
	UDP-N-acetyl-D-galactosamine[C_c]	UDP-N-acetyl-D-galactosamine			C17H27N3O17P2		C_c	C00203_c
	2-Dehydro-3-deoxy-D-gluconate[C_c]	2-Dehydro-3-deoxy-D-gluconate			C6H10O6		C_c	C00204_c
	dADP[C_c]	dADP			C10H15N5O9P2		C_c	C00206_c
	Oxalate[C_c]	Oxalate			C2H2O4		C_c	C00209_c
	Adenosine[C_c]	Adenosine			C10H13N5O4		C_c	C00212_c
	Thymidine[C_c]	Thymidine			C10H14N2O5		C_c	C00214_c
	D-Glutamate[C_c]	D-Glutamate			C5H9NO4		C_c	C00217_c
	beta-D-Glucose[C_c]	beta-D-Glucose			C6H12O6		C_c	C00221_c
	Adenylyl sulfate[C_c]	Adenylyl sulfate			C10H14N5O10PS		C_c	C00224_c
	Acetyl phosphate[C_c]	Acetyl phosphate			C2H5O5P		C_c	C00227_c
	Acyl-carrier protein[C_c]	Acyl-carrier protein			HSR		C_c	C00229_c
	D-Xylulose 5-phosphate[C_c]	D-Xylulose 5-phosphate			C5H11O8P		C_c	C00231_c
	4-Methyl-2-oxopentanoate[C_c]	4-Methyl-2-oxopentanoate			C6H10O3		C_c	C00233_c
	10-Formyltetrahydrofolate[C_c]	10-Formyltetrahydrofolate			C20H23N7O7		C_c	C00234_c
	Dimethylallyl diphosphate[C_c]	Dimethylallyl diphosphate			C5H12O7P2		C_c	C00235_c
	3-Phospho-D-glyceroyl phosphate[C_c]	3-Phospho-D-glyceroyl phosphate			C3H8O10P2		C_c	C00236_c
	CO[C_c]	CO			CO		C_c	C00237_c
	dCMP[C_c]	dCMP			C9H14N3O7P		C_c	C00239_c
	Guanine[C_c]	Guanine			C5H5N5O		C_c	C00242_c
	Lactose[C_c]	Lactose			C12H22O11		C_c	C00243_c
	Hexadecanoic acid[C_c]	Hexadecanoic acid			C16H32O2		C_c	C00249_c
	Chorismate[C_c]	Chorismate			C10H10O6		C_c	C00251_c
	Nicotinate[C_c]	Nicotinate			C6H5NO2		C_c	C00253_c
	Prephenate[C_c]	Prephenate			C10H10O6		C_c	C00254_c
	Riboflavin[C_c]	Riboflavin			C17H20N4O6		C_c	C00255_c
	D-Glycerate[C_c]	D-Glycerate			C3H6O4		C_c	C00258_c
	Hypoxanthine[C_c]	Hypoxanthine			C5H4N4O		C_c	C00262_c
	L-Homoserine[C_c]	L-Homoserine			C4H9NO3		C_c	C00263_c
	Glycolaldehyde[C_c]	Glycolaldehyde			C2H4O2		C_c	C00266_c
	alpha-D-Glucose[C_c]	alpha-D-Glucose			C6H12O6		C_c	C00267_c
	CDP-diacylglycerol[C_c]	CDP-diacylglycerol			C14H19N3O15P2R2		C_c	C00269_c
	N-Acetylneuraminate[C_c]	N-Acetylneuraminate			C11H19NO9		C_c	C00270_c
	D-Mannose 6-phosphate[C_c]	D-Mannose 6-phosphate			C6H13O9P		C_c	C00275_c
	D-Erythrose 4-phosphate[C_c]	D-Erythrose 4-phosphate			C4H9O7P		C_c	C00279_c
	Hydrogen[C_c]	Hydrogen			H2		C_c	C00282_c
	Hydrogen sulfide[C_c]	Hydrogen sulfide			H2S		C_c	C00283_c
	dGTP[C_c]	dGTP			C10H16N5O13P3		C_c	C00286_c
	Inosine[C_c]	Inosine			C10H12N4O5		C_c	C00294_c
	Orotate[C_c]	Orotate			C5H4N2O4		C_c	C00295_c
	Quinate[C_c]	Quinate			C7H12O6		C_c	C00296_c
	Uridine[C_c]	Uridine			C9H12N2O6		C_c	C00299_c
	ADP-ribose[C_c]	ADP-ribose			C15H23N5O14P2		C_c	C00301_c
	D-Xylulose[C_c]	D-Xylulose			C5H10O5		C_c	C00310_c
	Isocitrate[C_c]	Isocitrate			C6H8O7		C_c	C00311_c
	Spermidine[C_c]	Spermidine			C7H19N3		C_c	C00315_c
	Thiosulfate[C_c]	Thiosulfate			H2O3S2		C_c	C00320_c
	Caffeoyl-CoA[C_c]	Caffeoyl-CoA			C30H42N7O19P3S		C_c	C00323_c
	L-Citrulline[C_c]	L-Citrulline			C6H13N3O3		C_c	C00327_c
	Deoxyguanosine[C_c]	Deoxyguanosine			C10H13N5O4		C_c	C00330_c
	Acetoacetyl-CoA[C_c]	Acetoacetyl-CoA			C25H40N7O18P3S		C_c	C00332_c
	4-Aminobutanoate[C_c]	4-Aminobutanoate			C4H9NO2		C_c	C00334_c
	(S)-Dihydroorotate[C_c]	(S)-Dihydroorotate			C5H6N2O4		C_c	C00337_c
	Reduced rubredoxin[C_c]	Reduced rubredoxin					C_c	C00340_c
	Geranyl diphosphate[C_c]	Geranyl diphosphate			C10H20O7P2		C_c	C00341_c
	Thioredoxin[C_c]	Thioredoxin			C10H14N4O4S2R4		C_c	C00342_c
	Thioredoxin disulfide[C_c]	Thioredoxin disulfide			C10H12N4O4S2R4		C_c	C00343_c
	Phosphatidylglycerol[C_c]	Phosphatidylglycerol			C8H13O10PR2		C_c	C00344_c
	D-Glucosamine 6-phosphate[C_c]	D-Glucosamine 6-phosphate			C6H14NO8P		C_c	C00352_c
	Geranylgeranyl diphosphate[C_c]	Geranylgeranyl diphosphate			C20H36O7P2		C_c	C00353_c
	N-Acetyl-D-glucosamine 6-phosphate[C_c]	N-Acetyl-D-glucosamine 6-phosphate			C8H16NO9P		C_c	C00357_c
	dAMP[C_c]	dAMP			C10H14N5O6P		C_c	C00360_c
	dGDP[C_c]	dGDP			C10H15N5O10P2		C_c	C00361_c
	dGMP[C_c]	dGMP			C10H14N5O7P		C_c	C00362_c
	dTDP[C_c]	dTDP			C10H16N2O11P2		C_c	C00363_c
	dTMP[C_c]	dTMP			C10H15N2O8P		C_c	C00364_c
	dUMP[C_c]	dUMP			C9H13N2O8P		C_c	C00365_c
	Starch[C_c]	Starch			(C12H20O10)n		C_c	C00369_c
	Thiamine[C_c]	Thiamine			C12H17N4OS		C_c	C00378_c
	Xylitol[C_c]	Xylitol			C5H12O5		C_c	C00379_c
	Cytosine[C_c]	Cytosine			C4H5N3O		C_c	C00380_c
	Xanthine[C_c]	Xanthine			C5H4N4O2		C_c	C00385_c
	Carnosine[C_c]	Carnosine			C9H14N4O3		C_c	C00386_c
	Guanosine[C_c]	Guanosine			C10H13N5O5		C_c	C00387_c
	Ubiquinol[C_c]	Ubiquinol			C19H28O4		C_c	C00390_c
	Ubiquinone[C_c]	Ubiquinone			C19H26O4		C_c	C00399_c
	Feruloyl-CoA[C_c]	Feruloyl-CoA			C31H44N7O19P3S		C_c	C00406_c
	L-Isoleucine[C_c]	L-Isoleucine			C6H13NO2		C_c	C00407_c
	Methanethiol[C_c]	Methanethiol			CH4S		C_c	C00409_c
	Sinapoyl-CoA[C_c]	Sinapoyl-CoA			C32H46N7O20P3S		C_c	C00411_c
	Dihydrofolate[C_c]	Dihydrofolate			C19H21N7O6		C_c	C00415_c
	cis-Aconitate[C_c]	cis-Aconitate			C6H6O6		C_c	C00417_c
	trans-Cinnamate[C_c]	trans-Cinnamate			C9H8O2		C_c	C00423_c
	(S)-Lactaldehyde[C_c]	(S)-Lactaldehyde			C3H6O2		C_c	C00424_c
	5-Aminolevulinate[C_c]	5-Aminolevulinate			C5H9NO3		C_c	C00430_c
	2,5-Dioxopentanoate[C_c]	2,5-Dioxopentanoate			C5H6O4		C_c	C00433_c
	Oxidized rubredoxin[C_c]	Oxidized rubredoxin					C_c	C00435_c
	N-Acetylornithine[C_c]	N-Acetylornithine			C7H14N2O3		C_c	C00437_c
	N-Carbamoyl-L-aspartate[C_c]	N-Carbamoyl-L-aspartate			C5H8N2O5		C_c	C00438_c
	5-Methyltetrahydrofolate[C_c]	5-Methyltetrahydrofolate			C20H25N7O6		C_c	C00440_c
	L-Aspartate 4-semialdehyde[C_c]	L-Aspartate 4-semialdehyde			C4H7NO3		C_c	C00441_c
	5,10-Methenyltetrahydrofolate[C_c]	5,10-Methenyltetrahydrofolate			C20H21N7O6		C_c	C00445_c
	trans,trans-Farnesyl diphosphate[C_c]	trans,trans-Farnesyl diphosphate			C15H28O7P2		C_c	C00448_c
	Nicotinamide D-ribonucleotide[C_c]	Nicotinamide D-ribonucleotide			C11H15N2O8P		C_c	C00455_c
	dCTP[C_c]	dCTP			C9H16N3O13P3		C_c	C00458_c
	dTTP[C_c]	dTTP			C10H17N2O14P3		C_c	C00459_c
	dUTP[C_c]	dUTP			C9H15N2O14P3		C_c	C00460_c
	Indole[C_c]	Indole			C8H7N		C_c	C00463_c
	Ethanol[C_c]	Ethanol			C2H6O		C_c	C00469_c
	Cytidine[C_c]	Cytidine			C9H13N3O5		C_c	C00475_c
	Propanal[C_c]	Propanal			C3H6O		C_c	C00479_c
	L-Cystine[C_c]	L-Cystine			C6H12N2O4S2		C_c	C00491_c
	Shikimate[C_c]	Shikimate			C7H10O5		C_c	C00493_c
	ADP-glucose[C_c]	ADP-glucose			C16H25N5O15P2		C_c	C00498_c
	Allantoate[C_c]	Allantoate			C4H8N4O4		C_c	C00499_c
	CDP-glucose[C_c]	CDP-glucose			C15H25N3O16P2		C_c	C00501_c
	Folate[C_c]	Folate			C19H19N7O6		C_c	C00504_c
	L-Cysteate[C_c]	L-Cysteate			C3H7NO5S		C_c	C00506_c
	(R)-Pantoate[C_c]	(R)-Pantoate			C6H12O4		C_c	C00522_c
	Deoxyuridine[C_c]	Deoxyuridine			C9H12N2O5		C_c	C00526_c
	Hydroquinone[C_c]	Hydroquinone			C6H6O2		C_c	C00530_c
	Triphosphate[C_c]	Triphosphate			H5O10P3		C_c	C00536_c
	Cystathionine[C_c]	Cystathionine			C7H14N2O4S		C_c	C00542_c
	Dimethylamine[C_c]	Dimethylamine			C2H7N		C_c	C00543_c
	Methylglyoxal[C_c]	Methylglyoxal			C3H4O2		C_c	C00546_c
	4-Aminobutyraldehyde[C_c]	4-Aminobutyraldehyde			C4H9NO		C_c	C00555_c
	Deoxyadenosine[C_c]	Deoxyadenosine			C10H13N5O3		C_c	C00559_c
	Trimethylamine[C_c]	Trimethylamine			C3H9N		C_c	C00565_c
	4-Aminobenzoate[C_c]	4-Aminobenzoate			C7H7NO2		C_c	C00568_c
	D-Glyceraldehyde[C_c]	D-Glyceraldehyde			C3H6O3		C_c	C00577_c
	Phenylacetyl-CoA[C_c]	Phenylacetyl-CoA			C29H42N7O17P3S		C_c	C00582_c
	3-Sulfino-L-alanine[C_c]	3-Sulfino-L-alanine			C3H7NO4S		C_c	C00606_c
	alpha-D-Ribose 1-phosphate[C_c]	alpha-D-Ribose 1-phosphate			C5H11O8P		C_c	C00620_c
	N-Acetyl-L-glutamate[C_c]	N-Acetyl-L-glutamate			C7H11NO5		C_c	C00624_c
	2-Methylpropanoyl-CoA[C_c]	2-Methylpropanoyl-CoA			C25H42N7O17P3S		C_c	C00630_c
	2-Phospho-D-glycerate[C_c]	2-Phospho-D-glycerate			C3H7O7P		C_c	C00631_c
	D-Mannose 1-phosphate[C_c]	D-Mannose 1-phosphate			C6H13O9P		C_c	C00636_c
	Indole-3-acetaldehyde[C_c]	Indole-3-acetaldehyde			C10H9NO		C_c	C00637_c
	1,2-Diacyl-sn-glycerol[C_c]	1,2-Diacyl-sn-glycerol			C5H6O5R2		C_c	C00641_c
	N-Acetyl-D-mannosamine[C_c]	N-Acetyl-D-mannosamine			C8H15NO6		C_c	C00645_c
	Poly(ribitol phosphate)[C_c]	Poly(ribitol phosphate)			(C5H11O7P)n		C_c	C00653_c
	Xanthosine 5'-phosphate[C_c]	Xanthosine 5'-phosphate			C10H13N4O9P		C_c	C00655_c
	LL-2,6-Diaminoheptanedioate[C_c]	LL-2,6-Diaminoheptanedioate			C7H14N2O4		C_c	C00666_c
	alpha-D-Glucose 6-phosphate[C_c]	alpha-D-Glucose 6-phosphate			C6H13O9P		C_c	C00668_c
	(S)-3-Methyl-2-oxopentanoic acid[C_c]	(S)-3-Methyl-2-oxopentanoic acid			C6H10O3		C_c	C00671_c
	2-Deoxy-D-ribose 1-phosphate[C_c]	2-Deoxy-D-ribose 1-phosphate			C5H11O7P		C_c	C00672_c
	2-Deoxy-D-ribose 5-phosphate[C_c]	2-Deoxy-D-ribose 5-phosphate			C5H11O7P		C_c	C00673_c
	meso-2,6-Diaminoheptanedioate[C_c]	meso-2,6-Diaminoheptanedioate			C7H14N2O4		C_c	C00680_c
	1-Acyl-sn-glycerol 3-phosphate[C_c]	1-Acyl-sn-glycerol 3-phosphate			C4H8O7PR		C_c	C00681_c
	(S)-Methylmalonyl-CoA[C_c]	(S)-Methylmalonyl-CoA			C25H40N7O19P3S		C_c	C00683_c
	dTDP-4-dehydro-6-deoxy-L-mannose[C_c]	dTDP-4-dehydro-6-deoxy-L-mannose			C16H24N2O15P2		C_c	C00688_c
	Trehalose 6-phosphate[C_c]	Trehalose 6-phosphate			C12H23O14P		C_c	C00689_c
	UDP-N-acetylmuramoyl-L-alanyl-D-glutamate[C_c]	UDP-N-acetylmuramoyl-L-alanyl-D-glutamate			C28H43N5O23P2		C_c	C00692_c
	Nitrogen[C_c]	Nitrogen			N2		C_c	C00697_c
	XTP[C_c]	XTP			C10H15N4O15P3		C_c	C00700_c
	dCDP[C_c]	dCDP			C9H15N3O10P2		C_c	C00705_c
	Amylose[C_c]	Amylose			(C6H10O5)n		C_c	C00718_c
	Siroheme[C_c]	Siroheme			C42H46N4O16.Fe		C_c	C00748_c
	Spermine[C_c]	Spermine			C10H26N4		C_c	C00750_c
	tRNA(Tyr)[C_c]	tRNA(Tyr)			C15H21N5O10PR(C5H8O6PR)n		C_c	C00787_c
	D-Sorbitol[C_c]	D-Sorbitol			C6H14O6		C_c	C00794_c
	Propynoate[C_c]	Propynoate			C3H2O2		C_c	C00804_c
	R-Acetoin[C_c]	R-Acetoin			C4H8O2		C_c	C00810_c
	D-Glucarate[C_c]	D-Glucarate			C6H10O8		C_c	C00818_c
	L-Arogenate[C_c]	L-Arogenate			C10H13NO5		C_c	C00826_c
	Pantetheine[C_c]	Pantetheine			C11H22N2O4S		C_c	C00831_c
	dTDP-glucose[C_c]	dTDP-glucose			C16H26N2O16P2		C_c	C00842_c
	Deamino-NAD+[C_c]	Deamino-NAD+			C21H26N6O15P2		C_c	C00857_c
	L-Histidinol[C_c]	L-Histidinol			C6H11N3O		C_c	C00860_c
	Pantothenate[C_c]	Pantothenate			C9H17NO5		C_c	C00864_c
	Crotonoyl-CoA[C_c]	Crotonoyl-CoA			C25H40N7O17P3S		C_c	C00877_c
	Deoxycytidine[C_c]	Deoxycytidine			C9H13N3O4		C_c	C00881_c
	Dephospho-CoA[C_c]	Dephospho-CoA			C21H35N7O13P2S		C_c	C00882_c
	Homocarnosine[C_c]	Homocarnosine			C10H16N4O3		C_c	C00884_c
	L-Alanyl-tRNA[C_c]	L-Alanyl-tRNA			C13H22NO11PR2(C5H8O6PR)n		C_c	C00886_c
	Propenoyl-CoA[C_c]	Propenoyl-CoA			C24H38N7O17P3S		C_c	C00894_c
	2-Acetolactate[C_c]	2-Acetolactate			C5H8O4		C_c	C00900_c
	Cephalosporin C[C_c]	Cephalosporin C			C16H21N3O8S		C_c	C00916_c
	Dihydropteroate[C_c]	Dihydropteroate			C14H14N6O3		C_c	C00921_c
	Porphobilinogen[C_c]	Porphobilinogen			C10H14N2O4		C_c	C00931_c
	3-Dehydroquinate[C_c]	3-Dehydroquinate			C7H10O6		C_c	C00944_c
	Indole-3-acetate[C_c]	Indole-3-acetate			C10H9NO2		C_c	C00954_c
	Mercaptopyruvate[C_c]	Mercaptopyruvate			C3H4O3S		C_c	C00957_c
	2-Dehydropantoate[C_c]	2-Dehydropantoate			C6H10O4		C_c	C00966_c
	3-Hydroxypropanal[C_c]	3-Hydroxypropanal			C3H6O2		C_c	C00969_c
	Cyclomaltodextrin[C_c]	Cyclomaltodextrin			C24H40O20		C_c	C00973_c
	GDP-D-mannuronate[C_c]	GDP-D-mannuronate			C16H23N5O17P2		C_c	C00976_c
	O-Acetyl-L-serine[C_c]	O-Acetyl-L-serine			C5H9NO4		C_c	C00979_c
	D-Alanyl-D-alanine[C_c]	D-Alanyl-D-alanine			C6H12N2O3		C_c	C00993_c
	O-Phospho-L-serine[C_c]	O-Phospho-L-serine			C3H8NO6P		C_c	C01005_c
	3-Hydroxypropanoate[C_c]	3-Hydroxypropanoate			C3H6O3		C_c	C01013_c
	Hydroxymethylbilane[C_c]	Hydroxymethylbilane			C40H46N4O17		C_c	C01024_c
	7,8-Diaminononanoate[C_c]	7,8-Diaminononanoate			C9H20N2O2		C_c	C01037_c
	UDP-N-acetylmuramate[C_c]	UDP-N-acetylmuramate			C20H31N3O19P2		C_c	C01050_c
	Uroporphyrinogen III[C_c]	Uroporphyrinogen III			C40H44N4O16		C_c	C01051_c
	6-Carboxyhexanoyl-CoA[C_c]	6-Carboxyhexanoyl-CoA			C28H46N7O19P3S		C_c	C01063_c
	O-Acetyl-L-homoserine[C_c]	O-Acetyl-L-homoserine			C6H11NO4		C_c	C01077_c
	Protoporphyrinogen IX[C_c]	Protoporphyrinogen IX			C34H40N4O4		C_c	C01079_c
	Thiamin monophosphate[C_c]	Thiamin monophosphate			C12H17N4O4PS		C_c	C01081_c
	8-Amino-7-oxononanoate[C_c]	8-Amino-7-oxononanoate			C9H17NO3		C_c	C01092_c
	D-Fructose 1-phosphate[C_c]	D-Fructose 1-phosphate			C6H13O9P		C_c	C01094_c
	D-Tagatose 6-phosphate[C_c]	D-Tagatose 6-phosphate			C6H13O9P		C_c	C01097_c
	L-Fuculose 1-phosphate[C_c]	L-Fuculose 1-phosphate			C6H13O8P		C_c	C01099_c
	L-Histidinol phosphate[C_c]	L-Histidinol phosphate			C6H12N3O4P		C_c	C01100_c
	O-Phospho-L-homoserine[C_c]	O-Phospho-L-homoserine			C4H10NO6P		C_c	C01102_c
	O-Succinyl-L-homoserine[C_c]	O-Succinyl-L-homoserine			C8H13NO6		C_c	C01118_c
	N-Acetyl-D-galactosamine[C_c]	N-Acetyl-D-galactosamine			C8H15NO6		C_c	C01132_c
	Pantetheine 4'-phosphate[C_c]	Pantetheine 4'-phosphate			C11H23N2O7PS		C_c	C01134_c
	S-Adenosylmethioninamine[C_c]	S-Adenosylmethioninamine			C14H23N6O3S		C_c	C01137_c
	(S)-3-Hydroxybutanoyl-CoA[C_c]	(S)-3-Hydroxybutanoyl-CoA			C25H42N7O18P3S		C_c	C01144_c
	4-Trimethylammoniobutanal[C_c]	4-Trimethylammoniobutanal			C7H16NO		C_c	C01149_c
	trans-4-Hydroxy-L-proline[C_c]	trans-4-Hydroxy-L-proline			C5H9NO3		C_c	C01157_c
	L-Glutamate 5-semialdehyde[C_c]	L-Glutamate 5-semialdehyde			C5H9NO3		C_c	C01165_c
	UDP-N-acetyl-D-mannosamine[C_c]	UDP-N-acetyl-D-mannosamine			C17H27N3O17P2		C_c	C01170_c
	beta-D-Glucose 6-phosphate[C_c]	beta-D-Glucose 6-phosphate			C6H13O9P		C_c	C01172_c
	3-(4-Hydroxyphenyl)pyruvate[C_c]	3-(4-Hydroxyphenyl)pyruvate			C9H8O4		C_c	C01179_c
	4-Trimethylammoniobutanoate[C_c]	4-Trimethylammoniobutanoate			C7H15NO2		C_c	C01181_c
	Nicotinate D-ribonucleotide[C_c]	Nicotinate D-ribonucleotide			C11H14NO9P		C_c	C01185_c
	Glucosylceramide[C_c]	Glucosylceramide			C25H46NO8R		C_c	C01190_c
	Malonyl-[acyl-carrier protein][C_c]	Malonyl-[acyl-carrier protein]			C3H3O3SR		C_c	C01209_c
	UDP-N-acetylmuramoyl-L-alanine[C_c]	UDP-N-acetylmuramoyl-L-alanine			C23H36N4O20P2		C_c	C01212_c
	5,6,7,8-Tetrahydromethanopterin[C_c]	5,6,7,8-Tetrahydromethanopterin			C30H45N6O16P		C_c	C01217_c
	CDP-4-dehydro-6-deoxy-D-glucose[C_c]	CDP-4-dehydro-6-deoxy-D-glucose			C15H23N3O15P2		C_c	C01219_c
	Guanosine 3',5'-bis(diphosphate)[C_c]	Guanosine 3',5'-bis(diphosphate)			C10H17N5O17P4		C_c	C01228_c
	N-Acetyl-L-glutamate 5-semialdehyde[C_c]	N-Acetyl-L-glutamate 5-semialdehyde			C7H11NO4		C_c	C01250_c
	3-(Imidazol-4-yl)-2-oxopropyl phosphate[C_c]	3-(Imidazol-4-yl)-2-oxopropyl phosphate			C6H9N2O5P		C_c	C01267_c
	5-Amino-6-(5'-phosphoribosylamino)uracil[C_c]	5-Amino-6-(5'-phosphoribosylamino)uracil			C9H15N4O9P		C_c	C01268_c
	5-O-(1-Carboxyvinyl)-3-phosphoshikimate[C_c]	5-O-(1-Carboxyvinyl)-3-phosphoshikimate			C10H13O10P		C_c	C01269_c
	beta-D-Galactosyl-1,4-beta-D-glucosylceramide[C_c]	beta-D-Galactosyl-1,4-beta-D-glucosylceramide			C31H56NO13R		C_c	C01290_c
	2-Amino-4-hydroxy-6-hydroxymethyl-7,8-dihydropteridine[C_c]	2-Amino-4-hydroxy-6-hydroxymethyl-7,8-dihydropteridine			C7H9N5O2		C_c	C01300_c
	1-(2-Carboxyphenylamino)-1-deoxy-D-ribulose 5-phosphate[C_c]	1-(2-Carboxyphenylamino)-1-deoxy-D-ribulose 5-phosphate			C12H16NO9P		C_c	C01302_c
	2,5-Diamino-6-(5-phospho-D-ribosylamino)pyrimidin-4(3H)-one[C_c]	2,5-Diamino-6-(5-phospho-D-ribosylamino)pyrimidin-4(3H)-one			C9H16N5O8P		C_c	C01304_c
	Hydrochloric acid[C_c]	Hydrochloric acid			ClH		C_c	C01327_c
	ROH[C_c]	ROH			HOR		C_c	C01335_c
	dIDP[C_c]	dIDP			C10H14N4O10P2		C_c	C01344_c
	dITP[C_c]	dITP			C10H15N4O13P3		C_c	C01345_c
	dUDP[C_c]	dUDP			C9H14N2O11P2		C_c	C01346_c
	Butanal[C_c]	Butanal			C4H8O		C_c	C01412_c
	Cys-Gly[C_c]	Cys-Gly			C5H10N2O3S		C_c	C01419_c
	Selenide[C_c]	Selenide			H2Se		C_c	C01528_c
	Acetylene[C_c]	Acetylene			C2H2		C_c	C01548_c
	Hippurate[C_c]	Hippurate			C9H9NO3		C_c	C01586_c
	tRNA(Ala)[C_c]	tRNA(Ala)			C10H17O10PR2(C5H8O6PR)n		C_c	C01635_c
	tRNA(Arg)[C_c]	tRNA(Arg)			C15H21N5O10PR(C5H8O6PR)n		C_c	C01636_c
	tRNA(Asn)[C_c]	tRNA(Asn)			C10H17O10PR2(C5H8O6PR)n		C_c	C01637_c
	tRNA(Asp)[C_c]	tRNA(Asp)			C10H17O10PR2(C5H8O6PR)n		C_c	C01638_c
	tRNA(Cys)[C_c]	tRNA(Cys)			C15H21N5O10PR(C5H8O6PR)n		C_c	C01639_c
	tRNA(Gln)[C_c]	tRNA(Gln)			C15H21N5O10PR(C5H8O6PR)n		C_c	C01640_c
	tRNA(Glu)[C_c]	tRNA(Glu)			C15H21N5O10PR(C5H8O6PR)n		C_c	C01641_c
	tRNA(Gly)[C_c]	tRNA(Gly)			C10H17O10PR2(C5H8O6PR)n		C_c	C01642_c
	tRNA(His)[C_c]	tRNA(His)			C10H17O10PR2(C5H8O6PR)n		C_c	C01643_c
	tRNA(Ile)[C_c]	tRNA(Ile)			C15H21N5O10PR(C5H8O6PR)n		C_c	C01644_c
	tRNA(Leu)[C_c]	tRNA(Leu)			C15H21N5O10PR(C5H8O6PR)n		C_c	C01645_c
	tRNA(Lys)[C_c]	tRNA(Lys)			C10H17O10PR2(C5H8O6PR)n		C_c	C01646_c
	tRNA(Met)[C_c]	tRNA(Met)			C15H21N5O10PR(C5H8O6PR)n		C_c	C01647_c
	tRNA(Phe)[C_c]	tRNA(Phe)			C10H17O10PR2(C5H8O6PR)n		C_c	C01648_c
	tRNA(Pro)[C_c]	tRNA(Pro)			C10H17O10PR2(C5H8O6PR)n		C_c	C01649_c
	tRNA(Ser)[C_c]	tRNA(Ser)			C10H17O10PR2(C5H8O6PR)n		C_c	C01650_c
	tRNA(Thr)[C_c]	tRNA(Thr)			C10H17O10PR2(C5H8O6PR)n		C_c	C01651_c
	tRNA(Trp)[C_c]	tRNA(Trp)			C15H21N5O10PR(C5H8O6PR)n		C_c	C01652_c
	tRNA(Val)[C_c]	tRNA(Val)			C15H21N5O10PR(C5H8O6PR)n		C_c	C01653_c
	Cadaverine[C_c]	Cadaverine			C5H14N2		C_c	C01672_c
	Chitobiose[C_c]	Chitobiose			C16H28N2O11		C_c	C01674_c
	Xanthosine[C_c]	Xanthosine			C10H12N4O6		C_c	C01762_c
	D-Glucoside[C_c]	D-Glucoside			C6H11O6R		C_c	C01798_c
	Pyroglutamic acid[C_c]	Pyroglutamic acid			C5H7NO3		C_c	C01879_c
	Dethiobiotin[C_c]	Dethiobiotin			C10H18N2O3		C_c	C01909_c
	L-Histidinal[C_c]	L-Histidinal			C6H9N3O		C_c	C01929_c
	L-Lysyl-tRNA[C_c]	L-Lysyl-tRNA			C16H29N2O11PR2(C5H8O6PR)n		C_c	C01931_c
	Maltodextrin[C_c]	Maltodextrin			(C12H20O10)n		C_c	C01935_c
	Thiocysteine[C_c]	Thiocysteine			C3H7NO2S2		C_c	C01962_c
	Cellotetraose[C_c]	Cellotetraose			C24H42O21		C_c	C02013_c
	L-Leucyl-tRNA[C_c]	L-Leucyl-tRNA			C21H32N6O11PR(C5H8O6PR)n		C_c	C02047_c
	L-Arginyl-tRNA(Arg)[C_c]	L-Arginyl-tRNA(Arg)			C21H33N9O11PR(C5H8O6PR)n		C_c	C02163_c
	Methylmalonate[C_c]	Methylmalonate			C4H6O4		C_c	C02170_c
	tRNA precursor[C_c]	tRNA precursor			C10H17O10PR2(C5H8O6PR)n		C_c	C02211_c
	2-Maleylacetate[C_c]	2-Maleylacetate			C6H6O5		C_c	C02222_c
	2-Methylcitrate[C_c]	2-Methylcitrate			C7H10O7		C_c	C02225_c
	2-Methylmaleate[C_c]	2-Methylmaleate			C5H6O4		C_c	C02226_c
	Glutaminyl-tRNA[C_c]	Glutaminyl-tRNA			C20H29N7O12PR(C5H8O6PR)n		C_c	C02282_c
	L-Cystathionine[C_c]	L-Cystathionine			C7H14N2O4S		C_c	C02291_c
	UDP-L-iduronate[C_c]	UDP-L-iduronate			C15H22N2O18P2		C_c	C02330_c
	beta-D-Fructose[C_c]	beta-D-Fructose			C6H12O6		C_c	C02336_c
	(S)(+)-Allantoin[C_c]	(S)(+)-Allantoin			C4H6N4O3		C_c	C02350_c
	Glutaconyl-1-CoA[C_c]	Glutaconyl-1-CoA			C26H40N7O19P3S		C_c	C02411_c
	Glycyl-tRNA(Gly)[C_c]	Glycyl-tRNA(Gly)			C12H20NO11PR2(C5H8O6PR)n		C_c	C02412_c
	L-Methionyl-tRNA[C_c]	L-Methionyl-tRNA			C20H30N6O11PSR(C5H8O6PR)n		C_c	C02430_c
	Propane-1,3-diol[C_c]	Propane-1,3-diol			C3H8O2		C_c	C02457_c
	Precorrin 2[C_c]	Precorrin 2			C42H48N4O16		C_c	C02463_c
	alpha-Isopropylmalate[C_c]	alpha-Isopropylmalate			C7H12O5		C_c	C02504_c
	L-Seryl-tRNA(Ser)[C_c]	L-Seryl-tRNA(Ser)			C13H22NO12PR2(C5H8O6PR)n		C_c	C02553_c
	L-Valyl-tRNA(Val)[C_c]	L-Valyl-tRNA(Val)			C20H30N6O11PR(C5H8O6PR)n		C_c	C02554_c
	Perillyl aldehyde[C_c]	Perillyl aldehyde			C10H14O		C_c	C02576_c
	(R)-2-Methylmalate[C_c]	(R)-2-Methylmalate			C5H8O5		C_c	C02612_c
	2-Isopropylmaleate[C_c]	2-Isopropylmaleate			C7H10O4		C_c	C02631_c
	3-Dehydroshikimate[C_c]	3-Dehydroshikimate			C7H8O5		C_c	C02637_c
	D-Glucuronolactone[C_c]	D-Glucuronolactone			C6H8O6		C_c	C02670_c
	L-Prolyl-tRNA(Pro)[C_c]	L-Prolyl-tRNA(Pro)			C15H24NO11PR2(C5H8O6PR)n		C_c	C02702_c
	N-Acetylmuramate[C_c]	N-Acetylmuramate			C11H19NO8		C_c	C02713_c
	1-(5-Phospho-D-ribosyl)-ATP[C_c]	1-(5-Phospho-D-ribosyl)-ATP			C15H25N5O20P4		C_c	C02739_c
	Phosphoribosyl-AMP[C_c]	Phosphoribosyl-AMP			C15H23N5O14P2		C_c	C02741_c
	Imidazole-4-acetate[C_c]	Imidazole-4-acetate			C5H6N2O2		C_c	C02835_c
	L-Tyrosyl-tRNA(Tyr)[C_c]	L-Tyrosyl-tRNA(Tyr)			C24H30N6O12PR(C5H8O6PR)n		C_c	C02839_c
	Propanoyl phosphate[C_c]	Propanoyl phosphate			C3H7O5P		C_c	C02876_c
	(2-Naphthyl)methanol[C_c]	(2-Naphthyl)methanol			C11H10O		C_c	C02909_c
	3-Methylbutanoyl-CoA[C_c]	3-Methylbutanoyl-CoA			C26H44N7O17P3S		C_c	C02939_c
	4-Acetamidobutanoate[C_c]	4-Acetamidobutanoate			C6H11NO3		C_c	C02946_c
	L-Aspartyl-tRNA(Asp)[C_c]	L-Aspartyl-tRNA(Asp)			C14H22NO13PR2(C5H8O6PR)n		C_c	C02984_c
	L-Glutamyl-tRNA(Glu)[C_c]	L-Glutamyl-tRNA(Glu)			C20H28N6O13PR(C5H8O6PR)n		C_c	C02987_c
	L-Histidyl-tRNA(His)[C_c]	L-Histidyl-tRNA(His)			C16H24N3O11PR2(C5H8O6PR)n		C_c	C02988_c
	L-Threonyl-tRNA(Thr)[C_c]	L-Threonyl-tRNA(Thr)			C14H24NO12PR2(C5H8O6PR)n		C_c	C02992_c
	N-Acetylmuramoyl-Ala[C_c]	N-Acetylmuramoyl-Ala			C14H24N2O9		C_c	C02999_c
	Thiamin triphosphate[C_c]	Thiamin triphosphate			C12H19N4O10P3S		C_c	C03028_c
	(R,R)-Butane-2,3-diol[C_c]	(R,R)-Butane-2,3-diol			C4H10O2		C_c	C03044_c
	2-Hydroxyglutaryl-CoA[C_c]	2-Hydroxyglutaryl-CoA			C26H42N7O20P3S		C_c	C03058_c
	2-Oxohept-3-enedioate[C_c]	2-Oxohept-3-enedioate			C7H8O5		C_c	C03063_c
	3-Methylcrotonyl-CoA[C_c]	3-Methylcrotonyl-CoA			C26H42N7O17P3S		C_c	C03069_c
	4-Phospho-L-aspartate[C_c]	4-Phospho-L-aspartate			C4H8NO7P		C_c	C03082_c
	5-Phosphoribosylamine[C_c]	5-Phosphoribosylamine			C5H12NO7P		C_c	C03090_c
	Deacetylcephalosporin C[C_c]	Deacetylcephalosporin C			C14H19N3O7S		C_c	C03112_c
	Dimethylbenzimidazole[C_c]	Dimethylbenzimidazole			C9H10N2		C_c	C03114_c
	L-Cysteinyl-tRNA(Cys)[C_c]	L-Cysteinyl-tRNA(Cys)			C18H26N6O11PSR(C5H8O6PR)n		C_c	C03125_c
	L-Isoleucyl-tRNA(Ile)[C_c]	L-Isoleucyl-tRNA(Ile)			C21H32N6O11PR(C5H8O6PR)n		C_c	C03127_c
	N-Ribosylnicotinamide[C_c]	N-Ribosylnicotinamide			C11H14N2O5		C_c	C03150_c
	Shikimate 3-phosphate[C_c]	Shikimate 3-phosphate			C7H11O8P		C_c	C03175_c
	(R)-1-Aminopropan-2-ol[C_c]	(R)-1-Aminopropan-2-ol			C3H9NO		C_c	C03194_c
	2-trans-Dodecenoyl-CoA[C_c]	2-trans-Dodecenoyl-CoA			C33H56N7O17P3S		C_c	C03221_c
	3-Phosphonooxypyruvate[C_c]	3-Phosphonooxypyruvate			C3H5O7P		C_c	C03232_c
	6-Deoxyerythronolide B[C_c]	6-Deoxyerythronolide B			C21H38O6		C_c	C03240_c
	Coproporphyrinogen III[C_c]	Coproporphyrinogen III			C36H44N4O8		C_c	C03263_c
	L-Glutamyl 5-phosphate[C_c]	L-Glutamyl 5-phosphate			C5H10NO7P		C_c	C03287_c
	L-2,3-Dihydrodipicolinate[C_c]	L-2,3-Dihydrodipicolinate			C7H7NO4		C_c	C03340_c
	2-Methylbut-2-enoyl-CoA[C_c]	2-Methylbut-2-enoyl-CoA			C26H42N7O17P3S		C_c	C03345_c
	Aminoimidazole ribotide[C_c]	Aminoimidazole ribotide			C8H14N3O7P		C_c	C03373_c
	L-Asparaginyl-tRNA(Asn)[C_c]	L-Asparaginyl-tRNA(Asn)			C14H23N2O12PR2(C5H8O6PR)n		C_c	C03402_c
	N-(L-Arginino)succinate[C_c]	N-(L-Arginino)succinate			C10H18N4O6		C_c	C03406_c
	N-Glycoloyl-neuraminate[C_c]	N-Glycoloyl-neuraminate			C11H19NO10		C_c	C03410_c
	2-Methylprop-2-enoyl-CoA[C_c]	2-Methylprop-2-enoyl-CoA			C25H40N7O17P3S		C_c	C03460_c
	5-Formyltetrahydrofolate[C_c]	5-Formyltetrahydrofolate			C20H23N7O7		C_c	C03479_c
	D-4'-Phosphopantothenate[C_c]	D-4'-Phosphopantothenate			C9H18NO8P		C_c	C03492_c
	Indoleglycerol phosphate[C_c]	Indoleglycerol phosphate			C11H14NO6P		C_c	C03506_c
	L-2-Amino-3-oxobutanoic acid[C_c]	L-2-Amino-3-oxobutanoic acid			C4H7NO3		C_c	C03508_c
	L-Phenylalanyl-tRNA(Phe)[C_c]	L-Phenylalanyl-tRNA(Phe)			C19H26NO11PR2(C5H8O6PR)n		C_c	C03511_c
	L-Tryptophanyl-tRNA(Trp)[C_c]	L-Tryptophanyl-tRNA(Trp)			C26H31N7O11PR(C5H8O6PR)n		C_c	C03512_c
	(R)-3-Hydroxybutanoyl-CoA[C_c]	(R)-3-Hydroxybutanoyl-CoA			C25H42N7O18P3S		C_c	C03561_c
	2-Mercaptoethanesulfonate[C_c]	2-Mercaptoethanesulfonate			C2H6O3S2		C_c	C03576_c
	1,4-Dihydroxy-2-naphthoate[C_c]	1,4-Dihydroxy-2-naphthoate			C11H8O4		C_c	C03657_c
	6-Pyruvoyltetrahydropterin[C_c]	6-Pyruvoyltetrahydropterin			C9H11N5O3		C_c	C03684_c
	Apo-[acyl-carrier-protein][C_c]	Apo-[acyl-carrier-protein]					C_c	C03688_c
	CMP-N-glycoloylneuraminate[C_c]	CMP-N-glycoloylneuraminate			C20H31N4O17P		C_c	C03691_c
	Quinolinate[C_c]	Quinolinate			C7H5NO4		C_c	C03722_c
	(S)-4-Amino-5-oxopentanoate[C_c]	(S)-4-Amino-5-oxopentanoate			C5H9NO3		C_c	C03741_c
	D-Tagatose 1,6-bisphosphate[C_c]	D-Tagatose 1,6-bisphosphate			C6H14O12P2		C_c	C03785_c
	N6-(1,2-Dicarboxyethyl)-AMP[C_c]	N6-(1,2-Dicarboxyethyl)-AMP			C14H18N5O11P		C_c	C03794_c
	5'-Phosphoribosylglycinamide[C_c]	5'-Phosphoribosylglycinamide			C7H15N2O8P		C_c	C03838_c
	Dolichyl phosphate D-mannose[C_c]	Dolichyl phosphate D-mannose			C31H55O9P		C_c	C03862_c
	L-2-Amino-6-oxoheptanedioate[C_c]	L-2-Amino-6-oxoheptanedioate			C7H11NO5		C_c	C03871_c
	Phosphatidylglycerophosphate[C_c]	Phosphatidylglycerophosphate			C8H14O13P2R2		C_c	C03892_c
	(S)-1-Pyrroline-5-carboxylate[C_c]	(S)-1-Pyrroline-5-carboxylate			C5H7NO2		C_c	C03912_c
	2-(Methylthio)ethanesulfonate[C_c]	2-(Methylthio)ethanesulfonate			C3H8O3S2		C_c	C03920_c
	Acetyl-[acyl-carrier protein][C_c]	Acetyl-[acyl-carrier protein]			C2H3OSR		C_c	C03939_c
	2,3,4,5-Tetrahydrodipicolinate[C_c]	2,3,4,5-Tetrahydrodipicolinate			C7H9NO4		C_c	C03972_c
	2,3-Dihydroxy-3-methylbutanoate[C_c]	2,3-Dihydroxy-3-methylbutanoate			C5H10O4		C_c	C04039_c
	3-D-Glucosyl-1,2-diacylglycerol[C_c]	3-D-Glucosyl-1,2-diacylglycerol			C11H16O10R2		C_c	C04046_c
	5-Amino-4-imidazolecarboxyamide[C_c]	5-Amino-4-imidazolecarboxyamide			C4H6N4O		C_c	C04051_c
	N-((R)-Pantothenoyl)-L-cysteine[C_c]	N-((R)-Pantothenoyl)-L-cysteine			C12H22N2O6S		C_c	C04079_c
	Octadecanoyl-[acyl-carrier protein][C_c]	Octadecanoyl-[acyl-carrier protein]			C18H35OSR		C_c	C04088_c
	4-Carboxy-4-hydroxy-2-oxoadipate[C_c]	4-Carboxy-4-hydroxy-2-oxoadipate			C7H8O8		C_c	C04115_c
	D-1-Aminopropan-2-ol O-phosphate[C_c]	D-1-Aminopropan-2-ol O-phosphate			C3H10NO4P		C_c	C04122_c
	N-Acetyl-L-glutamate 5-phosphate[C_c]	N-Acetyl-L-glutamate 5-phosphate			C7H12NO8P		C_c	C04133_c
	Tetrahydropteroyltri-L-glutamate[C_c]	Tetrahydropteroyltri-L-glutamate			C29H37N9O12		C_c	C04144_c
	all-trans-Octaprenyl diphosphate[C_c]	all-trans-Octaprenyl diphosphate			C40H68O7P2		C_c	C04146_c
	3-Hydroxy-3-methyl-2-oxobutanoic acid[C_c]	3-Hydroxy-3-methyl-2-oxobutanoic acid			C5H8O4		C_c	C04181_c
	S-Methyl-5-thio-D-ribose 1-phosphate[C_c]	S-Methyl-5-thio-D-ribose 1-phosphate			C6H13O7PS		C_c	C04188_c
	all-trans-Heptaprenyl diphosphate[C_c]	all-trans-Heptaprenyl diphosphate			C35H60O7P2		C_c	C04216_c
	(2S)-2-Isopropyl-3-oxosuccinate[C_c]	(2S)-2-Isopropyl-3-oxosuccinate			C7H10O5		C_c	C04236_c
	But-2-enoyl-[acyl-carrier protein][C_c]	But-2-enoyl-[acyl-carrier protein]			C4H5OSR		C_c	C04246_c
	N-Acetyl-D-mannosamine 6-phosphate[C_c]	N-Acetyl-D-mannosamine 6-phosphate			C8H16NO9P		C_c	C04257_c
	O-D-Alanyl-poly(ribitol phosphate)[C_c]	O-D-Alanyl-poly(ribitol phosphate)			(C8H16NO8P)n		C_c	C04260_c
	(R)-2,3-Dihydroxy-3-methylbutanoate[C_c]	(R)-2,3-Dihydroxy-3-methylbutanoate			C5H10O4		C_c	C04272_c
	L-1-Pyrroline-3-hydroxy-5-carboxylate[C_c]	L-1-Pyrroline-3-hydroxy-5-carboxylate			C5H7NO3		C_c	C04281_c
	CDP-4-dehydro-3,6-dideoxy-D-glucose[C_c]	CDP-4-dehydro-3,6-dideoxy-D-glucose			C15H23N3O14P2		C_c	C04297_c
	N-(5-Phospho-D-ribosyl)anthranilate[C_c]	N-(5-Phospho-D-ribosyl)anthranilate			C12H16NO9P		C_c	C04302_c
	4-Carboxy-2-hydroxy-cis,cis-muconate[C_c]	4-Carboxy-2-hydroxy-cis,cis-muconate			C7H6O7		C_c	C04324_c
	6,7-Dimethyl-8-(D-ribityl)lumazine[C_c]	6,7-Dimethyl-8-(D-ribityl)lumazine			C13H18N4O6		C_c	C04332_c
	(4S)-4,6-Dihydroxy-2,5-dioxohexanoate[C_c]	(4S)-4,6-Dihydroxy-2,5-dioxohexanoate			C6H8O6		C_c	C04349_c
	(R)-4'-Phosphopantothenoyl-L-cysteine[C_c]	(R)-4'-Phosphopantothenoyl-L-cysteine			C12H23N2O9PS		C_c	C04352_c
	5'-Phosphoribosyl-N-formylglycinamide[C_c]	5'-Phosphoribosyl-N-formylglycinamide			C8H15N2O9P		C_c	C04376_c
	5,10-Methylenetetrahydromethanopterin[C_c]	5,10-Methylenetetrahydromethanopterin			C31H45N6O16P		C_c	C04377_c
	N6-Acetyl-LL-2,6-diaminoheptanedioate[C_c]	N6-Acetyl-LL-2,6-diaminoheptanedioate			C9H16N2O5		C_c	C04390_c
	(2S,3S)-3-Hydroxy-2-methylbutanoyl-CoA[C_c]	(2S,3S)-3-Hydroxy-2-methylbutanoyl-CoA			C26H44N7O18P3S		C_c	C04405_c
	(2R,3S)-3-Isopropylmalate[C_c]	(2R,3S)-3-Isopropylmalate			C7H12O5		C_c	C04411_c
	N-Succinyl-LL-2,6-diaminoheptanedioate[C_c]	N-Succinyl-LL-2,6-diaminoheptanedioate			C11H18N2O7		C_c	C04421_c
	S-Adenosyl-4-methylthio-2-oxobutanoate[C_c]	S-Adenosyl-4-methylthio-2-oxobutanoate			C15H19N5O6S		C_c	C04425_c
	tRNA containing 6-isopentenyladenosine[C_c]	tRNA containing 6-isopentenyladenosine			C15H22N5O7P(C5H8O6PR)n(C5H8O6PR)n		C_c	C04432_c
	5-Amino-6-(5'-phospho-D-ribitylamino)uracil[C_c]	5-Amino-6-(5'-phospho-D-ribitylamino)uracil			C9H17N4O9P		C_c	C04454_c
	N-Succinyl-2-L-amino-6-oxoheptanedioate[C_c]	N-Succinyl-2-L-amino-6-oxoheptanedioate			C11H15NO8		C_c	C04462_c
	5-Methyltetrahydropteroyltri-L-glutamate[C_c]	5-Methyltetrahydropteroyltri-L-glutamate			C30H39N9O12		C_c	C04489_c
	Guanosine 3'-diphosphate 5'-triphosphate[C_c]	Guanosine 3'-diphosphate 5'-triphosphate			C10H18N5O20P5		C_c	C04494_c
	N-Acetyl-alpha-D-glucosamine 1-phosphate[C_c]	N-Acetyl-alpha-D-glucosamine 1-phosphate			C8H16NO9P		C_c	C04501_c
	3alpha,7alpha-Dihydroxy-5beta-cholestanate[C_c]	3alpha,7alpha-Dihydroxy-5beta-cholestanate			C27H46O4		C_c	C04554_c
	di-trans,poly-cis-Undecaprenyl diphosphate[C_c]	di-trans,poly-cis-Undecaprenyl diphosphate			C55H92O7P2		C_c	C04574_c
	S-Methyl-5-thio-D-ribulose 1-phosphate[C_c]	S-Methyl-5-thio-D-ribulose 1-phosphate			C6H13O7PS		C_c	C04582_c
	(3R)-3-Hydroxybutanoyl-[acyl-carrier protein][C_c]	(3R)-3-Hydroxybutanoyl-[acyl-carrier protein]			C4H7O2SR		C_c	C04618_c
	(3R)-3-Hydroxydecanoyl-[acyl-carrier protein][C_c]	(3R)-3-Hydroxydecanoyl-[acyl-carrier protein]			C10H19O2SR		C_c	C04619_c
	(3R)-3-Hydroxyoctanoyl-[acyl-carrier protein][C_c]	(3R)-3-Hydroxyoctanoyl-[acyl-carrier protein]			C8H15O2SR		C_c	C04620_c
	UDP-N-acetyl-3-(1-carboxyvinyl)-D-glucosamine[C_c]	UDP-N-acetyl-3-(1-carboxyvinyl)-D-glucosamine			C20H29N3O19P2		C_c	C04631_c
	(3R)-3-Hydroxypalmitoyl-[acyl-carrier protein][C_c]	(3R)-3-Hydroxypalmitoyl-[acyl-carrier protein]			C16H31O2SR		C_c	C04633_c
	2-(Formamido)-N1-(5'-phosphoribosyl)acetamidine[C_c]	2-(Formamido)-N1-(5'-phosphoribosyl)acetamidine			C8H16N3O8P		C_c	C04640_c
	6-Thioinosine-5'-monophosphate[C_c]	6-Thioinosine-5'-monophosphate			C10H13N4O7PS		C_c	C04646_c
	D-erythro-1-(Imidazol-4-yl)glycerol 3-phosphate[C_c]	D-erythro-1-(Imidazol-4-yl)glycerol 3-phosphate			C6H11N2O6P		C_c	C04666_c
	1-(5'-Phosphoribosyl)-5-amino-4-imidazolecarboxamide[C_c]	1-(5'-Phosphoribosyl)-5-amino-4-imidazolecarboxamide			C9H15N4O8P		C_c	C04677_c
	(3R)-3-Hydroxytetradecanoyl-[acyl-carrier protein][C_c]	(3R)-3-Hydroxytetradecanoyl-[acyl-carrier protein]			C14H27O2SR		C_c	C04688_c
	2-Dehydro-3-deoxy-D-arabino-heptonate 7-phosphate[C_c]	2-Dehydro-3-deoxy-D-arabino-heptonate 7-phosphate			C7H13O10P		C_c	C04691_c
	UDPMurAc(oyl-L-Ala-D-gamma-Glu-L-Lys-D-Ala-D-Ala)[C_c]	UDPMurAc(oyl-L-Ala-D-gamma-Glu-L-Lys-D-Ala-D-Ala)			C40H65N9O26P2		C_c	C04702_c
	5-Amino-6-(1-D-ribitylamino)uracil[C_c]	5-Amino-6-(1-D-ribitylamino)uracil			C9H16N4O6		C_c	C04732_c
	1-(5'-Phosphoribosyl)-5-formamido-4-imidazolecarboxamide[C_c]	1-(5'-Phosphoribosyl)-5-formamido-4-imidazolecarboxamide			C10H15N4O9P		C_c	C04734_c
	1-(5-Phospho-D-ribosyl)-5-amino-4-imidazolecarboxylate[C_c]	1-(5-Phospho-D-ribosyl)-5-amino-4-imidazolecarboxylate			C9H14N3O9P		C_c	C04751_c
	N1-(5-Phospho-alpha-D-ribosyl)-5,6-dimethylbenzimidazole[C_c]	N1-(5-Phospho-alpha-D-ribosyl)-5,6-dimethylbenzimidazole			C14H19N2O7P		C_c	C04778_c
	2-Amino-7,8-dihydro-4-hydroxy-6-(diphosphooxymethyl)pteridine[C_c]	2-Amino-7,8-dihydro-4-hydroxy-6-(diphosphooxymethyl)pteridine			C7H11N5O8P2		C_c	C04807_c
	1-(5'-Phosphoribosyl)-5-amino-4-(N-succinocarboxamide)-imidazole[C_c]	1-(5'-Phosphoribosyl)-5-amino-4-(N-succinocarboxamide)-imidazole			C13H19N4O12P		C_c	C04823_c
	MurAc(oyl-L-Ala-D-gamma-Glu-L-Lys-D-Ala-D-Ala)-diphospho-undecaprenol[C_c]	MurAc(oyl-L-Ala-D-gamma-Glu-L-Lys-D-Ala-D-Ala)-diphospho-undecaprenol			C86H143N7O21P2		C_c	C04851_c
	2-Amino-4-hydroxy-6-(D-erythro-1,2,3-trihydroxypropyl)-7,8-dihydropteridine[C_c]	2-Amino-4-hydroxy-6-(D-erythro-1,2,3-trihydroxypropyl)-7,8-dihydropteridine			C9H13N5O4		C_c	C04874_c
	UDP-N-acetylmuramoyl-L-alanyl-D-gamma-glutamyl-meso-2,6-diaminopimelate[C_c]	UDP-N-acetylmuramoyl-L-alanyl-D-gamma-glutamyl-meso-2,6-diaminopimelate			C35H55N7O26P2		C_c	C04877_c
	UDP-N-acetylmuramoyl-L-alanyl-D-glutamyl-6-carboxy-L-lysyl-D-alanyl-D-alanine[C_c]	UDP-N-acetylmuramoyl-L-alanyl-D-glutamyl-6-carboxy-L-lysyl-D-alanyl-D-alanine			C41H65N9O28P2		C_c	C04882_c
	2-Amino-4-hydroxy-6-(erythro-1,2,3-trihydroxypropyl)dihydropteridine triphosphate[C_c]	2-Amino-4-hydroxy-6-(erythro-1,2,3-trihydroxypropyl)dihydropteridine triphosphate			C9H16N5O13P3		C_c	C04895_c
	5-(5-Phospho-D-ribosylaminoformimino)-1-(5-phosphoribosyl)-imidazole-4-carboxamide[C_c]	5-(5-Phospho-D-ribosylaminoformimino)-1-(5-phosphoribosyl)-imidazole-4-carboxamide			C15H25N5O15P2		C_c	C04896_c
	N-(5'-Phospho-D-1'-ribulosylformimino)-5-amino-1-(5''-phospho-D-ribosyl)-4-imidazolecarboxamide[C_c]	N-(5'-Phospho-D-1'-ribulosylformimino)-5-amino-1-(5''-phospho-D-ribosyl)-4-imidazolecarboxamide			C15H25N5O15P2		C_c	C04916_c
	3-Hydroxybutanoyl-CoA[C_c]	3-Hydroxybutanoyl-CoA			C25H42N7O18P3S		C_c	C05116_c
	2-(alpha-Hydroxyethyl)thiamine diphosphate[C_c]	2-(alpha-Hydroxyethyl)thiamine diphosphate			C14H22N4O8P2S		C_c	C05125_c
	Imidazole-4-acetaldehyde[C_c]	Imidazole-4-acetaldehyde			C5H6N2O		C_c	C05130_c
	5'-Deoxyadenosine[C_c]	5'-Deoxyadenosine			C10H13N5O3		C_c	C05198_c
	Dodecanoyl-[acyl-carrier protein][C_c]	Dodecanoyl-[acyl-carrier protein]			C12H23OSR		C_c	C05223_c
	(S)-3-Hydroxyhexadecanoyl-CoA[C_c]	(S)-3-Hydroxyhexadecanoyl-CoA			C37H66N7O18P3S		C_c	C05258_c
	(S)-3-Hydroxytetradecanoyl-CoA[C_c]	(S)-3-Hydroxytetradecanoyl-CoA			C35H62N7O18P3S		C_c	C05260_c
	(S)-3-Hydroxydodecanoyl-CoA[C_c]	(S)-3-Hydroxydodecanoyl-CoA			C33H58N7O18P3S		C_c	C05262_c
	(S)-Hydroxydecanoyl-CoA[C_c]	(S)-Hydroxydecanoyl-CoA			C31H54N7O18P3S		C_c	C05264_c
	(S)-3-Hydroxyoctanoyl-CoA[C_c]	(S)-3-Hydroxyoctanoyl-CoA			C29H50N7O18P3S		C_c	C05266_c
	(S)-Hydroxyhexanoyl-CoA[C_c]	(S)-Hydroxyhexanoyl-CoA			C27H46N7O18P3S		C_c	C05268_c
	trans-Hex-2-enoyl-CoA[C_c]	trans-Hex-2-enoyl-CoA			C27H44N7O17P3S		C_c	C05271_c
	trans-Hexadec-2-enoyl-CoA[C_c]	trans-Hexadec-2-enoyl-CoA			C37H64N7O17P3S		C_c	C05272_c
	trans-Tetradec-2-enoyl-CoA[C_c]	trans-Tetradec-2-enoyl-CoA			C35H60N7O17P3S		C_c	C05273_c
	trans-Dec-2-enoyl-CoA[C_c]	trans-Dec-2-enoyl-CoA			C31H52N7O17P3S		C_c	C05275_c
	trans-Oct-2-enoyl-CoA[C_c]	trans-Oct-2-enoyl-CoA			C29H48N7O17P3S		C_c	C05276_c
	L-Selenomethionine[C_c]	L-Selenomethionine			C5H11NO2Se		C_c	C05335_c
	Selenomethionyl-tRNA(Met)[C_c]	Selenomethionyl-tRNA(Met)			C20H30N6O11PSeR(C5H8O6PR)n		C_c	C05336_c
	beta-D-Fructose 6-phosphate[C_c]	beta-D-Fructose 6-phosphate			C6H13O9P		C_c	C05345_c
	e-[C_c]	e-					C_c	C05359_c
	beta-D-Fructose 1,6-bisphosphate[C_c]	beta-D-Fructose 1,6-bisphosphate			C6H14O12P2		C_c	C05378_c
	Oxalosuccinate[C_c]	Oxalosuccinate			C6H6O7		C_c	C05379_c
	3-Keto-beta-D-galactose[C_c]	3-Keto-beta-D-galactose			C6H10O6		C_c	C05394_c
	3-Ketolactose[C_c]	3-Ketolactose			C12H20O11		C_c	C05403_c
	3alpha,7alpha-Dihydroxy-5beta-cholestan-26-al[C_c]	3alpha,7alpha-Dihydroxy-5beta-cholestan-26-al			C27H46O3		C_c	C05445_c
	Deoxyinosine[C_c]	Deoxyinosine			C10H12N4O4		C_c	C05512_c
	3-Sulfinylpyruvate[C_c]	3-Sulfinylpyruvate			C3H4O5S		C_c	C05527_c
	3-Sulfopyruvate[C_c]	3-Sulfopyruvate			C3H4O6S		C_c	C05528_c
	N-Acetyl-L-2-amino-6-oxopimelate[C_c]	N-Acetyl-L-2-amino-6-oxopimelate			C9H13NO6		C_c	C05539_c
	3,4-Dihydroxyphenylethyleneglycol[C_c]	3,4-Dihydroxyphenylethyleneglycol			C8H10O4		C_c	C05576_c
	3,4-Dihydroxymandelaldehyde[C_c]	3,4-Dihydroxymandelaldehyde			C8H8O4		C_c	C05577_c
	2-Hydroxyhepta-2,4-dienedioate[C_c]	2-Hydroxyhepta-2,4-dienedioate			C7H8O5		C_c	C05600_c
	4-Hydroxy-2-oxo-heptanedioate[C_c]	4-Hydroxy-2-oxo-heptanedioate			C7H10O6		C_c	C05601_c
	Phenylpropanoate[C_c]	Phenylpropanoate			C9H10O2		C_c	C05629_c
	5-Hydroxyindoleacetaldehyde[C_c]	5-Hydroxyindoleacetaldehyde			C10H9NO2		C_c	C05634_c
	5-Hydroxyindoleacetate[C_c]	5-Hydroxyindoleacetate			C10H9NO3		C_c	C05635_c
	3-Aminopropanal[C_c]	3-Aminopropanal			C3H7NO		C_c	C05665_c
	3-Hydroxypropionyl-CoA[C_c]	3-Hydroxypropionyl-CoA			C24H40N7O18P3S		C_c	C05668_c
	Selenite[C_c]	Selenite			H2O3Se		C_c	C05684_c
	Adenylylselenate[C_c]	Adenylylselenate			C10H14N5O10PSe		C_c	C05686_c
	L-Selenocysteine[C_c]	L-Selenocysteine			C3H7NO2Se		C_c	C05688_c
	Se-Methyl-L-selenocysteine[C_c]	Se-Methyl-L-selenocysteine			C4H9NO2Se		C_c	C05689_c
	Se-Adenosylselenomethionine[C_c]	Se-Adenosylselenomethionine			C15H22N6O5Se		C_c	C05691_c
	Se-Adenosyl-L-selenohomocysteine[C_c]	Se-Adenosyl-L-selenohomocysteine			C14H20N6O5Se		C_c	C05692_c
	3'-Phosphoadenylylselenate[C_c]	3'-Phosphoadenylylselenate			C10H15N5O13P2Se		C_c	C05696_c
	Selenate[C_c]	Selenate			H2O4Se		C_c	C05697_c
	Selenohomocysteine[C_c]	Selenohomocysteine			C4H9NO2Se		C_c	C05698_c
	L-Selenocystathionine[C_c]	L-Selenocystathionine			C7H14N2O4Se		C_c	C05699_c
	O-Phosphorylhomoserine[C_c]	O-Phosphorylhomoserine			C4H10NO6P		C_c	C05702_c
	Methaneselenol[C_c]	Methaneselenol			CH4Se		C_c	C05703_c
	Cyanohydrin[C_c]	Cyanohydrin			C2HNOR2		C_c	C05712_c
	Cyanoglycoside[C_c]	Cyanoglycoside			C8H11NO6R2		C_c	C05713_c
	Acetoacetyl-[acp][C_c]	Acetoacetyl-[acp]			C4H5O2SR		C_c	C05744_c
	Butyryl-[acp][C_c]	Butyryl-[acp]			C4H7OSR		C_c	C05745_c
	3-Oxohexanoyl-[acp][C_c]	3-Oxohexanoyl-[acp]			C6H9O2SR		C_c	C05746_c
	(R)-3-Hydroxyhexanoyl-[acp][C_c]	(R)-3-Hydroxyhexanoyl-[acp]			C6H11O2SR		C_c	C05747_c
	trans-Hex-2-enoyl-[acp][C_c]	trans-Hex-2-enoyl-[acp]			C6H9OSR		C_c	C05748_c
	Hexanoyl-[acp][C_c]	Hexanoyl-[acp]			C6H11OSR		C_c	C05749_c
	3-Oxooctanoyl-[acp][C_c]	3-Oxooctanoyl-[acp]			C8H13O2SR		C_c	C05750_c
	trans-Oct-2-enoyl-[acp][C_c]	trans-Oct-2-enoyl-[acp]			C8H13OSR		C_c	C05751_c
	Octanoyl-[acp][C_c]	Octanoyl-[acp]			C8H15OSR		C_c	C05752_c
	3-Oxodecanoyl-[acp][C_c]	3-Oxodecanoyl-[acp]			C10H17O2SR		C_c	C05753_c
	trans-Dec-2-enoyl-[acp][C_c]	trans-Dec-2-enoyl-[acp]			C10H17OSR		C_c	C05754_c
	Decanoyl-[acp][C_c]	Decanoyl-[acp]			C10H19OSR		C_c	C05755_c
	3-Oxododecanoyl-[acp][C_c]	3-Oxododecanoyl-[acp]			C12H21O2SR		C_c	C05756_c
	(R)-3-Hydroxydodecanoyl-[acp][C_c]	(R)-3-Hydroxydodecanoyl-[acp]			C12H23O2SR		C_c	C05757_c
	trans-Dodec-2-enoyl-[acp][C_c]	trans-Dodec-2-enoyl-[acp]			C12H21OSR		C_c	C05758_c
	3-Oxotetradecanoyl-[acp][C_c]	3-Oxotetradecanoyl-[acp]			C14H25O2SR		C_c	C05759_c
	trans-Tetradec-2-enoyl-[acp][C_c]	trans-Tetradec-2-enoyl-[acp]			C14H25OSR		C_c	C05760_c
	Tetradecanoyl-[acp][C_c]	Tetradecanoyl-[acp]			C14H27OSR		C_c	C05761_c
	3-Oxohexadecanoyl-[acp][C_c]	3-Oxohexadecanoyl-[acp]			C16H29O2SR		C_c	C05762_c
	trans-Hexadec-2-enoyl-[acp][C_c]	trans-Hexadec-2-enoyl-[acp]			C16H29OSR		C_c	C05763_c
	Hexadecanoyl-[acp][C_c]	Hexadecanoyl-[acp]			C16H31OSR		C_c	C05764_c
	Cobinamide[C_c]	Cobinamide			C48H73N11O8.Co		C_c	C05774_c
	alpha-Ribazole[C_c]	alpha-Ribazole			C14H18N2O4		C_c	C05775_c
	Sirohydrochlorin[C_c]	Sirohydrochlorin			C42H46N4O16		C_c	C05778_c
	2-Octaprenylphenol[C_c]	2-Octaprenylphenol			C46H70O		C_c	C05810_c
	2-Octaprenyl-6-hydroxyphenol[C_c]	2-Octaprenyl-6-hydroxyphenol			C46H70O2		C_c	C05811_c
	2-Demethylmenaquinone[C_c]	2-Demethylmenaquinone			C20H22O2		C_c	C05818_c
	3-Mercaptolactate[C_c]	3-Mercaptolactate			C3H6O3S		C_c	C05823_c
	S-Sulfo-L-cysteine[C_c]	S-Sulfo-L-cysteine			C3H7NO5S2		C_c	C05824_c
	cis-2-Hydroxycinnamate[C_c]	cis-2-Hydroxycinnamate			C9H8O3		C_c	C05838_c
	cis-beta-D-Glucosyl-2-hydroxycinnamate[C_c]	cis-beta-D-Glucosyl-2-hydroxycinnamate			C15H18O8		C_c	C05839_c
	Iminoaspartate[C_c]	Iminoaspartate			C4H5NO4		C_c	C05840_c
	Nicotinate D-ribonucleoside[C_c]	Nicotinate D-ribonucleoside			C11H13NO6		C_c	C05841_c
	UDP-N-acetylmuramoyl-L-alanyl-gamma-D-glutamyl-L-lysine[C_c]	UDP-N-acetylmuramoyl-L-alanyl-gamma-D-glutamyl-L-lysine			C34H55N7O24P2		C_c	C05892_c
	Undecaprenyl-diphospho-N-acetylmuramoyl-(N-acetylglucosamine)-L-alanyl-gamma-D-glutamyl-L-lysyl-D-alanyl-D-alanine[C_c]	Undecaprenyl-diphospho-N-acetylmuramoyl-(N-acetylglucosamine)-L-alanyl-gamma-D-glutamyl-L-lysyl-D-alanyl-D-alanine			C94H156N8O26P2		C_c	C05893_c
	Undecaprenyl-diphospho-N-acetylmuramoyl-L-alanyl-D-glutamyl-meso-2,6-diaminopimeloyl-D-alanyl-D-alanine[C_c]	Undecaprenyl-diphospho-N-acetylmuramoyl-L-alanyl-D-glutamyl-meso-2,6-diaminopimeloyl-D-alanyl-D-alanine			C87H143N7O23P2		C_c	C05897_c
	Undecaprenyl-diphospho-N-acetylmuramoyl-(N-acetylglucosamine)-L-alanyl-D-glutamyl-meso-2,6-diaminopimeloyl-D-alanyl-D-alanine[C_c]	Undecaprenyl-diphospho-N-acetylmuramoyl-(N-acetylglucosamine)-L-alanyl-D-glutamyl-meso-2,6-diaminopimeloyl-D-alanyl-D-alanine			C95H156N8O28P2		C_c	C05898_c
	Biotinyl-5'-AMP[C_c]	Biotinyl-5'-AMP			C20H28N7O9PS		C_c	C05921_c
	Formamidopyrimidine nucleoside triphosphate[C_c]	Formamidopyrimidine nucleoside triphosphate			C10H18N5O15P3		C_c	C05922_c
	2,5-Diaminopyrimidine nucleoside triphosphate[C_c]	2,5-Diaminopyrimidine nucleoside triphosphate			C9H18N5O14P3		C_c	C05923_c
	N4-Acetylaminobutanal[C_c]	N4-Acetylaminobutanal			C6H11NO2		C_c	C05936_c
	D-4-Hydroxy-2-oxoglutarate[C_c]	D-4-Hydroxy-2-oxoglutarate			C5H6O6		C_c	C05946_c
	L-erythro-4-Hydroxyglutamate[C_c]	L-erythro-4-Hydroxyglutamate			C5H9NO5		C_c	C05947_c
	Propane-1-ol[C_c]	Propane-1-ol			C3H8O		C_c	C05979_c
	Cardiolipin[C_c]	Cardiolipin			C13H18O17P2R4		C_c	C05980_c
	Propionyladenylate[C_c]	Propionyladenylate			C13H18N5O8P		C_c	C05983_c
	2-Hydroxybutanoic acid[C_c]	2-Hydroxybutanoic acid			C4H8O3		C_c	C05984_c
	2-Propynal[C_c]	2-Propynal			C3H2O		C_c	C05985_c
	Acetyl adenylate[C_c]	Acetyl adenylate			C12H16N5O8P		C_c	C05993_c
	3-Hydroxyisovaleryl-CoA[C_c]	3-Hydroxyisovaleryl-CoA			C26H44N7O18P3S		C_c	C05998_c
	(S)-3-Hydroxyisobutyryl-CoA[C_c]	(S)-3-Hydroxyisobutyryl-CoA			C25H42N7O18P3S		C_c	C06000_c
	(S)-Methylmalonate semialdehyde[C_c]	(S)-Methylmalonate semialdehyde			C4H6O3		C_c	C06002_c
	(S)-2-Aceto-2-hydroxybutanoate[C_c]	(S)-2-Aceto-2-hydroxybutanoate			C6H10O4		C_c	C06006_c
	(R)-2,3-Dihydroxy-3-methylpentanoate[C_c]	(R)-2,3-Dihydroxy-3-methylpentanoate			C6H12O4		C_c	C06007_c
	(S)-2-Acetolactate[C_c]	(S)-2-Acetolactate			C5H8O4		C_c	C06010_c
	D-erythro-3-Methylmalate[C_c]	D-erythro-3-Methylmalate			C5H8O5		C_c	C06032_c
	Parapyruvate[C_c]	Parapyruvate			C6H8O6		C_c	C06033_c
	4-Methylene-2-oxoglutarate[C_c]	4-Methylene-2-oxoglutarate			C6H6O5		C_c	C06035_c
	2-Oxo-3-hydroxy-4-phosphobutanoate[C_c]	2-Oxo-3-hydroxy-4-phosphobutanoate			C4H7O8P		C_c	C06054_c
	O-Phospho-4-hydroxy-L-threonine[C_c]	O-Phospho-4-hydroxy-L-threonine			C4H10NO7P		C_c	C06055_c
	4-Hydroxy-L-threonine[C_c]	4-Hydroxy-L-threonine			C4H9NO4		C_c	C06056_c
	Adipate[C_c]	Adipate			C6H10O4		C_c	C06104_c
	L-Glutamyl-tRNA(Gln)[C_c]	L-Glutamyl-tRNA(Gln)			C20H28N6O13PR(C5H8O6PR)n		C_c	C06112_c
	L-Aspartyl-tRNA(Asn)[C_c]	L-Aspartyl-tRNA(Asn)			C14H22NO13PR2(C5H8O6PR)n		C_c	C06113_c
	2,5-Diamino-6-(5'-triphosphoryl-3',4'-trihydroxy-2'-oxopentyl)-amino-4-oxopyrimidine[C_c]	2,5-Diamino-6-(5'-triphosphoryl-3',4'-trihydroxy-2'-oxopentyl)-amino-4-oxopyrimidine			C9H18N5O14P3		C_c	C06148_c
	alpha-D-Glucosamine 1-phosphate[C_c]	alpha-D-Glucosamine 1-phosphate			C6H14NO8P		C_c	C06156_c
	2'-Deoxyinosine 5'-phosphate[C_c]	2'-Deoxyinosine 5'-phosphate			C10H13N4O7P		C_c	C06196_c
	Cellohexaose[C_c]	Cellohexaose			C36H62O31		C_c	C06217_c
	Cellopentaose[C_c]	Cellopentaose			C330H52O26		C_c	C06218_c
	Cellotriose[C_c]	Cellotriose			C18H32O16		C_c	C06219_c
	N-Acetylneuraminate 9-phosphate[C_c]	N-Acetylneuraminate 9-phosphate			C11H20NO12P		C_c	C06241_c
	L-Seryl-tRNA(Sec)[C_c]	L-Seryl-tRNA(Sec)			C13H22NO12PR2(C5H8O6PR)n		C_c	C06481_c
	Cob(I)yrinate a,c diamide[C_c]	Cob(I)yrinate a,c diamide			C45H62N6O12.Co		C_c	C06505_c
	Adenosyl cobyrinate a,c diamide[C_c]	Adenosyl cobyrinate a,c diamide			C45H62N6O12.C10H12N5O3.Co		C_c	C06506_c
	Adenosyl cobyrinate hexaamide[C_c]	Adenosyl cobyrinate hexaamide			C45H66N10O8.C10H12N5O3.Co		C_c	C06507_c
	Adenosyl cobinamide[C_c]	Adenosyl cobinamide			C48H73N11O8.C10H12N5O3.Co		C_c	C06508_c
	Adenosyl cobinamide phosphate[C_c]	Adenosyl cobinamide phosphate			C48H74N11O11P.C10H12N5O3.Co		C_c	C06509_c
	Adenosine-GDP-cobinamide[C_c]	Adenosine-GDP-cobinamide			C58H86N16O18P2.C10H12N5O3.Co		C_c	C06510_c
	Ethylene[C_c]	Ethylene			C2H4		C_c	C06547_c
	Atrazine[C_c]	Atrazine			C8H14ClN5		C_c	C06551_c
	Hydroxyatrazine[C_c]	Hydroxyatrazine			C8H15N5O		C_c	C06552_c
	Deisopropylatrazine[C_c]	Deisopropylatrazine			C5H8ClN5		C_c	C06556_c
	Deisopropylhydroxyatrazine[C_c]	Deisopropylhydroxyatrazine			C5H9N5O		C_c	C06557_c
	4-Sulfolactone[C_c]	4-Sulfolactone			C6H6O7S		C_c	C06676_c
	3-Hydroxypimeloyl-CoA[C_c]	3-Hydroxypimeloyl-CoA			C28H46N7O20P3S		C_c	C06714_c
	6-Carboxyhex-2-enoyl-CoA[C_c]	6-Carboxyhex-2-enoyl-CoA			C28H44N7O19P3S		C_c	C06723_c
	cis-1,2-Dihydro-3-ethylcatechol[C_c]	cis-1,2-Dihydro-3-ethylcatechol			C8H12O2		C_c	C06727_c
	6-Hydroxycyclohex-1-enecarbonyl-CoA[C_c]	6-Hydroxycyclohex-1-enecarbonyl-CoA			C28H44N7O18P3S		C_c	C06749_c
	Phenylacetic acid[C_c]	Phenylacetic acid			C8H8O2		C_c	C07086_c
	Ethylbenzene[C_c]	Ethylbenzene			C8H10		C_c	C07111_c
	2-Amino-3-oxo-4-phosphonooxybutyrate[C_c]	2-Amino-3-oxo-4-phosphonooxybutyrate			C4H8NO7P		C_c	C07335_c
	beta-D-Ribopyranose[C_c]	beta-D-Ribopyranose			C5H10O5		C_c	C08353_c
	Tetrahydrofolyl-[Glu](2)[C_c]	Tetrahydrofolyl-[Glu](2)			C24H30N8O9		C_c	C09332_c
	(Hydroxymethylphenyl)succinyl-CoA[C_c]	(Hydroxymethylphenyl)succinyl-CoA			C32H46N7O20P3S		C_c	C09819_c
	Benzoylsuccinyl-CoA[C_c]	Benzoylsuccinyl-CoA			C32H44N7O20P3S		C_c	C09820_c
	2,6-Dihydroxycyclohexane-1-carboxyl-CoA[C_c]	2,6-Dihydroxycyclohexane-1-carboxyl-CoA			C28H46N7O19P3S		C_c	C09824_c
	Ecgonine[C_c]	Ecgonine			C9H15NO3		C_c	C10858_c
	Trichloroacetate[C_c]	Trichloroacetate			C2HCl3O2		C_c	C11150_c
	4-Amino-4-deoxychorismate[C_c]	4-Amino-4-deoxychorismate			C10H11NO5		C_c	C11355_c
	(3R)-3-Isopropenyl-6-oxoheptanoate[C_c]	(3R)-3-Isopropenyl-6-oxoheptanoate			C10H16O3		C_c	C11405_c
	(3R)-3-Isopropenyl-6-oxoheptanoyl-CoA[C_c]	(3R)-3-Isopropenyl-6-oxoheptanoyl-CoA			C31H50N7O18P3S		C_c	C11407_c
	2-C-Methyl-D-erythritol 4-phosphate[C_c]	2-C-Methyl-D-erythritol 4-phosphate			C5H13O7P		C_c	C11434_c
	4-(Cytidine 5'-diphospho)-2-C-methyl-D-erythritol[C_c]	4-(Cytidine 5'-diphospho)-2-C-methyl-D-erythritol			C14H25N3O14P2		C_c	C11435_c
	2-Phospho-4-(cytidine 5'-diphospho)-2-C-methyl-D-erythritol[C_c]	2-Phospho-4-(cytidine 5'-diphospho)-2-C-methyl-D-erythritol			C14H26N3O17P3		C_c	C11436_c
	1-Deoxy-D-xylulose 5-phosphate[C_c]	1-Deoxy-D-xylulose 5-phosphate			C5H11O7P		C_c	C11437_c
	2-C-Methyl-D-erythritol 2,4-cyclodiphosphate[C_c]	2-C-Methyl-D-erythritol 2,4-cyclodiphosphate			C5H12O9P2		C_c	C11453_c
	HSO3-[C_c]	HSO3-			H2O3S		C_c	C11481_c
	cis-3-(Carboxy-ethyl)-3,5-cyclo-hexadiene-1,2-diol[C_c]	cis-3-(Carboxy-ethyl)-3,5-cyclo-hexadiene-1,2-diol			C9H12O4		C_c	C11588_c
	1-Hydroxy-2-methyl-2-butenyl 4-diphosphate[C_c]	1-Hydroxy-2-methyl-2-butenyl 4-diphosphate			C5H12O8P2		C_c	C11811_c
	4,6-Dideoxy-4-oxo-dTDP-D-glucose[C_c]	4,6-Dideoxy-4-oxo-dTDP-D-glucose			C16H24N2O15P2		C_c	C11907_c
	Perillic acid[C_c]	Perillic acid			C10H14O2		C_c	C11924_c
	Perillyl-CoA[C_c]	Perillyl-CoA			C31H48N7O17P3S		C_c	C11929_c
	2-Hydroxy-4-isopropenylcyclohexane-1-carboxyl-CoA[C_c]	2-Hydroxy-4-isopropenylcyclohexane-1-carboxyl-CoA			C31H50N7O18P3S		C_c	C11934_c
	trans-2-Methyl-5-isopropylhexa-2,5-dienoic acid[C_c]	trans-2-Methyl-5-isopropylhexa-2,5-dienoic acid			C10H16O2		C_c	C11943_c
	cis-2-Methyl-5-isopropylhexa-2,5-dienoic acid[C_c]	cis-2-Methyl-5-isopropylhexa-2,5-dienoic acid			C10H16O2		C_c	C11944_c
	trans-2-Methyl-5-isopropylhexa-2,5-dienoyl-CoA[C_c]	trans-2-Methyl-5-isopropylhexa-2,5-dienoyl-CoA			C31H50N7O17P3S		C_c	C11945_c
	cis-2-Methyl-5-isopropylhexa-2,5-dienoyl-CoA[C_c]	cis-2-Methyl-5-isopropylhexa-2,5-dienoyl-CoA			C31H50N7O17P3S		C_c	C11946_c
	5-Hydroxyferuloyl-CoA[C_c]	5-Hydroxyferuloyl-CoA			C31H44N7O20P3S		C_c	C12203_c
	Ecgonine methyl ester[C_c]	Ecgonine methyl ester			C10H17NO3		C_c	C12448_c
	Pseudoecgonine[C_c]	Pseudoecgonine			C9H15NO3		C_c	C12449_c
	Pseudoecgonyl-CoA[C_c]	Pseudoecgonyl-CoA			C30H49N8O18P3S		C_c	C12450_c
	cis-3-(3-Carboxyethenyl)-3,5-cyclohexadiene-1,2-diol[C_c]	cis-3-(3-Carboxyethenyl)-3,5-cyclohexadiene-1,2-diol			C9H10O4		C_c	C12622_c
	1,2-Bis(4-hydroxyphenyl)-2-propanol[C_c]	1,2-Bis(4-hydroxyphenyl)-2-propanol			C15H16O3		C_c	C13629_c
	4,4'-Dihydroxy-alpha-methylstilbene[C_c]	4,4'-Dihydroxy-alpha-methylstilbene			C15H14O2		C_c	C13632_c
	UDP-N-acetyl-D-galactosaminuronic acid[C_c]	UDP-N-acetyl-D-galactosaminuronic acid			C17H25N3O18P2		C_c	C13952_c
	2-Hydroxy-3-methylbenzalpyruvate[C_c]	2-Hydroxy-3-methylbenzalpyruvate			C11H10O4		C_c	C14086_c
	3-Methylsalicylaldehyde[C_c]	3-Methylsalicylaldehyde			C8H8O2		C_c	C14087_c
	1-Hydroxymethylnaphthalene[C_c]	1-Hydroxymethylnaphthalene			C11H10O		C_c	C14089_c
	1-Naphthaldehyde[C_c]	1-Naphthaldehyde			C11H8O		C_c	C14090_c
	2-Hydroxy-3-carboxybenzalpyruvate[C_c]	2-Hydroxy-3-carboxybenzalpyruvate			C11H8O6		C_c	C14095_c
	3-Formylsalicylic acid[C_c]	3-Formylsalicylic acid			C8H6O4		C_c	C14096_c
	2-Naphthaldehyde[C_c]	2-Naphthaldehyde			C11H8O		C_c	C14099_c
	2-Hydroxy-4-hydroxymethylbenzalpyruvate[C_c]	2-Hydroxy-4-hydroxymethylbenzalpyruvate			C11H10O5		C_c	C14107_c
	4-Hydroxymethylsalicylaldehyde[C_c]	4-Hydroxymethylsalicylaldehyde			C8H8O3		C_c	C14108_c
	Naphthyl-2-methylene-succinyl-CoA[C_c]	Naphthyl-2-methylene-succinyl-CoA			C36H46N7O19P3S		C_c	C14117_c
	Naphthyl-2-hydroxymethyl-succinyl CoA[C_c]	Naphthyl-2-hydroxymethyl-succinyl CoA			C36H48N7O20P3S		C_c	C14118_c
	Adipyl-CoA[C_c]	Adipyl-CoA			C27H44N7O19P3S		C_c	C14143_c
	5-Carboxy-2-pentenoyl-CoA[C_c]	5-Carboxy-2-pentenoyl-CoA			C27H42N7O19P3S		C_c	C14144_c
	(3S)-3-Hydroxyadipyl-CoA[C_c]	(3S)-3-Hydroxyadipyl-CoA			C27H44N7O20P3S		C_c	C14145_c
	(R)-3-Hydroxy-3-methyl-2-oxopentanoate[C_c]	(R)-3-Hydroxy-3-methyl-2-oxopentanoate			C6H10O4		C_c	C14463_c
	Isobutanol[C_c]	Isobutanol			C4H10O		C_c	C14710_c
	Fe2+[C_c]	Fe2+			Fe		C_c	C14818_c
	Fe3+[C_c]	Fe3+			Fe		C_c	C14819_c
	L-3,4-Dihydroxybutan-2-one 4-phosphate[C_c]	L-3,4-Dihydroxybutan-2-one 4-phosphate			C4H9O6P		C_c	C15556_c
	5-Carboxyamino-1-(5-phospho-D-ribosyl)imidazole[C_c]	5-Carboxyamino-1-(5-phospho-D-ribosyl)imidazole			C9H14N3O9P		C_c	C15667_c
	C15810[C_c]	C15810					C_c	C15810_c
	[Enzyme]-cysteine[C_c]	[Enzyme]-cysteine			C4H6N2O2SR2		C_c	C15811_c
	[Enzyme]-S-sulfanylcysteine[C_c]	[Enzyme]-S-sulfanylcysteine			C4H6N2O2S2R2		C_c	C15812_c
	C15813[C_c]	C15813					C_c	C15813_c
	C15814[C_c]	C15814					C_c	C15814_c
	(S)-2-Methylbutanoyl-CoA[C_c]	(S)-2-Methylbutanoyl-CoA			C26H44N7O17P3S		C_c	C15980_c
	UDP-L-Ara4N[C_c]	UDP-L-Ara4N			C14H23N3O15P2		C_c	C16153_c
	UDP-L-Ara4O[C_c]	UDP-L-Ara4O			C14H20N2O16P2		C_c	C16155_c
	3-Oxostearoyl-CoA[C_c]	3-Oxostearoyl-CoA			C39H68N7O18P3S		C_c	C16216_c
	3-Hydroxyoctadecanoyl-CoA[C_c]	3-Hydroxyoctadecanoyl-CoA			C39H70N7O18P3S		C_c	C16217_c
	3-Oxostearoyl-[acp][C_c]	3-Oxostearoyl-[acp]			C18H33O2SR		C_c	C16219_c
	3-Hydroxyoctadecanoyl-[acp][C_c]	3-Hydroxyoctadecanoyl-[acp]			C18H35O2SR		C_c	C16220_c
	(2E)-Octadecenoyl-[acp][C_c]	(2E)-Octadecenoyl-[acp]			C18H33OSR		C_c	C16221_c
	Cyclopropanecarboxylate[C_c]	Cyclopropanecarboxylate			C4H6O2		C_c	C16267_c
	Cyclopropanecarboxyl-CoA[C_c]	Cyclopropanecarboxyl-CoA			C25H40N7O17P3S		C_c	C16268_c
	2,4-Diamino-6-nitrotoluene[C_c]	2,4-Diamino-6-nitrotoluene			C7H9N3O2		C_c	C16396_c
	2,4-Diamino-6-hydroxylaminotoluene[C_c]	2,4-Diamino-6-hydroxylaminotoluene			C7H11N3O		C_c	C16399_c
	3',5'-Cyclic diGMP[C_c]	3',5'-Cyclic diGMP			C20H24N10O14P2		C_c	C16463_c
	(2E)-5-Methylhexa-2,4-dienoyl-CoA[C_c]	(2E)-5-Methylhexa-2,4-dienoyl-CoA			C28H44N7O17P3S		C_c	C16468_c
	3-Hydroxy-5-methylhex-4-enoyl-CoA[C_c]	3-Hydroxy-5-methylhex-4-enoyl-CoA			C28H46N7O18P3S		C_c	C16469_c
	Aminopropylcadaverine[C_c]	Aminopropylcadaverine			C8H21N3		C_c	C16565_c
	6-Thioxanthine 5'-monophosphate[C_c]	6-Thioxanthine 5'-monophosphate			C10H13N4O8PS		C_c	C16618_c
	6-Thioguanosine monophosphate[C_c]	6-Thioguanosine monophosphate			C10H14N5O7PS		C_c	C16619_c
	5-Fluorouridine[C_c]	5-Fluorouridine			C9H11FN2O6		C_c	C16633_c
	5-Fluorouridine monophosphate[C_c]	5-Fluorouridine monophosphate			C9H12FN2O9P		C_c	C16634_c
	tRNA(Sec)[C_c]	tRNA(Sec)			C10H17O10PR2(C5H8O6PR)n		C_c	C16636_c
	beta-D-Ribofuranose[C_c]	beta-D-Ribofuranose			C5H10O5		C_c	C16639_c
	Sulfur donor[C_c]	Sulfur donor					C_c	C17023_c
	di-trans,poly-cis-Undecaprenyl phosphate[C_c]	di-trans,poly-cis-Undecaprenyl phosphate			C55H91O4P		C_c	C17556_c
	5'-Phosphoguanylyl(3'->5')guanosine[C_c]	5'-Phosphoguanylyl(3'->5')guanosine			C20H26N10O15P2		C_c	C18076_c
	4-Hydroxyphenyl-4-hydroxybenzoate[C_c]	4-Hydroxyphenyl-4-hydroxybenzoate			C13H10O4		C_c	C18216_c
	Methylselenic acid[C_c]	Methylselenic acid			CH4O2Se		C_c	C18902_c
	tRNA with a 3' cytidine[C_c]	tRNA with a 3' cytidine			C14H21N3O11PR(C5H8O6PR)n		C_c	C19078_c
	tRNA with a 3' CC end[C_c]	tRNA with a 3' CC end			C23H33N6O18P2R(C5H8O6PR)n		C_c	C19080_c
	tRNA with a 3' CCA end[C_c]	tRNA with a 3' CCA end			C33H45N11O24P3R(C5H8O6PR)n		C_c	C19085_c
	meso-2,3-Butanediol[C_c]	meso-2,3-Butanediol			C4H10O2		C_c	C20657_c
	G00093[C_c]	G00093					C_c	G00093_c
	G00094[C_c]	G00094					C_c	G00094_c
	G00108[C_c]	G00108					C_c	G00108_c
	G00109[C_c]	G00109					C_c	G00109_c
	G06780[C_c]	G06780					C_c	G06780_c
	G08421[C_c]	G08421					C_c	G08421_c
	G10504[C_c]	G10504					C_c	G10504_c
	G13033[C_c]	G13033					C_c	G13033_c
	Ca2+[C_c]	Ca2+					C_c	m02
	K+[C_c]	K+					C_c	m07
	Mg2+[C_c]	Mg2+					C_c	m12
	Phosphatidylethanolamine[C_c]	Phosphatidylethanolamine					C_c	m14
	NH3[C_e]	NH3			H3N		C_e	m17
	H2O[C_e]	H2O			H2O		C_e	m18
	CO2[C_e]	CO2			CO2		C_e	m19
	Cellobiose[C_e]	Cellobiose			C12H22O11		C_e	m20
	Urea[C_e]	Urea			CH4N2O		C_e	m21
	Ca2+[C_e]	Ca2+					C_e	m22
	Mg2+[C_e]	Mg2+					C_e	m23
	K+[C_e]	K+					C_e	m24
	Sulfate[C_e]	Sulfate			H2O4S		C_e	m25
	Orthophosphate[C_e]	Orthophosphate			H3O4P		C_e	m26
	Fe3+[C_e]	Fe3+			Fe		C_e	m27
	Pantothenate[C_e]	Pantothenate			C9H17NO5		C_e	m28
	Hydrogen sulfide[C_e]	Hydrogen sulfide			H2S		C_e	m29
	Nicotinate D-ribonucleotide[C_e]	Nicotinate D-ribonucleotide			C11H14NO9P		C_e	m30
	L-Alanine[C_e]	L-Alanine			C3H7NO2		C_e	m31
	L-Arginine[C_e]	L-Arginine			C6H14N4O2		C_e	m32
	L-Asparagine[C_e]	L-Asparagine			C4H8N2O3		C_e	m33
	L-Aspartate[C_e]	L-Aspartate			C4H7NO4		C_e	m34
	L-Cysteine[C_e]	L-Cysteine			C3H7NO2S		C_e	m35
	L-Glutamate[C_e]	L-Glutamate			C5H9NO4		C_e	m36
	L-Glutamine[C_e]	L-Glutamine			C5H10N2O3		C_e	m37
	Glycine[C_e]	Glycine			C2H5NO2		C_e	m38
	L-Histidine[C_e]	L-Histidine			C6H9N3O2		C_e	m39
	L-Isoleucine[C_e]	L-Isoleucine			C6H13NO2		C_e	m40
	L-Leucine[C_e]	L-Leucine			C6H13NO2		C_e	m41
	L-Lysine[C_e]	L-Lysine			C6H14N2O2		C_e	m42
	L-Methionine[C_e]	L-Methionine			C5H11NO2S		C_e	m43
	L-Phenylalanine[C_e]	L-Phenylalanine			C9H11NO2		C_e	m44
	L-Proline[C_e]	L-Proline			C5H9NO2		C_e	m45
	L-Serine[C_e]	L-Serine			C3H7NO3		C_e	m46
	L-Threonine[C_e]	L-Threonine			C4H9NO3		C_e	m47
	L-Tryptophan[C_e]	L-Tryptophan			C11H12N2O2		C_e	m48
	L-Tyrosine[C_e]	L-Tyrosine			C9H11NO3		C_e	m49
	L-Valine[C_e]	L-Valine			C5H11NO2		C_e	m50
	Ethanol[C_e]	Ethanol			C2H6O		C_e	m51
	Acetate[C_e]	Acetate			C2H4O2		C_e	m52
	Formate[C_e]	Formate			CH2O2		C_e	m53
	(S)-Lactate[C_e]	(S)-Lactate			C3H6O3		C_e	m54
	Hydrogen[C_e]	Hydrogen			H2		C_e	m55
	Pyruvate[C_e]	Pyruvate			C3H4O3		C_e	m56
	Succinate[C_e]	Succinate			C4H6O4		C_e	m57
	Sedoheptulose 7-phosphate[C_c]	Sedoheptulose 7-phosphate					C_c	m60
	3-Methylcrotonyl-[acp][C_c]	3-Methylcrotonyl-[acp]					C_c	m61
	3-Methylbutanoyl-[acp][C_c]	3-Methylbutanoyl-[acp]					C_c	m62
	Branched-C13 Fatty Acid[C_c]	Branched-C13 Fatty Acid					C_c	m63
	Branched-C17 Fatty Acid[C_c]	Branched-C17 Fatty Acid					C_c	m64
	Protein[C_c]	Protein					C_c	m65
	DNA[C_c]	DNA					C_c	m66
	RNA[C_c]	RNA					C_c	m67
	Diacyl-sn-glycerol 3-phosphate[C_c]	Diacyl-sn-glycerol 3-phosphate					C_c	C00416_c
	3-D-Diglucosyl-1,2-diacylglycerol[C_c]	3-D-Diglucosyl-1,2-diacylglycerol					C_c	m68
	3-D-Triglucosyl-1,2-diacylglycerol[C_c]	3-D-Triglucosyl-1,2-diacylglycerol					C_c	m69
	Lysyl-phosphotidylglycerol[C_c]	Lysyl-phosphotidylglycerol					C_c	m70
	Phosphatidylserine[C_c]	Phosphatidylserine					C_c	m71
	Lipid[C_c]	Lipid					C_c	m72
	CDP-glycerol[C_c]	CDP-glycerol					C_c	m73
	Glucosyl-lipoteichoic acid[C_c]	Glucosyl-lipoteichoic acid					C_c	m74
	N-Acetyl-glucosamino-lipoteichoic acid[C_c]	N-Acetyl-glucosamino-lipoteichoic acid					C_c	m75
	Alanyl-lipoteichoic acid[C_c]	Alanyl-lipoteichoic acid					C_c	m76
	Lipoteichoic acid[C_c]	Lipoteichoic acid					C_c	m77
	Peptidoglycan subunit[C_c]	Peptidoglycan subunit					C_c	m78
	Glycerol teichoic acid[C_c]	Glycerol teichoic acid					C_c	m79
	Alanyl-glycerol teichoic acid[C_c]	Alanyl-glycerol teichoic acid					C_c	m80
	Glucosyl-glycerol teichoic acid[C_c]	Glucosyl-glycerol teichoic acid					C_c	m81
	Minor teichoic acid[C_c]	Minor teichoic acid					C_c	m82
	Cell Wall[C_c]	Cell Wall					C_c	m83
	Solute Pool[C_c]	Solute Pool					C_c	m84
	Biomass[C_c]	Biomass					C_c	m85
	Biomass[C_e]	Biomass					C_e	m86
	Apo-[acyl-carrier-protein][C_e]	Apo-[acyl-carrier-protein]					C_e	m87
	Cell Dry Weight no GAM[C_c]	Cell Dry Weight no GAM					C_c	m89
	GDP-L-fucose[C_c]	GDP-L-fucose					C_c	C00325
	1H-Imidazole-4-ethanamine[C_c]	1H-Imidazole-4-ethanamine					C_c	C00388
	Propane-1,2-diol[C_c]	Propane-1,2-diol					C_c	C00583
	Phenylacetaldehyde[C_c]	Phenylacetaldehyde					C_c	C00601
	6-Deoxy-L-galactose[C_c]	6-Deoxy-L-galactose					C_c	C01019
	Orotidine 5'-phosphate[C_c]	Orotidine 5'-phosphate					C_c	C01103
	GDP-4-dehydro-6-deoxy-D-mannose[C_c]	GDP-4-dehydro-6-deoxy-D-mannose					C_c	C01222
	Cocaine[C_c]	Cocaine					C_c	C01416
	L-Fuculose[C_c]	L-Fuculose					C_c	C01721
	L-Fucose 1-phosphate[C_c]	L-Fucose 1-phosphate					C_c	C02985
	4-Phospho-D-erythronate[C_c]	4-Phospho-D-erythronate					C_c	C03393
	Undecaprenyl-diphospho-N-acetylmuramoyl-(N-acetylglucosamine)-L-alanyl-D-isoglutaminyl-L-lysyl-D-alanyl-D-alanine[C_c]	Undecaprenyl-diphospho-N-acetylmuramoyl-(N-acetylglucosamine)-L-alanyl-D-isoglutaminyl-L-lysyl-D-alanyl-D-alanine					C_c	C05894
	L-Arginyl-protein[C_c]	L-Arginyl-protein			C8H16N5O3R(C2H2NOR)n		C_c	C16739
	Undecaprenyl-diphospho-N-acetylmuramoyl-(N-acetylglucosamine)-L-alanyl-D-isoglutaminyl-L-lysyl-(glycyl)-D-alanyl-D-alanine[C_c]	Undecaprenyl-diphospho-N-acetylmuramoyl-(N-acetylglucosamine)-L-alanyl-D-isoglutaminyl-L-lysyl-(glycyl)-D-alanyl-D-alanine					C_c	C17541
	Undecaprenyl-diphospho-N-acetylmuramoyl-(N-acetylglucosamine)-L-alanyl-gamma-D-glutamyl-L-lysyl-(L-alanyl)-D-alanyl-D-alanine[C_c]	Undecaprenyl-diphospho-N-acetylmuramoyl-(N-acetylglucosamine)-L-alanyl-gamma-D-glutamyl-L-lysyl-(L-alanyl)-D-alanyl-D-alanine					C_c	C17550
	Sucrose[C_c]	Sucrose					C_c	G10508
	G10619[C_c]	G10619					C_c	G10619
	Total_LTA[C_c]	Total_LTA					C_c	m88
	Cellulosome term[C_c]	Cellulosome term					C_c	m90
	Cellohexaose[C_e]	Cellohexaose					C_e	m97
	Cellopentaose[C_e]	Cellopentaose					C_e	m98
	Cellotetraose[C_e]	Cellotetraose					C_e	m99
	Cellotriose[C_e]	Cellotriose					C_e	m100
	Glucose Eq[C_e]	Glucose Eq					C_e	m101
	Glucose Eq[C_c]	Glucose Eq					C_c	m102
	Glucose Eq 2[C_c]	Glucose Eq 2					C_c	m103
	Glucose Eq 2[C_e]	Glucose Eq 2					C_e	m104
	(S)-Malate[C_e]	(S)-Malate			C4H6O5		C_e	m105
	meso-2,3-Butanediol[C_e]	meso-2,3-Butanediol			C4H10O2		C_e	m106
	(R,R)-Butane-2,3-diol[C_e]	(R,R)-Butane-2,3-diol			C4H10O2		C_e	m107
	Pyroglutamic acid[C_e]	Pyroglutamic acid			C5H7NO3		C_e	m108
	Isobutanol[C_e]	Isobutanol			C4H10O		C_e	m109
	Fumarate[C_e]	Fumarate			C4H4O4		C_e	m110
	Xylitol[C_e]	Xylitol			C5H12O5		C_e	m111
	H+[C_e]	H+			p+1		C_e	m112
	Glycogen[C_c]	Glycogen					C_c	m113
	FR_Glu_Eq[C_c]	FR_Glu_Eq					C_c	fr_glu_eq

## Sheet: Biomass
Metabolite Class		% w/w composition *
		[1]	[2]
Protein		52.85	55		[1]	Roberts S, Gowen C, Brooks JP, Fong S: Genome-scale metabolic analysis of Clostridium thermocellum for bioethanol production. BMC Systems Biology 2010, 4:31
DNA		2.6	3.1		[2]	Neidhardt FC, Ingraham JL, Schaechter M: Physiology of the bacterial cell : a molecular approach. Sunderland, Mass.: Sinauer Associates; 1990.
RNA		6.55	20.5
Lipid		7.6	9.1
Lipoteichoic acid		3.04	3.4
Cell wall components		22.42	5.9
Ion and metabolite		4.94	3
		Count (all ORFs) †	% Prevalence	MW (g/mol)	%P*MW	% (by weight)	mmol/g Macro	ATP
Amino Acids
Alanine (A)		68886	6.37952	89.05	568.096	4.34769	0.48823
Arginine (R)		47155	4.36702	175.11	764.708	5.85237	0.334211
Asparagine (N)		58251	5.39462	132.05	712.359	5.45174	0.412854
Aspartic acid (D)		61489	5.69449	132.04	751.9	5.75435	0.435803
Cysteine (C)		12654	1.17188	121.02	141.821	1.08537	0.0896853
Glutamate (E)		82288	7.62068	146.05	1113	8.51788	0.583216
Glutamine (Q)		27732	2.56826	146.07	375.145	2.87102	0.196551
Glycine (G)		72154	6.68217	75.03	501.363	3.83697	0.511392
Histidine (H)		15430	1.42897	155.07	221.59	1.69585	0.10936
Isoleucine (I)		91626	8.48547	131.09	1112.36	8.51298	0.6494
Leucine (L)		93461	8.65541	131.09	1134.64	8.68347	0.662405
Lysine (K)		87426	8.09651	147.11	1191.08	9.11541	0.619632
Methionine (M)		27111	2.51075	149.05	374.227	2.86399	0.192149
Phenylalanine (F)		45765	4.23829	165.08	699.657	5.35453	0.32436
Proline (P)		36619	3.39128	115.06	390.201	2.98624	0.259537
Serine (S)		65270	6.04464	105.04	634.929	4.85916	0.462601
Threonine (T)		54463	5.04381	119.06	600.516	4.5958	0.386007
Tryptophan (W)		9570	0.886276	204.09	180.88	1.38429	0.0678274
Tyrosine (Y)		45643	4.22699	181.07	765.381	5.85752	0.323495
Valine (V)		76806	7.11299	117.08	832.789	6.3734	0.544363
SUM Monomers		1079799	100	2736.31	13066.6	100	7.65308
Energy for Activation								30.6123			Calculations were perfomed according to Ref [2]
Energy for mRNA synthesis								2.29592
Energy for Proofreading								1.14796
Energy for Assembly / Modification								9.18369
SUM (mmol/g Protein)								43.2399
SUM (mmol/gDCW)								22.8523
DNA nucleotides
dATP		G+C:	32.24	487.001	15700.9	32.5292	0.667949
dCTP		35.52	17.76	462.99	8222.7	17.0358	0.367952
dGTP			17.76	502.996	8933.2	18.5078	0.367952
dTTP			32.24	477.989	15410.4	31.9272	0.667949
SUM monomers			100		48267.2	100	2.0718
Energy of unwinding helix								2.0718
Energy for discontinous synthesis								0.0124308
Energy for proofreading								0.72513
Energy for negative supercoiling								0.010359
Energy for methylation								0.0020718
SUM (mmol/ g DNA)							2.0718	2.82179
SUM (mmol/ g DCW)							0.0538668	0.0733666
RNA nucleotides
ATP		1170579	30.4576	502.996	15320.1	30.9887	0.616083
CTP		751237	19.5467	478.985	9362.55	18.9381	0.395381
GTP		747135	19.4399	518.991	10089.1	20.4078	0.393222
UTP		1174350	30.5558	479.969	14665.8	29.6653	0.618068
SUM monomers		3843301	100		49437.6	100	2.02275
Energy for discarded transcripts								0.809101
Energy for modification								0.0444019
Energy for mRNA turnover								6.06826
SUM (mmol/g RNA)							2.02275	6.92176
SUM (mmol/g DCW)							0.13249	0.453376
Fatty Acids
						Avg MW	% molar composition
C10			7.4	7.42972	171.3	12.7271	0.0510308
C13			2.6	2.61044	213.34	5.56912	0.02233
C14			5.9	5.92369	227.4	13.4705	0.0540115
C16:0			53.7	53.9157	255.4	137.701	0.552127
C16:1			12.3	12.3494	253.4	31.2934	0.125474
C17			12.3	12.3494	269.4	33.2693	0.133397
C18			5.4	5.42169	283.5	15.3705	0.0616297
SUM monomers			99.6	100		249.4	1
Lipid Components
						Adjusted	% Molar composition
3-D-Glucosyl-1,2-diacylglycerol			8.1	719.02	5824.06	5829.89	0.0772035
3-D-Diglucosyl-1,2-diacylglycerol			12.8	880.829	11274.6	11285.9	0.149456
3-D-Triglucosyl-1,2-diacylglycerol			9.1	1042.97	9491.03	9500.53	0.125812
Cardiolipin			0.8	1327.1	1061.68	1062.74	0.0140736
Phosphatidylglycerol			16.5	709.597	11708.4	11720.1	0.155205
Lysyl-phosphotidylglycerol			2.4	838.78	2013.07	2015.09	0.0266852
Phosphatidylethanolamine			50.2	678.587	34065.1	34099.2	0.451565
SUM (mmol/ g lipids)			99.9		75437.9	75513.4	1
SUM (mmol/ g DCW)
Lipoteichoic Acids
Glucosyl-lipoteichoic acid			19	8445.32	1604.61	0.226795	0.0224977
N-Acetyl-glucosamino-lipoteichoic acid			19	9430.59	1791.81	0.253254	0.0201472
Alanyl-lipoteichoic acid			40	6692.19	2676.88	0.378348	0.0597712
Lipoteichoic acid			22	4553.93	1001.87	0.141603	0.0483099
SUM (mmol/g LTA)			100		7075.16	1	0.150726
SUM (mmol/g DCW)
Cell Wall
						% (by moles)
Peptidoglycan subunit			45	991	445.95	0.0627863	0.454087
Glycerol teichoic acid			11.9	7373.6	877.458	0.123539	0.0161387
Alanyl-glycerol teichoic acid			11.9	11382.8	1354.55	0.190711	0.0104544
Glucosyl-glycerol teichoic acid			11.9	14688	1747.87	0.246087	0.00810185
Other teichoic acid			19.3	13869.6	2676.83	0.376877	0.0139153
SUM (mmol / g Cell Wall)			100	48305	7102.67	1	0.502697
SUM (mmol / g DCW)							0.112705

## Sheet: Cellulosome
	Data adapted from Raman et al, PLoS ONE, 2009, 4:e5271.
	Clo1313_1396	Clo1313_2856	Clo1313_0627	Clo1313_1809	Clo1313_1788	Clo1313_0521	Clo1313_2202	Clo1313_1960	Clo1313_2189	Clo1313_1587	Clo1313_0628	Clo1313_1603	Clo1313_1425	Clo1313_0851	Clo1313_2747	Clo1313_1477	Clo1313_0399	Clo1313_1487	Clo1313_0629	Clo1313_1959	Clo1313_0400	Clo1313_1694	Clo1313_1701	Clo1313_1808	Clo1313_2022	Clo1313_2530	Clo1313_1955	Clo1313_0849	Clo1313_2635	Clo1313_1816	Clo1313_0413	Clo1313_1659	Clo1313_1604	Clo1313_1398	Clo1313_0350	Clo1313_0177	Clo1313_0349	Clo1313_0563	Clo1313_0630	Clo1313_0685	Clo1313_0693	Clo1313_0950	Clo1313_0987	Clo1313_1305	Clo1313_1563	Clo1313_1768	Clo1313_1786	Clo1313_1971	Clo1313_1983
Ala	56	77	107	64	65	35	32	42	59	27	81	70	60	61	64	59	30	93	44	28	58	71	29	85	15	47	58	32	52	28	42	67	116	31	45	46	68	44	38	22	76	60	39	91	28	21	36	33	64
Asn	47	63	74	52	45	48	42	36	31	45	45	33	56	43	33	35	39	98	39	30	35	36	41	64	22	32	38	29	71	36	37	36	89	29	36	36	50	50	17	34	63	30	48	88	38	12	24	30	62
Cys	5	5	7	11	13	3	7	5	6	4	1	9	9	6	2	8	9	2	1	3	9	6	4	14	1	3	9	7	9	7	8	11	8	5	13	3	18	3	0	5	6	1	8	13	6	3	3	2	10
Glu	31	45	60	49	40	25	40	14	36	27	198	38	44	34	39	36	40	67	46	31	16	36	31	80	12	42	18	14	36	31	20	33	101	39	44	49	67	35	39	17	36	45	23	51	19	19	18	25	28
His	12	11	4	17	15	10	7	8	16	13	7	17	12	9	12	17	6	4	7	8	15	14	12	21	3	6	9	3	11	12	13	17	16	7	9	13	23	8	5	3	6	4	10	15	10	3	12	9	8
Leu	44	66	53	60	42	49	48	37	70	32	62	57	62	46	41	53	49	82	48	42	40	52	52	77	23	67	49	35	66	45	40	52	103	46	53	49	57	41	27	39	50	44	41	66	48	22	25	38	62
Met	16	7	13	22	15	12	16	10	16	8	19	13	21	20	22	11	10	23	9	9	13	10	11	21	7	13	15	15	19	13	12	12	23	18	14	10	19	15	6	11	14	7	12	22	14	4	10	10	9
Pro	25	43	97	59	41	43	27	21	46	31	252	34	42	53	38	38	30	84	53	26	27	40	30	79	22	36	27	18	48	29	33	42	85	29	40	21	48	27	25	17	34	31	36	45	19	10	20	14	42
Thr	41	83	133	58	41	71	44	30	44	38	206	36	52	56	52	44	34	110	71	24	29	44	37	85	20	40	35	26	51	28	42	44	123	28	27	41	59	48	34	17	63	39	51	70	26	11	27	28	65
Tyr	36	45	41	53	61	28	47	34	46	27	43	49	35	42	54	49	37	63	25	34	43	48	30	73	23	31	47	25	41	25	30	54	91	32	68	28	68	32	14	26	44	24	32	69	37	8	23	13	44
Arg	26	44	28	33	27	26	12	18	24	20	27	28	36	29	27	28	14	11	14	17	23	26	18	41	16	21	12	13	34	14	9	21	42	22	17	24	39	28	11	21	35	16	20	39	22	5	19	9	46
Asp	43	46	103	66	73	34	38	33	62	39	135	54	49	69	50	55	40	63	32	37	57	50	45	95	24	41	39	32	47	40	47	54	118	40	60	40	80	28	23	31	43	41	44	62	41	20	29	29	59
Gln	14	27	23	29	24	24	10	12	14	13	18	23	12	11	22	16	17	34	23	8	21	20	10	40	7	17	10	12	23	11	10	17	40	16	19	16	20	22	10	8	32	14	20	39	22	5	6	13	20
Gly	45	114	115	79	54	61	46	43	74	56	103	56	64	91	64	53	44	101	55	32	48	62	43	101	28	40	37	29	79	44	44	54	137	47	61	57	76	52	39	26	67	42	68	85	57	17	23	51	83
Ile	37	59	107	46	34	43	44	19	33	47	100	36	49	55	31	34	39	106	55	39	26	34	39	62	15	26	31	31	62	32	40	41	102	50	35	35	55	33	37	26	58	55	42	55	30	21	30	35	45
Lys	35	31	76	52	44	31	28	26	34	32	66	36	40	51	43	45	40	103	55	29	32	39	31	77	19	44	30	30	37	34	39	44	91	28	53	36	50	34	36	27	41	61	41	51	35	25	19	34	24
Phe	27	36	70	33	33	25	23	12	30	26	35	28	31	27	28	28	21	41	21	20	28	33	17	44	18	25	20	15	33	20	14	23	67	9	25	27	44	29	20	20	38	19	33	47	15	13	27	14	24
Ser	49	61	84	40	50	58	31	34	44	42	137	37	56	47	51	54	36	106	41	33	43	50	29	60	23	35	39	19	59	21	33	49	98	24	36	36	54	41	29	29	56	40	49	74	49	12	24	25	60
Trp	13	28	5	24	20	10	18	10	19	12	11	17	19	27	28	20	17	7	7	12	15	19	20	27	8	12	11	12	13	22	23	18	43	16	11	20	18	12	4	4	8	3	13	17	15	3	8	17	17
Val	47	57	152	48	52	47	30	33	38	43	69	39	65	65	43	47	39	107	42	22	34	49	34	84	28	41	29	18	46	34	30	47	108	42	41	52	48	48	31	28	61	55	49	78	40	29	26	40	48
Total	649	948	1352	895	789	683	590	477	742	582	1615	710	814	842	744	730	591	1305	688	484	612	739	563	1230	334	619	563	415	837	526	566	736	1601	558	707	639	961	630	445	411	831	631	679	1077	571	263	409	469	820
																										C						CX						CP						CPX
									27405		1313		C	CX	CP	CPX	SWG	Cb	ZT	Median (CELL)		Protein term from DCW		MW (g/mol)		Count (all ORFs) †	% Prevalence	%P*MW	% (by weight)	mmol/g Cellulosome		Count (all ORFs) †	% Prevalence	%P*MW	% (by weight)	mmol/g Cellulosome		Count (all ORFs) †	% Prevalence	%P*MW	% (by weight)	mmol/g Cellulosome		Count (all ORFs) †	% Prevalence	%P*MW	% (by weight)	mmol/g Cellulosome
									Cthe_0825		Clo1313_1396		0.14	0.17	0.17	0.17	0.2	0.11	0.16	0.576418		0.4882	Ala	89.05		1132.37	7.54404	671.797	5.20727	0.584758		1628.74	7.53316	670.828	5.18892	0.582697		5367.65	5.57399	496.364	3.89436	0.437323		1359.88	7.42078	660.821	5.11897	0.574842
									Cthe_2193		Clo1313_2856		0.05	0.11	0.13	0.13	0.02	0.01	0.02	0.432983		0.4129	Asn	132.05		839.92	5.59569	738.911	5.72749	0.433736		1200.15	5.55087	732.993	5.66976	0.429365		6503.96	6.75398	891.863	6.99736	0.529902		1018.48	5.55778	733.905	5.68511	0.430527
									Cthe_3077		Clo1313_0627		1	1	1	1	1	1	1	0.0596345		0.0897	Cys	121.02		113.25	0.75449	91.3084	0.707755	0.0584825		175.63	0.812315	98.3063	0.760408	0.0628333		488.23	0.506998	61.3569	0.481393	0.039778		143.8	0.784708	94.9654	0.735638	0.0607865
									Cthe_0412		Clo1313_1809		0.72	1.46	1.04	1	1.12	0.77	0.67	0.417278		0.5832	Glu	146.05		799.07	5.32354	777.503	6.02663	0.412641		1172.15	5.42137	791.791	6.12457	0.419348		3848.63	3.99658	583.7	4.57958	0.313563		1000.28	5.45847	797.209	6.17549	0.422834
									Cthe_0433		Clo1313_1788		0.15	0.17	0.1	0.12	0.01	0.1	0.03	0.110531		0.1094	His	155.07		213.32	1.42117	220.381	1.70823	0.110159		318.2	1.47172	228.22	1.7653	0.113839		1403.43	1.45738	225.996	1.77311	0.114343		261.82	1.42874	221.554	1.71624	0.110675
									Cthe_2972		Clo1313_0521		1.13	1.06	115	1.25	1.14	1.31	0.83	0.518796		0.6624	Leu	131.09		984.74	6.5605	860.016	6.66621	0.508522		1440.76	6.66373	873.548	6.75697	0.515445		6815.56	7.07756	927.797	7.27929	0.55529		1209.44	6.59984	865.173	6.70196	0.511249
									Cthe_0032		Clo1313_2202		0.1	0.06	0.07	0.06	0.02	0.08	0.04	0.161757		0.1921	Met	149.05		318.4	2.12123	316.17	2.45072	0.164422		467.18	2.16078	322.064	2.49119	0.167138		1758.74	1.82635	272.217	2.13576	0.143291		390.52	2.13104	317.632	2.4605	0.165079
									Cthe_0269		Clo1313_1960		1.82	1.78	1.49	1.25	0.77	1.42	1.07	0.436919		0.2595	Pro	115.06		847.86	5.64859	649.926	5.03775	0.437837		1194.64	5.52539	635.751	4.91759	0.427394		5932.38	6.16043	708.819	5.56124	0.483334		1031.43	5.62845	647.61	5.01663	0.436001
									Cthe_0043		Clo1313_2189		0.23	0.38	0.29	0.31	0.16	0.15	0.13	0.549291		0.386	Thr	119.06		1074.39	7.15777	852.204	6.60565	0.554817		1507.25	6.97125	829.998	6.42011	0.539233		9388.41	9.74931	1160.75	9.10701	0.76491		1300.86	7.09871	845.173	6.54703	0.549893
									Cthe_0640		Clo1313_1587		0.02	0.04	0.04	0.02	0.01	0.08	0.04	0.435988		0.3235	Tyr	181.07		858.57	5.71994	1035.71	8.02805	0.443367		1260.97	5.83217	1056.03	8.1685	0.451124		4245.39	4.40859	798.263	6.263	0.345888		1039.61	5.67309	1027.23	7.95729	0.439459
									Cthe_3078		Clo1313_0628		0.15	0.13	0.15	0.18	0.14	0.06	0.19	0.250275		0.3342	Arg	175.11		482.87	3.21696	563.322	4.36646	0.249355		701.66	3.24528	568.281	4.39571	0.251025		3553.41	3.69001	646.157	5.06961	0.28951		590.29	3.22118	564.06	4.36943	0.249525
									Cthe_0625		Clo1313_1603		0.62	0.82	0.69	0.58	0.32	0.52	0.51	0.545231		0.4129	Asp	132.04		1055.68	7.03312	928.653	7.19823	0.545155		1524.23	7.04979	930.854	7.20024	0.545308		5174.9	5.37383	709.56	5.56706	0.421619		1288.61	7.03187	928.488	7.19242	0.544715
									Cthe_0797		Clo1313_1425		0.42	0.75	0.54	0.54	0.67	0.48	0.66	0.195763		0.1966	Gln	146.07		383.68	2.55614	373.375	2.89413	0.198133		552.73	2.55646	373.422	2.88845	0.197744		3197.88	3.32081	485.071	3.80576	0.260543		458.42	2.50157	365.404	2.83056	0.193781
									Cthe_1398		Clo1313_0851		0.42	0.62	0.87	0.95	0.93	1.76	0.86	0.646392		0.5114	Gly	75.03		1249.58	8.32491	624.618	4.84158	0.645285		1793.92	8.29715	622.535	4.81536	0.641792		8491.33	8.81775	661.596	5.19073	0.691821		1531.76	8.35872	627.155	4.85818	0.647498
									Cthe_2089		Clo1313_2747		4.06	6.02	4.27	4.66	4.24	2.58	3.28	0.460306		0.6494	Ile	131.09		876.9	5.84205	765.835	5.93619	0.452833		1252.81	5.79443	759.592	5.87551	0.448204		5997.66	6.22822	816.457	6.40574	0.488652		1091.53	5.95641	780.826	6.04858	0.461406
									Cthe_0745		Clo1313_1477		0.35	0.87	0.7	0.52	0.61	0.88	0.63	0.456841		0.6196	Lys	147.11		879.04	5.85631	861.522	6.67788	0.453938		1278.85	5.91487	870.137	6.73058	0.457521		4624.49	4.80226	706.461	5.54274	0.376775		1080.03	5.89366	867.016	6.71624	0.456545
									Cthe_2811		Clo1313_0399		0.47	0.88	0.58	0.59	0.42	0.36	0.44	0.288815		0.3244	Phe	165.08		562.41	3.74687	618.533	4.79441	0.29043		805.74	3.72667	615.198	4.75861	0.288261		3536.15	3.67208	606.188	4.75601	0.288104		682.33	3.72343	614.664	4.76142	0.288431
									Cthe_0736		Clo1313_1487		0.3	0.52	0.49	0.41	0.41	0.36	0.25	0.490724		0.4626	Ser	105.04		961.8	6.40767	673.062	5.21708	0.496675		1369.3	6.33322	665.241	5.1457	0.48988		7780.29	8.07937	848.657	6.65838	0.63389		1162.88	6.34577	666.559	5.16342	0.491567
									Cthe_3079		Clo1313_0629		0.24	0.15	0.21	0.21	0.04	0.17	0.1	0.183954		0.0678	Trp	204.09		353.26	2.35348	480.321	3.72309	0.182424		529.95	2.4511	500.244	3.86944	0.189595		1579.56	1.64028	334.765	2.62649	0.128693		438.79	2.39445	488.683	3.78553	0.185483
									Cthe_0270		Clo1313_1959		0.04	0.1	0.05	0.09	0.02	0.08	0.05	0.531251		0.5444	Val	117.08		1023.02	6.81553	797.962	6.18521	0.528289		1446.07	6.68829	783.065	6.05708	0.517345		6610.13	6.86423	803.664	6.30537	0.538553		1244.53	6.79132	795.128	6.15937	0.526082
									Cthe_2812		Clo1313_0400		0.44	0.72	0.41	0.36	0.42	0.42	0.38
									Cthe_0543		Clo1313_1694		0.55	0.73	0.89	0.82	1.03	0.48	0.72				Total			15010.1	100	12901.1	100	7.75126		21620.9	100	12928.1	100	7.73509		96298.2	100	12745.7	100	7.84578		18325.3	100	12909.3	100	7.74638
									Cthe_0536		Clo1313_1701		0.54	1.02	0.68	0.8	0.49	0.69	0.83
									Cthe_0413		Clo1313_1808		0.59	0.81	0.55	0.57	0.51	0.77	0.28
									Cthe_0211		Clo1313_2022		0.07	0.08	0.05	0.07	0.14	0.03	0.34
									Cthe_1838		Clo1313_2530		0.41	0.66	0.58	0.45	0.88	1.25	1.69
									Cthe_0274		Clo1313_1955		0.25	0.5	0.49	0.31	0.09	0.29	0.23
									Cthe_1400		Clo1313_0849		0.07	0.06	0.03	0.01	0.03	0.11	0.07							SWG						Cb						ZT
									Cthe_1963		Clo1313_2635		0.13	0.21	0.15	0.15	0.03	0.14	0.1					MW (g/mol)		Count (all ORFs) †	% Prevalence	%P*MW	% (by weight)	mmol/g Cellulosome		Count (all ORFs) †	% Prevalence	%P*MW	% (by weight)	mmol/g Cellulosome		Count (all ORFs) †	% Prevalence	%P*MW	% (by weight)	mmol/g Cellulosome
									Cthe_0405		Clo1313_1816		0.19	0.16	0.37	0.31	0.11	0.39	0.17				Ala	89.05		1206.51	7.4874	666.753	5.16503	0.580014		1252.46	7.32599	652.38	5.05738	0.567926		1190.69	7.45944	664.264	5.14704	0.577994
									Cthe_2872		Clo1313_0413		0.42	0.58	0.49	0.44	0.52	0.19	0.9				Asn	132.05		885.05	5.49247	725.281	5.61842	0.425477		971.01	5.67971	750.006	5.8142	0.440303		890.41	5.57825	736.608	5.70759	0.43223
									Cthe_0578		Clo1313_1659		0	0	0	0	0	0	0				Cys	121.02		115.12	0.714416	86.4586	0.669755	0.0553425		144.16	0.843233	102.048	0.791097	0.0653691		119.83	0.750712	90.8512	0.703959	0.0581688
									Cthe_0624		Clo1313_1604		0.41	0.67	0.6	0.5	0.63	0.48	0.79				Glu	146.05		867.71	5.38486	786.459	6.09234	0.417141		915.67	5.35601	782.246	6.06413	0.415209		866.56	5.42883	792.881	6.14363	0.420652
									Cthe_0821		Clo1313_1398		0.92	1.54	1.48	1.51	2.1	1.02	1.21				His	155.07		227.32	1.41071	218.759	1.69462	0.109281		243.44	1.42395	220.812	1.71178	0.110388		223.57	1.40062	217.195	1.68293	0.108527
									Cthe_2761		Clo1313_0350		0.15	0.29	0.27	0.27	0.14	0.23	0.21				Leu	131.09		1064.42	6.60561	865.93	6.70796	0.511706		1151.5	6.73545	882.95	6.84481	0.522146		1088.21	6.81743	893.697	6.9248	0.528247
									Cthe_2590		Clo1313_0177		0	0.08	0.05	0.05	0.03	0.07	0.05				Met	149.05		344.52	2.13803	318.674	2.46862	0.165624		350.85	2.05222	305.884	2.37127	0.159092		327.67	2.05279	305.968	2.37079	0.15906
									Cthe_2760		Clo1313_0349		0.13	0.25	0.17	0.19	0.05	0.39	0.13				Pro	115.06		927.15	5.75374	662.025	5.1284	0.445716		958.08	5.60408	644.806	4.99867	0.43444		913.85	5.7251	658.729	5.10416	0.443608
									Cthe_3012		Clo1313_0563		0.03	0	0.06	0.03	0.01	0.01	0.01				Thr	119.06		1140.28	7.07639	842.515	6.52657	0.548175		1204.61	7.04611	838.909	6.5034	0.546229		1130.32	7.08124	843.092	6.53269	0.548689
									Cthe_3080		Clo1313_0630		0	0	0	0	0	0	0				Tyr	181.07		913.42	5.66853	1026.4	7.95106	0.439115		950.76	5.56127	1006.98	7.8063	0.431121		891	5.58194	1010.72	7.83157	0.432516
									Cthe_3132		Clo1313_0685		0	0.08	0.07	0.08	0.02	0.21	0.06				Arg	175.11		523.23	3.24708	568.596	4.40465	0.251536		553.91	3.23998	567.352	4.39823	0.25117		507.74	3.18089	557.006	4.31596	0.246471
									Cthe_3141		Clo1313_0693		0.04	0.06	0.04	0.04	0.01	0.05	0.04				Asp	132.04		1134.74	7.04201	929.827	7.20294	0.545512		1215.9	7.11214	939.088	7.28	0.551348		1134.27	7.10598	938.274	7.27021	0.550606
									Cthe_1307		Clo1313_0950		0.43	0.59	0.52	0.58	0.34	0.42	0.44				Gln	146.07		410.52	2.54762	372.131	2.88272	0.197352		417.27	2.44073	356.518	2.7638	0.18921		391.17	2.45061	357.96	2.77365	0.189885
									Cthe_1271		Clo1313_0987		0.07	0.06	0.1	0.1	0.04	0.11	0.08				Gly	75.03		1347.21	8.36056	627.293	4.85935	0.647654		1432.28	8.37781	628.587	4.87294	0.649465		1314.99	8.23816	618.109	4.78941	0.638333
									Cthe_0912		Clo1313_1305		0.04	0.04	0.06	0.07	0.01	0.11	0.02				Ile	131.09		954.09	5.92092	776.174	6.01266	0.458667		1025.1	5.9961	786.029	6.09346	0.46483		945.98	5.92638	776.89	6.01972	0.459205
									Cthe_0661		Clo1313_1563		0.07	0.07	0.16	0.09	0.05	0.04	0.1				Lys	147.11		935.97	5.80847	854.485	6.6193	0.449956		1017.66	5.95258	875.684	6.78849	0.461456		941.72	5.8997	867.904	6.72494	0.457137
									Cthe_0452		Clo1313_1768		0.12	0.26	0.18	0.18	0.18	0.11	0.31				Phe	165.08		593.69	3.68434	608.211	4.71153	0.285409		641.5	3.75232	619.432	4.80197	0.290887		595.76	3.73232	616.132	4.77409	0.289199
									Cthe_0435		Clo1313_1786		0.23	0.27	0.22	0.36	0.28	0.19	0.23				Ser	105.04		1008.69	6.25976	657.525	5.09355	0.484915		1070.94	6.26423	657.995	5.10091	0.485616		1002.91	6.28304	659.97	5.11377	0.48684
									Cthe_0258		Clo1313_1971		0.08	0.06	0.07	0.07	0.07	0.07	0.12				Trp	204.09		398.7	2.47427	504.973	3.91179	0.19167		393.93	2.30421	470.266	3.6456	0.178627		385.03	2.41214	492.293	3.81453	0.186904
									Cthe_0246		Clo1313_1983		0.07	0.02	0.06	0.06	0.01	0.04	0.04				Val	117.08		1115.53	6.92279	810.521	6.27873	0.536277		1185.08	6.93187	811.583	6.29156	0.537373		1100.5	6.89442	807.199	6.25457	0.534213
									Cthe_0239		Clo1313_1990		0.07	0.08	0.13	0.12	0.03	0.15	0.06
									Cthe_0190		Clo1313_2043		0.67	0.88	0.8	0.77	0.09	0.49	0.16				Total			16113.9	100	12909	100	7.74654		17096.1	100	12899.6	100	7.75221		15962.2	100	12905.7	100	7.74849
									Cthe_1472		Clo1313_2234		0.03	0.03	0.03	0.02	0	0.07	0.01
									Cthe_1806		Clo1313_2479		0.05	0.16	0.11	0.14	0.02	0.14	0.05
									Cthe_2147		Clo1313_2805		0.1	0.23	0.37	0.39	0.25	0.62	0.36
									Cthe_2879		Clo1313_0420		0.02	0.08	0.02	0.02	0.03	0.11	0.1
[truncated: 15 more columns]

## Sheet: Added & Adjusted Rxns
Non-Biomass Reactions Manually Added
#	ID	NAME	EQUATION	EC-NUMBER	GENE ASSOCIATION	LOWER BOUND	UPPER BOUND	SUBSYSTEM
	R_R05875_c	RNF-Ferredoxin:NAD oxidoreductase	NAD+[C_c] + H+[C_c] + 2 Reduced ferredoxin[C_c] <=> NADH[C_c] + 2 Oxidized ferredoxin[C_c]	1.18.1.3	Clo1313_0061;Clo1313_0062;Clo1313_0063;Clo1313_0064;Clo1313_0065;Clo1313_0066	-1000	1000	Redox metabolism
	R_R07181_c	hydrogen:NADP+ oxidoreductase	NADP+[C_c] + Hydrogen[C_c] <=> NADPH[C_c] + H+[C_c]	1.12.1.3	Clo1313_0554	-1000	1000	Redox metabolism
	R_R09508_c	Bifurcating Hydrogenase	NADH[C_c] + 5 H+[C_c] + 2 Reduced ferredoxin[C_c] <=> NAD+[C_c] + 2 Oxidized ferredoxin[C_c] + 2 Hydrogen[C_c]	1.12.1.4	Clo1313_1791;Clo1313_1792;Clo1313_1793	-1000	1000	Redox metabolism
	R_R_OPM9r	NfnAB	NADH[C_c] + 2 NADP+[C_c] + 2 Reduced ferredoxin[C_c] <=> NAD+[C_c] + 2 NADPH[C_c] + 2 Oxidized ferredoxin[C_c]	1.18.1.-	Clo1313_1848;Clo1313_1849	-1000	1000	Redox metabolism
	R_R01070_c	Fructose bisphosphate aldolase	beta-D-Fructose 1,6-bisphosphate[C_c] <=> Glycerone phosphate[C_c] + D-Glyceraldehyde 3-phosphate[C_c]	4.1.2.13	Clo1313_1875;Clo1313_0238	-1000	1000	Glycolysis / Gluconeogenesis
	R_R00342_c	Malate dehydrogenase	NAD+[C_c] + (S)-Malate[C_c] <=> NADH[C_c] + Oxaloacetate[C_c]	1.1.1.37	Clo1313_1878	-1000	1000	Glycolysis / Gluconeogenesis
	R_R01517_c	GTP dependent Phosphoglycerate kinase	GTP[C_c] + 3-Phospho-D-glycerate[C_c] => GDP[C_c] + 3-Phospho-D-glyceroyl phosphate[C_c]	2.7.2.10	Clo1313_2094	-1000	1000	Glycolysis / Gluconeogenesis
	R_R01641_c	Transketolase	D-Ribose 5-phosphate[C_c] + D-Xylulose 5-phosphate[C_c] <=> D-Glyceraldehyde 3-phosphate[C_c] + Sedoheptulose 7-phosphate[C_c]	2.2.1.1	Clo1313_0074;Clo1313_0075;Clo1313_0295;Clo1313_0296	-1000	1000	Glycolysis / Gluconeogenesis
	R_R01829_c	Aldolase	Sedoheptulose 7-phosphate[C_c] <=> Glycerone phosphate[C_c] + D-Erythrose 4-phosphate[C_c]	4.1.2.13	Clo1313_1875	-1000	1000
	R_R01830_c	Transketolase	D-Xylulose 5-phosphate[C_c] + D-Erythrose 4-phosphate[C_c] <=> D-Glyceraldehyde 3-phosphate[C_c] + beta-D-Fructose 6-phosphate[C_c]	2.2.1.1	Clo1313_0074;Clo1313_0075;Clo1313_0295;Clo1313_0296	-1000	1000
	R_R01652_c	Spontaneous decarboxylation	H+[C_c] + (2S)-2-Isopropyl-3-oxosuccinate[C_c] => CO2[C_c] + 4-Methyl-2-oxopentanoate[C_c]	1.1.1.85	Clo1313_2882	0	1000
	R_R_C13FA_4	Fatty Acid Synthesis	Acyl-carrier protein[C_c] + 3-Methylbutanoyl-CoA[C_c] <=> CoA[C_c] + 3-Methylbutanoyl-[acp][C_c]			-1000	1000	Fatty acid synthesis
	R_R_F6P_fix	Making metabolites consistent	beta-D-Fructose 6-phosphate[C_c] <=> D-Fructose 6-phosphate[C_c]			-1000	1000
	R_R02412_c	ATP:Shikimate 3-phosphotransferase	ATP[C_c] + Shikimate[C_c] => ADP[C_c] + Shikimate 3-phosphate[C_c]	2.7.1.71	Clo1313_0068;Clo1313_1492	0	1000
	R_R03314_c	Spontaneous cyclization	L-Glutamate 5-semialdehyde[C_c] <=> H2O[C_c] + (S)-1-Pyrroline-5-carboxylate[C_c]			-1000	1000
	R_R01771_c	Proposed homoserine kinase	ATP[C_c] + L-Homoserine[C_c] <=> ADP[C_c] + O-Phospho-L-homoserine[C_c]	2.7.1.39	Clo1313_0966	0	1000	HOMOSER-THRESYN-PWY
	IBOH_DH_c	Alcohol dehydrogenase, isobutanol forming	2 NADPH[C_c] + 2 H+[C_c] + 2-Methylpropanoyl-CoA[C_c] => 2 NADP+[C_c] + CoA[C_c] + Isobutanol[C_c]	1.1.1.1 1.2.1.57	Clo1313_1354	0	1000	Valine, leucine and isoleucine degradation
	R_R01869_c	(S)-dihydroorotate:NAD+ oxidoreductase	NAD+[C_c] + (S)-Dihydroorotate[C_c] => NADH[C_c] + H+[C_c] + Orotate[C_c]	1.3.98.1	Clo1313_1270	0	1000	Pyrimidine metabolism
	R_R02948_c	Acetolactate decarboxylase	(S)-2-Acetolactate[C_c] => CO2[C_c] + R-Acetoin[C_c]			0	1000	Butanoate metabolism
	R_R02946_c	(R,R)-Butane-2,3-diol:NAD+ oxidoreductase	NADH[C_c] + H+[C_c] + R-Acetoin[C_c] => NAD+[C_c] + (R,R)-Butane-2,3-diol[C_c]			0	1000
	R_R10505_c	meso-2,3-butanediol:NAD+ oxidoreductase	NADH[C_c] + H+[C_c] + R-Acetoin[C_c] => NAD+[C_c] + meso-2,3-Butanediol[C_c]			0	1000
	R_R00251_c	5-oxo-L-proline amidohydrolase (ATP-hydrolysing)	2 H2O[C_c] + ATP[C_c] + Pyroglutamic acid[C_c] <=> ADP[C_c] + Orthophosphate[C_c] + L-Glutamate[C_c] + H+[C_c]			-1000	1000	Glutathione metabolism
	R_R01896_c	xylitol:NAD+ 2-oxidoreductase	NADH[C_c] + H+[C_c] + D-Xylulose[C_c] => NAD+[C_c] + Xylitol[C_c]			0	1000	Pentose and glucuronate interconversions
	R_R01639_c	ATP:D-xylulose 5-phosphotransferase	ADP[C_c] + D-Xylulose 5-phosphate[C_c] <=> ATP[C_c] + D-Xylulose[C_c]			-1000	1000	Pentose and glucuronate interconversions
	R_Cellodextrin_6_c	cellodextrin phosphorylase, cellohexaose cleaving	Orthophosphate[C_c] + Cellohexaose[C_c] => D-Glucose 1-phosphate[C_c] + Cellopentaose[C_c]		Clo1313_1867	0	1000	Cellulose Metabolism
	R_Cellodextrin_5_c	cellodextrin phosphorylase, cellopentaose cleaving	Orthophosphate[C_c] + Cellopentaose[C_c] => D-Glucose 1-phosphate[C_c] + Cellotetraose[C_c]		Clo1313_1867	0	1000	Cellulose Metabolism
	R_Cellodextrin_4_c	cellodextrin phosphorylase, cellotetraose cleaving	Orthophosphate[C_c] + Cellotetraose[C_c] => D-Glucose 1-phosphate[C_c] + Cellotriose[C_c]		Clo1313_1867	0	1000	Cellulose Metabolism
	R_Cellodextrin_3_c	cellodextrin phosphorylase, cellotriose cleaving	Orthophosphate[C_c] + Cellotriose[C_c] => D-Glucose 1-phosphate[C_c] + Cellobiose[C_c]		Clo1313_1867	0	1000	Cellulose Metabolism
Reactions Manually Altered
#	ID	NAME	NEW EQUATION	OLD EQUATION
	R_R00742_c	Acetyl-CoA Carboxylase / Carboxyl transferase	ATP[C_c] + CO2[C_c] + Acetyl-CoA[C_c] => ADP[C_c] + Orthophosphate[C_c] + Malonyl-CoA[C_c]	ATP[c] + Acetyl-CoA[c] + HCO3-[c] <=> ADP[c] + Orthophosphate[c] + Malonyl-CoA[c]
	R00575_c	hydrogen-carbonate:L-glutamine amido-ligase (ADP-forming, carbamate-phosphorylating)	H2O[C_c] + 2 ATP[C_c] + CO2[C_c] + L-Glutamine[C_c] => 2 ADP[C_c] + Orthophosphate[C_c] + L-Glutamate[C_c] + 2 H+[C_c] + Carbamoyl phosphate[C_c]	H2O[c] + 2 ATP[c] + L-Glutamine[c] + HCO3-[c] <=> 2 ADP[c] + Orthophosphate[c] + L-Glutamate[c] + Carbamoyl phosphate[c]
	R_R01859_c	Propanoyl-CoA:carbon-dioxide ligase (ADP-forming)	ATP[C_c] + CO2[C_c] + Propanoyl-CoA[C_c] => ADP[C_c] + Orthophosphate[C_c] + H+[C_c] + (S)-Methylmalonyl-CoA[C_c]	ATP[c] + Propanoyl-CoA[c] + HCO3-[c] <=> ADP[c] + Orthophosphate[c] + (S)-Methylmalonyl-CoA[c]
Reactions Manually Removed after Automatic Construction / Gap Filling
#	ID	NAME	EQUATION	EC-NUMBER	GENE ASSOCIATION		SUBSYSTEM	JUSTIFICATION
	R01867_c	(S)-Dihydroorotate:oxygen oxidoreductase	Oxygen[c] + (S)-Dihydroorotate[c] <=> Hydrogen peroxide[c] + Orotate[c]		Clo1313_1270		Pyrimidine metabolism	C. therm. is anaerobic
	R04987_c		NADPH[c] + Oxygen[c] + H+[c] + 2-Octaprenylphenol[c] <=> H2O[c] + NADP+[c] + 2-Octaprenyl-6-hydroxyphenol[c]		Clo1313_0253		Ubiquinone and other terpenoid-quinone biosynthesis	C. therm. is anaerobic
	R00078_c	Fe(II):oxygen oxidoreductase;	Oxygen[c] + 4 H+[c] + 4 Fe2+[c] => 2 H2O[c] + 4 Fe3+[c]	1.16.3.1	Clo1313_2215		Porphyrin and chlorophyll metabolism	C. therm. is anaerobic
	R00357_c	L-Aspartic acid:oxygen oxidoreductase (deaminating)	H2O[c] + Oxygen[c] + L-Aspartate[c] <=> NH3[c] + Hydrogen peroxide[c] + Oxaloacetate[c]	1.4.3.2 1.4.3.16	Clo1313_3018		Alanine, aspartate and glutamate metabolism	C. therm. is anaerobic
	R00481_c	L-aspartate:oxygen oxidoreductase	Oxygen[c] + L-Aspartate[c] <=> Hydrogen peroxide[c] + Iminoaspartate[c]	1.4.3.16	Clo1313_3018		Nicotinate and nicotinamide metabolism	C. therm. is anaerobic
	R05440_c		NADH[c] + Oxygen[c] + H+[c] + Ethylbenzene[c] <=> NAD+[c] + cis-1,2-Dihydro-3-ethylcatechol[c]	1.14.12.-	Clo1313_2033		Ethylbenzene degradation	C. therm. is anaerobic
	R06782_c	3-phenylpropanoate,NADH:oxygen oxidoreductase (2,3-hydroxylating)	NADH[c] + Oxygen[c] + H+[c] + Phenylpropanoate[c] <=> NAD+[c] + cis-3-(Carboxy-ethyl)-3,5-cyclo-hexadiene-1,2-diol[c]	1.14.12.19	Clo1313_2033		Phenylalanine metabolism	C. therm. is anaerobic
	R01151	Putrescine:oxygen oxidoreductase (deaminating)	H2O[c] + Oxygen[c] + Putrescine[c] <=> NH3[c] + Hydrogen peroxide[c] + 4-Aminobutyraldehyde[c]	1.4.3.10 1.4.3.22			Arginine and proline metabolism	C. therm. is anaerobic
	R02150	1H-Imidazole-4-ethanamine:oxygen oxidoreductase (deaminating) (copper-containing)	H2O[c] + Oxygen[c] + 1H-Imidazole-4-ethanamine[c] => NH3[c] + Hydrogen peroxide[c] + Imidazole-4-acetaldehyde[c]	1.4.3.22			Histidine metabolism	C. therm. is anaerobic
	R09077	spermidine:oxygen oxidoreductase (3-aminopropanal-forming)	H2O[c] + Oxygen[c] + Spermidine[c] => Hydrogen peroxide[c] + Putrescine[c] + 3-Aminopropanal[c]	1.5.3.17			beta-Alanine metabolism	C. therm. is anaerobic
	R06783_c	trans-cinnamate,NADH:oxygen oxidoreductase (2,3-hydroxylating)	NADH[c] + Oxygen[c] + H+[c] + trans-Cinnamate[c] <=> NAD+[c] + cis-3-(3-Carboxyethenyl)-3,5-cyclohexadiene-1,2-diol[c]	1.14.12.19	Clo1313_2033		Phenylalanine metabolism	C. therm. is anaerobic
	R02110_c	1,4-alpha-D-Glucan:1,4-alpha-D-glucan 6-alpha-D-(1,4-alpha-D-glucano)-transferase	Amylose[c] <=> Starch[c]	2.4.1.18	Clo1313_2854		Starch and sucrose metabolism	Futile cycle
	R02111_c	1,4-alpha-D-Glucan:orthophosphate alpha-D-glucosyltransferase	Orthophosphate[c] + Starch[c] => D-Glucose 1-phosphate[c] + Amylose[c]	2.4.1.1	Clo1313_1867		Starch and sucrose metabolism	Futile cycle
	R03122_c	Cyclomaltodextrin dextrin-hydrolase (decyclizing)	H2O[c] + Cyclomaltodextrin[c] => Maltodextrin[c]	3.2.1.54	Clo1313_1426		Starch and sucrose metabolism	Dead End
	R00264_c	2,5-dioxopentanoate:NADP+ 5-oxidoreductase	H2O[c] + NADP+[c] + 2,5-Dioxopentanoate[c] <=> NADPH[c] + 2-Oxoglutarate[c] + H+[c]	1.2.1.3 1.2.1.26	Clo1313_2911		Pentose and glucuronate interconversions	Dead End
	R00296_c	carbon-monoxide:acceptor oxidoreductase	H2O[c] + Acceptor[c] + CO[c] <=> CO2[c] + Reduced acceptor[c]	1.2.99.2	Clo1313_0390		Methane metabolism	Generic metabolites, no evidence for carbon monoxide oxidation
	R00654_c	L-methionine methanethiol-lyase (deaminating;2-oxobutanoate-forming)	H2O[c] + L-Methionine[c] => NH3[c] + 2-Oxobutanoate[c] + Methanethiol[c]	4.4.1.11	Clo1313_2325		Cysteine and methionine metabolism	Dead End
	R00726_c	ITP:oxaloacetate carboxy-lyase (adding ITP; phosphoenolpyruvate-forming);	Oxaloacetate[c] + ITP[c] <=> CO2[c] + Phosphoenolpyruvate[c] + IDP[c]	4.1.1.32	Clo1313_0415		Glycolysis / Gluconeogenesis	C. therm. uses GTP
	R00880_c	GDP-D-mannose:NAD+ 6-oxidoreductase	H2O[c] + 2 NAD+[c] + GDP-mannose[c] => 2 NADH[c] + 2 H+[c] + GDP-D-mannuronate[c]	1.1.1.132	Clo1313_0901		Fructose and mannose metabolism	Dead End
	R00985_c	chorismate pyruvate-lyase (amino-accepting; anthranilate-forming)	NH3[c] + Chorismate[c] <=> H2O[c] + Pyruvate[c] + Anthranilate[c]	4.1.3.27	Clo1313_1345		Phenylalanine, tyrosine and tryptophan biosynthesis	Redundant with R00986, assuming C. therm. uses Glutamine
	R01285_c	Cystathionine L-homocysteine-lyase (deaminating)	H2O[c] + Cystathionine[c] <=> NH3[c] + Pyruvate[c] + L-Homocysteine[c]	4.4.1.8	Clo1313_2325;Clo1313_0388;Clo1313_0389		Nitrogen metabolism	Redundant with R001286
	R01325_c	citrate hydro-lyase (cis-aconitate-forming)	Citrate[c] <=> H2O[c] + cis-Aconitate[c]	4.2.1.3 4.2.1.4	Clo1313_0709		Citrate cycle (TCA cycle)	Redundant with R01324
	R01900_c	isocitrate hydro-lyase (cis-aconitate-forming)	Isocitrate[c] <=> H2O[c] + cis-Aconitate[c]	4.2.1.3	Clo1313_0709		Citrate cycle (TCA cycle)	Redundant with R01324
	R01520_c	beta-D-Glucose:NAD+ 1-oxoreductase	NAD+[c] + beta-D-Glucose[c] <=> NADH[c] + H+[c] + D-Glucono-1,5-lactone[c]	1.1.1.47	Clo1313_1283		Pentose phosphate pathway	Dead End
	R01521_c	beta-D-Glucose:NADP+ 1-oxoreductase	NADP+[c] + beta-D-Glucose[c] <=> NADPH[c] + H+[c] + D-Glucono-1,5-lactone[c]	1.1.1.47	Clo1313_1283		Pentose phosphate pathway	Dead End
	R00851_c	acyl-CoA:sn-glycerol-3-phosphate 1-O-acyltransferase	Acyl-CoA[c] + sn-Glycerol 3-phosphate[c] <=> CoA[c] + 1-Acyl-sn-glycerol 3-phosphate[c]	2.3.1.15	Clo1313_1280;Clo1313_1191		Glycerolipid metabolism	Uses CoA instead of ACP
	R01986_c	4-Aminobutyraldehyde:NAD+ oxidoreductase	H2O[c] + NADP+[c] + 4-Aminobutyraldehyde[c] => NADPH[c] + H+[c] + 4-Aminobutanoate[c]	1.2.1.3	Clo1313_2911		Arginine and proline metabolism	Dead End
	R02549_c	4-aminobutanal:NAD+ 1-oxidoreductase;	H2O[c] + NAD+[c] + 4-Aminobutyraldehyde[c] => NADH[c] + H+[c] + 4-Aminobutanoate[c]	1.2.1.3 1.2.1.19 1.2.1.-	Clo1313_2911		Arginine and proline metabolism	Dead End
	R02425_c	(S)(+)-Allantoin amidohydrolase	H2O[c] + (S)(+)-Allantoin[c] <=> Allantoate[c]	3.5.2.5	Clo1313_1265		Purine metabolism	Dead End
	R02718_c	D-Alanine:poly(ribitol phosphate) ligase (AMP-forming)	ATP[c] + D-Alanine[c] + Poly(ribitol phosphate)[c] => Diphosphate[c] + AMP[c] + O-D-Alanyl-poly(ribitol phosphate)[c]	6.1.1.13	Clo1313_2577;Clo1313_2580		D-Alanine metabolism	Dead End
	R02940_c	2-Propyn-1-al:NAD+ oxidoreductase	H2O[c] + NAD+[c] + 2-Propynal[c] => NADH[c] + H+[c] + Propynoate[c]	1.2.1.3	Clo1313_2911		Propanoate metabolism	Dead End, no evidence of reaction
	R02957_c	D-Glucuronolactone:NAD+ oxidoreductase	2 H2O[c] + NAD+[c] + D-Glucuronolactone[c] <=> NADH[c] + H+[c] + D-Glucarate[c]	1.2.1.3	Clo1313_2911		Ascorbate and aldarate metabolism	Dead End
	R03527_c	D-Glucoside glucohydrolase	H2O[c] + D-Glucoside[c] => alpha-D-Glucose[c] + ROH[c]	3.2.1.21	Clo1313_1002;Clo1313_2020;Clo1313_0820		Starch and sucrose metabolism	Generic Metabolites, Dead End
	R03599_c	L-selenocysteine selenide-lyase (L-alanine-forming)	Reduced acceptor[c] + L-Selenocysteine[c] <=> Acceptor[c] + L-Alanine[c] + Selenide[c]	4.4.1.16	Clo1313_1570		Selenocompound metabolism	Generic Metabolites
	R04131_c		H2O[c] + 2-Oxohept-3-enedioate[c] <=> 4-Hydroxy-2-oxo-heptanedioate[c]	4.2.1.-	Clo1313_2997;Clo1313_0239;Clo1313_2905			Dead End
	R04895_c		H2O[c] + 2-Hydroxyhepta-2,4-dienedioate[c] <=> 4-Hydroxy-2-oxo-heptanedioate[c]	4.2.1.-	Clo1313_2997;Clo1313_0239;Clo1313_2905			Dead End
	R04198_c	2,3,4,5-Tetrahydrodipicolinate:NAD+ oxidoreductase	NAD+[c] + 2,3,4,5-Tetrahydrodipicolinate[c] <=> NADH[c] + H+[c] + L-2,3-Dihydrodipicolinate[c]	1.3.1.26	Clo1313_1253;Clo1313_1090		Lysine biosynthesis	Cofactory predicted NADPH, see R04199
	R04224_c	(S)-3-Hydroxyisobutyryl-CoA hydro-lyase	H2O[c] + 2-Methylprop-2-enoyl-CoA[c] <=> (S)-3-Hydroxyisobutyryl-CoA[c]	4.2.1.17	Clo1313_2312		Valine, leucine and isoleucine degradation	Redundant
	R04386_c	Acetyl-CoA:carbon-dioxide ligase (ADP-forming)	Acetyl-CoA[c] + Carboxybiotin-carboxyl-carrier protein[c] <=> Malonyl-CoA[c] + Holo-[carboxylase][c]	6.4.1.2	Clo1313_1526		Fatty acid biosynthesis	Generic Metabolites, redundant
	R04506_c	3alpha,7alpha-Dihydroxy-5beta-cholestan-26-al:NAD+ oxidoreductase	H2O[c] + NAD+[c] + 3alpha,7alpha-Dihydroxy-5beta-cholestan-26-al[c] <=> NADH[c] + H+[c] + 3alpha,7alpha-Dihydroxy-5beta-cholestanate[c]	1.2.1.3	Clo1313_2911			Redundant
	R04770_c	Selenomethionine methanethiol-lyase (deaminating)	H2O[c] + L-Selenomethionine[c] <=> NH3[c] + 2-Oxobutanoate[c] + Methaneselenol[c]	4.4.1.1 4.4.1.11	Clo1313_2325;Clo1313_0388		Selenocompound metabolism	Selenium metabolism removed
	R04951_c		H2O[c] + R-S-Cysteinylglycine[c] => Glycine[c] + S-Substituted L-cysteine[c]	3.4.11.1 3.4.11.2 3.4.11.23 3.4.13.3	Clo1313_0700		Glutathione metabolism	Generic metabolites
	R05233_c	trans-3-Chloro-2-propene-1-ol:NAD+ oxidoreductase	NAD+[c] + trans-3-Chloro-2-propene-1-ol[c] <=> NADH[c] + H+[c] + trans-3-Chloroallyl aldehyde[c]	1.1.1.1	Clo1313_1798		Chloroalkane and chloroalkene degradation	Removing Chloroalkane metabolism
	R05234_c	cis-3-chloro-2-propene-1-ol:NAD+ oxidoreductase	NAD+[c] + cis-3-Chloro-2-propene-1-ol[c] <=> NADH[c] + H+[c] + cis-3-Chloroallyl aldehyde[c]	1.1.1.1	Clo1313_1798		Chloroalkane and chloroalkene degradation	Removing Chloroalkane metabolism
	R05237_c		H2O[c] + trans-3-Chloroallyl aldehyde[c] <=> 2 H+[c] + trans-3-Chloroacrylic acid[c]	1.2.1.3	Clo1313_2911		Chloroalkane and chloroalkene degradation	Removing Chloroalkane metabolism
	R05238_c		H2O[c] + cis-3-Chloroallyl aldehyde[c] <=> 2 H+[c] + cis-3-Chloroacrylic acid[c]	1.2.1.3	Clo1313_2911		Chloroalkane and chloroalkene degradation	Removing Chloroalkane metabolism
	R05286_c	Chloroacetaldehyde:NAD+ oxidoreductase	H2O[c] + NAD+[c] + Chloroacetaldehyde[c] <=> NADH[c] + H+[c] + Chloroacetic acid[c]	1.2.1.3	Clo1313_2911		Chloroalkane and chloroalkene degradation	Removing Chloroalkane metabolism
	R05963_c		H2O[c] + G00094[c] <=> N-Acetyl-D-galactosamine[c] + G00093[c]	3.2.1.52	Clo1313_1904		Glycosphingolipid biosynthesis - globo series	Dead End
	R06004_c		H2O[c] + G00109[c] <=> N-Acetyl-D-galactosamine[c] + G00108[c]	3.2.1.52	Clo1313_1904		Glycosphingolipid biosynthesis - ganglio series	Dead End
	R06368_c	perillic acid:CoA ligase (AMP-forming)	ATP[c] + CoA[c] + Perillic acid[c] <=> H2O[c] + Diphosphate[c] + AMP[c] + Perillyl-CoA[c]	6.2.1.-	Clo1313_2099;Clo1313_1994;Clo1313_0677;Clo1313_2577		Limonene and pinene degradation	Redundant
	R06783_c	trans-cinnamate,NADH:oxygen oxidoreductase (2,3-hydroxylating)	NADH[c] + Oxygen[c] + H+[c] + trans-Cinnamate[c] <=> NAD+[c] + cis-3-(3-Carboxyethenyl)-3,5-cyclohexadiene-1,2-diol[c]	1.14.12.19	Clo1313_2033		Phenylalanine metabolism	Uses CoA instead of ACP
	R07809_c		H2O[c] + G13033[c] <=> N-Acetyl-D-galactosamine[c] + G08421[c]	3.2.1.52	Clo1313_1904		Glycosaminoglycan degradation	Dead End
	R07810_c		H2O[c] + G06780[c] <=> N-Acetyl-D-galactosamine[c] + G08421[c]	3.2.1.52	Clo1313_1904		Glycosaminoglycan degradation	Dead End
	R09380_c	acyl-ACP:sn-glycerol-3-phosphate 1-O-acyltransferase	sn-Glycerol 3-phosphate[c] + Acyl-[acyl-carrier protein][c] <=> Acyl-carrier protein[c] + 1-Acyl-sn-glycerol 3-phosphate[c]	2.3.1.15	Clo1313_1280;Clo1313_1191			Generic Metabolites
	R_R02071_c	ATP:D-fructose-1-phosphate 6-phosphotransferase	ATP[C_c] + D-Fructose 1-phosphate[C_c] => ADP[C_c] + beta-D-Fructose 1,6-bisphosphate[C_c]		Clo1313_2627		Fructose and mannose metabolism	C. therm. uses PPi
	R_R04779_c	ATP:D-fructose-6-phosphate 1-phosphotransferase	ATP[C_c] + beta-D-Fructose 6-phosphate[C_c] => ADP[C_c] + beta-D-Fructose 1,6-bisphosphate[C_c]		Clo1313_0997;Clo1313_1876;Clo1313_1002;Clo1313_0999		Glycolysis / Gluconeogenesis	C. therm. uses PPi
