# Supplementary material for: Exploring complex cellular phenotypes and model-guided strain design with a novel genome-scale metabolic model of Clostridium thermocellum DSM 1313 implementing an adjustable cellulosome
Source: Biotechnol Biofuels. 2016 Sep 6;9(1):194. doi: 10.1186/s13068-016-0607-x (PMC5012057; doi:10.1186/s13068-016-0607-x)
Supplement: Supplementary file 3 — 10.1186/s13068-016-0607-x Minimal cut sets for ethanol, hydrogen, and isobutanol production. [file 13068_2016_607_MOESM3_ESM.xlsx]

## Sheet: Details
	Supplementary Table. Model-guided strain design by cMCSs for production of hydrogen, ethanol, and isobutanol.
	Products	Target cutset sizes	# Strain Designs
	Ethanol	6	67
		7	185
	Hydrogen	2	1
		4	12
		5	221
		6	1105
		7	4816
	Isobutanol	7	28

## Sheet: Ethanol
MCS #	Deleted Reactions	Max Growth	Product Yield Range at Maximum Growth
1	R_R00230_c;R_R00431_c;R_R00921_c;R_R01518_c;R_R05875_c;EXC_IN_m21;	0.0007	1.1533 -1.1535
2	R_R00230_c;R_R00431_c;R_R00921_c;R_R00994_c;R_R01518_c;R_R05875_c;	0.0031	1.1483 -1.1494
3	R_R00131_c;R_R00230_c;R_R00431_c;R_R00921_c;R_R01518_c;R_R05875_c;	0.0007	1.1533 -1.1535
4	R_R00019_c;R_R01518_c;R_R02073_c;R_R07160_c;R_R07181_c;R_R09508_c;	0.0034	1.277 -1.2779
5	R_R00019_c;R_R00026_c;R_R01512_c;R_R07181_c;R_R09508_c;R_R_OPM9r;	0.0062	1.2731 -1.2748
6	R_R00019_c;R_R00026_c;R_R01209_c;R_R01512_c;R_R07181_c;R_R09508_c;	0.0071	1.2718 -1.2737
7	R_R00019_c;R_R00026_c;R_R01512_c;R_R03050_c;R_R07181_c;R_R09508_c;	0.0071	1.272 -1.2737
8	R_R00019_c;R_R00131_c;R_R00963_c;R_R01512_c;R_R09508_c;R_R_OPM9r;	0.0077	1.2973 -1.3
9	R_R00019_c;R_R00963_c;R_R01512_c;R_R09508_c;R_R_OPM9r; EXC_IN_m21;	0.0077	1.2973 -1.3
10	R_R00019_c;R_R00131_c;R_R00968_c;R_R01512_c;R_R09508_c;R_R_OPM9r;	0.0077	1.2973 -1.3
11	R_R00019_c;R_R00968_c;R_R01512_c;R_R09508_c;R_R_OPM9r; EXC_IN_m21;	0.0077	1.2973 -1.3
12	R_R00014_c;R_R00019_c;R_R00026_c;R_R01512_c;R_R07181_c;R_R09508_c;	0.0056	1.2741 -1.2754
13	R_R00004_c;R_R00019_c;R_R01518_c;R_R07160_c;R_R07181_c;R_R09508_c;	0.0035	1.2769 -1.2778
14	R_R00004_c;R_R00206_c;R_R05875_c;R_R_OPM9r; R_R00342_c;R_R01517_c;	0.0269	1.5779 -1.6104
15	R_R00230_c;R_R00431_c;R_R00921_c;R_R01518_c;R_R05875_c;R_R07181_c;R_R09508_c;	0.005	1.215 -1.2158
16	R_R00217_c;R_R00230_c;R_R00921_c;R_R01518_c;R_R05875_c;R_R00342_c;EXC_IN_m21;	0.0007	1.1299 -1.1534
17	R_R00131_c;R_R00217_c;R_R00230_c;R_R00921_c;R_R01518_c;R_R05875_c;R_R00342_c;	0.0007	1.1299 -1.1534
18	R_R00086_c;R_R00212_c;R_R00968_c;R_R01512_c;R_R05875_c;R_R09508_c;EXC_IN_m26;	0.0151	1.6338 -1.7383
19	R_R00086_c;R_R00212_c;R_R00968_c;R_R01512_c;R_R01639_c;R_R05875_c;R_R09508_c;	0.0189	1.6565 -1.7556
20	R_R00086_c;R_R00212_c;R_R00963_c;R_R01512_c;R_R05875_c;R_R09508_c;EXC_IN_m26;	0.0151	1.6338 -1.7383
21	R_R00086_c;R_R00212_c;R_R00968_c;R_R01512_c;R_R05875_c;R_R09508_c;R_R01641_c;	0.0187	1.6553 -1.7547
22	R_R00086_c;R_R00212_c;R_R00968_c;R_R01056_c;R_R01512_c;R_R05875_c;R_R09508_c;	0.0188	1.6486 -1.7497
23	R_R00086_c;R_R00212_c;R_R00963_c;R_R01512_c;R_R01639_c;R_R05875_c;R_R09508_c;	0.0189	1.6565 -1.7556
24	R_R00086_c;R_R00212_c;R_R00963_c;R_R01512_c;R_R05875_c;R_R09508_c;R_R01641_c;	0.0187	1.6553 -1.7547
25	R_R00086_c;R_R00212_c;R_R00963_c;R_R01056_c;R_R01512_c;R_R05875_c;R_R09508_c;	0.0188	1.6486 -1.7497
26	R_R00026_c;R_R00230_c;R_R00236_c;R_R01512_c;R_R05875_c;R_R09508_c;EXC_IN_m21;	0.0094	1.2964 -1.2998
27	R_R00026_c;R_R00131_c;R_R00230_c;R_R00236_c;R_R01512_c;R_R05875_c;R_R09508_c;	0.0094	1.2964 -1.2998
28	R_R00026_c;R_R00230_c;R_R00921_c;R_R01518_c;R_R05875_c;R_R01517_c;EXC_IN_m21;	0.0007	1.1532 -1.1535
29	R_R00026_c;R_R00131_c;R_R00230_c;R_R00921_c;R_R01518_c;R_R05875_c;R_R01517_c;	0.0007	1.1532 -1.1535
30	R_R00026_c;R_R00230_c;R_R00236_c;R_R00248_c;R_R01512_c;R_R05875_c;R_R09508_c;	0.0081	1.271 -1.2738
31	R_R00019_c;R_R00230_c;R_R00431_c;R_R00921_c;R_R01518_c;R_R07181_c;R_R09508_c;	0.0005	1.2809 -1.2811
32	R_R00019_c;R_R00212_c;R_R00703_c;R_R01518_c;R_R09508_c;R_R_OPM9r; R_R00342_c;	0.0271	1.7331 -1.7406
33	R_R00019_c; R_R00086_c; R_R00968_c; R_R01512_c; R_R02948b_c;R_R09508_c; R_R_OPM9r;	0.0083	1.2711 -1.2724
34	R_R00019_c; R_R00086_c; R_R00963_c; R_R01512_c; R_R02948b_c;R_R09508_c; R_R_OPM9r;	0.0083	1.2711 -1.2724
35	R_R00019_c;R_R00026_c;R_R01512_c;R_R02073_c;R_R07160_c;R_R07181_c;R_R09508_c;	0.0032	1.2772 -1.2781
36	R_R00019_c;R_R00086_c;R_R00968_c;R_R01512_c;R_R07181_c;R_R09508_c;EXC_IN_m21;	0.0001	1.3062 -1.3062
37	R_R00019_c;R_R00086_c;R_R00963_c;R_R01512_c;R_R07181_c;R_R09508_c;EXC_IN_m21;	0.0001	1.3062 -1.3062
38	R_R00019_c;R_R00086_c;R_R00131_c;R_R00968_c;R_R01512_c;R_R07181_c;R_R09508_c;	0.0001	1.3062 -1.3062
39	R_R00019_c;R_R00086_c;R_R00131_c;R_R00963_c;R_R01512_c;R_R07181_c;R_R09508_c;	0.0001	1.3062 -1.3062
40	R_R00019_c;R_R00212_c;R_R00431_c;R_R00703_c;R_R01518_c;R_R09508_c;R_R_OPM9r;	0.0259	1.7353 -1.7428
41	R_R00019_c;R_R00968_c;R_R00994_c;R_R01512_c;R_R03050_c;R_R09508_c;R_R_OPM9r;	0.0104	1.2623 -1.2641
42	R_R00019_c;R_R00086_c;R_R00248_c;R_R00968_c;R_R01512_c;R_R07181_c;R_R09508_c;	0.0027	1.2775 -1.2786
43	R_R00019_c;R_R00086_c;R_R00248_c;R_R00963_c;R_R01512_c;R_R07181_c;R_R09508_c;	0.0027	1.2775 -1.2786
44	R_R00019_c;R_R01512_c;R_R02739_c;R_R03050_c;R_R03321_c;R_R07181_c;R_R09508_c;	0.0071	1.272 -1.2737
45	R_R00019_c;R_R00026_c;R_R01518_c;R_R03050_c;R_R07181_c;R_R09508_c;R_R01517_c;	0.0072	1.2719 -1.2736
46	R_R00019_c;R_R00248_c;R_R00968_c;R_R01512_c;R_R03050_c;R_R09508_c;R_R_OPM9r;	0.0119	1.2665 -1.2686
47	R_R00019_c;R_R00248_c;R_R00963_c;R_R01512_c;R_R03050_c;R_R09508_c;R_R_OPM9r;	0.0119	1.2665 -1.2686
48	R_R00019_c;R_R01512_c;R_R02739_c;R_R03321_c;R_R07181_c;R_R09508_c;R_R_OPM9r;	0.0062	1.2731 -1.2748
49	R_R00019_c;R_R00026_c;R_R01518_c;R_R07181_c;R_R09508_c;R_R_OPM9r; R_R01517_c;	0.0062	1.273 -1.2747
50	R_R00019_c;R_R00086_c;R_R00963_c;R_R01512_c;R_R03050_c;R_R07181_c;R_R09508_c;	0.0101	1.2689 -1.2703
51	R_R00019_c;R_R00026_c;R_R01209_c;R_R01518_c;R_R07181_c;R_R09508_c;R_R01517_c;	0.0072	1.2717 -1.2736
52	R_R00019_c;R_R01209_c;R_R01512_c;R_R02739_c;R_R03321_c;R_R07181_c;R_R09508_c;	0.0071	1.2718 -1.2737
53	R_R00019_c;R_R00431_c;R_R00517_c;R_R01518_c;R_R03050_c;R_R07181_c;R_R09508_c;	0.0069	1.2723 -1.274
54	R_R00019_c;R_R00026_c;R_R00994_c;R_R01512_c;R_R07160_c;R_R07181_c;R_R09508_c;	0.007	1.266 -1.2679
55	R_R00019_c;R_R00093_c;R_R00248_c;R_R00963_c;R_R01512_c;R_R09508_c;R_R_OPM9r;	0.0052	1.2741 -1.2759
56	R_R00019_c;R_R00431_c;R_R00517_c;R_R01209_c;R_R01518_c;R_R07181_c;R_R09508_c;	0.0069	1.2721 -1.274
57	R_R00019_c;R_R00086_c;R_R00968_c;R_R01512_c;R_R03050_c;R_R07181_c;R_R09508_c;	0.0101	1.2689 -1.2703
58	R_R00019_c;R_R00963_c;R_R00994_c;R_R01512_c;R_R03050_c;R_R09508_c;R_R_OPM9r;	0.0104	1.2623 -1.2641
59	R_R00019_c;R_R00131_c;R_R00431_c;R_R01518_c;R_R09508_c;R_R_OPM9r; R_R01517_c;	0.0075	1.2975 -1.3002
60	R_R00019_c;R_R00431_c;R_R01518_c;R_R09508_c;R_R_OPM9r; R_R01517_c;EXC_IN_m21;	0.0075	1.2975 -1.3002
61	R_R00019_c;R_R00093_c;R_R00248_c;R_R00968_c;R_R01512_c;R_R09508_c;R_R_OPM9r;	0.0052	1.2741 -1.2759
62	R_R00014_c;R_R00019_c;R_R00086_c;R_R00963_c;R_R01512_c;R_R07181_c;R_R09508_c;	0.0074	1.2723 -1.2734
63	R_R00014_c;R_R00019_c;R_R00026_c;R_R01518_c;R_R07181_c;R_R09508_c;R_R01517_c;	0.0056	1.274 -1.2754
64	R_R00014_c;R_R00019_c;R_R00963_c;R_R00994_c;R_R01512_c;R_R09508_c;R_R_OPM9r;	0.0091	1.264 -1.2656
65	R_R00014_c;R_R00019_c;R_R00086_c;R_R00968_c;R_R01512_c;R_R07181_c;R_R09508_c;	0.0074	1.2723 -1.2734
66	R_R00014_c;R_R00019_c;R_R00248_c;R_R00963_c;R_R01512_c;R_R09508_c;R_R_OPM9r;	0.0105	1.2682 -1.2701
67	R_R00014_c;R_R00019_c;R_R00248_c;R_R00968_c;R_R01512_c;R_R09508_c;R_R_OPM9r;	0.0105	1.2682 -1.2701
68	R_R00014_c;R_R00019_c;R_R01512_c;R_R02739_c;R_R03321_c;R_R07181_c;R_R09508_c;	0.0056	1.2741 -1.2754
69	R_R00014_c;R_R00019_c;R_R00968_c;R_R00994_c;R_R01512_c;R_R09508_c;R_R_OPM9r;	0.0091	1.264 -1.2656
70	R_R00014_c;R_R00019_c;R_R00431_c;R_R00517_c;R_R01518_c;R_R07181_c;R_R09508_c;	0.0054	1.2743 -1.2756
71	R_R00014_c;R_R00019_c;R_R01518_c;R_R02073_c;R_R07181_c;R_R09508_c;R_R01517_c;	0.0034	1.2306 -1.278
72	R_R00004_c;R_R00019_c;R_R00026_c;R_R01512_c;R_R07160_c;R_R07181_c;R_R09508_c;	0.0033	1.2771 -1.278
73	R_R00004_c;R_R00014_c;R_R00019_c;R_R01518_c;R_R07181_c;R_R09508_c;R_R01517_c;	0.0034	1.2292 -1.2779
74	R_R00019_c;R_R01512_c;R_R01600_c;R_R07181_c;R_R09508_c;R_R_OPM9r;	0.0062	1.2731 -1.2748
75	R_R00019_c;R_R01209_c;R_R01512_c;R_R01600_c;R_R07181_c;R_R09508_c;	0.0071	1.2718 -1.2737
76	R_R00019_c;R_R01512_c;R_R01600_c;R_R03050_c;R_R07181_c;R_R09508_c;	0.0071	1.272 -1.2737
77	R_R00014_c;R_R00019_c;R_R01512_c;R_R01600_c;R_R07181_c;R_R09508_c;	0.0056	1.2741 -1.2754
78	R_R00230_c;R_R00236_c;R_R01512_c;R_R01600_c;R_R05875_c;R_R09508_c;EXC_IN_m21;	0.0094	1.2964 -1.2998
79	R_R00131_c;R_R00230_c;R_R00236_c;R_R01512_c;R_R01600_c;R_R05875_c;R_R09508_c;	0.0094	1.2964 -1.2998
80	R_R00230_c;R_R00921_c;R_R01518_c;R_R01600_c;R_R05875_c;R_R01517_c;EXC_IN_m21;	0.0007	1.1532 -1.1535
81	R_R00131_c;R_R00230_c;R_R00921_c;R_R01518_c;R_R01600_c;R_R05875_c;R_R01517_c;	0.0007	1.1532 -1.1535
82	R_R00230_c;R_R00236_c;R_R00248_c;R_R01512_c;R_R01600_c;R_R05875_c;R_R09508_c;	0.0081	1.271 -1.2738
83	R_R00019_c;R_R01512_c;R_R01600_c;R_R02073_c;R_R07160_c;R_R07181_c;R_R09508_c;	0.0032	1.2772 -1.2781
84	R_R00019_c;R_R01518_c;R_R01600_c;R_R03050_c;R_R07181_c;R_R09508_c;R_R01517_c;	0.0072	1.2719 -1.2736
85	R_R00019_c;R_R01518_c;R_R01600_c;R_R07181_c;R_R09508_c;R_R_OPM9r; R_R01517_c;	0.0062	1.273 -1.2747
86	R_R00019_c;R_R01209_c;R_R01518_c;R_R01600_c;R_R07181_c;R_R09508_c;R_R01517_c;	0.0072	1.2717 -1.2736
87	R_R00019_c;R_R00994_c;R_R01512_c;R_R01600_c;R_R07160_c;R_R07181_c;R_R09508_c;	0.007	1.266 -1.2679
88	R_R00014_c;R_R00019_c;R_R01518_c;R_R01600_c;R_R07181_c;R_R09508_c;R_R01517_c;	0.0056	1.274 -1.2754
89	R_R00004_c;R_R00019_c;R_R01512_c;R_R01600_c;R_R07160_c;R_R07181_c;R_R09508_c;	0.0033	1.2771 -1.278
90	R_R00315_c;R_R00431_c;R_R00921_c;R_R01518_c;R_R05875_c;EXC_IN_m21;	0.0007	1.1533 -1.1535
91	R_R00315_c;R_R00431_c;R_R00921_c;R_R00994_c;R_R01518_c;R_R05875_c;	0.0031	1.1483 -1.1494
92	R_R00131_c;R_R00315_c;R_R00431_c;R_R00921_c;R_R01518_c;R_R05875_c;	0.0007	1.1533 -1.1535
93	R_R00315_c;R_R00431_c;R_R00921_c;R_R01518_c;R_R05875_c;R_R07181_c;R_R09508_c;	0.005	1.215 -1.2158
94	R_R00217_c;R_R00315_c;R_R00921_c;R_R01518_c;R_R05875_c;R_R00342_c;EXC_IN_m21;	0.0007	1.1299 -1.1534
95	R_R00131_c;R_R00217_c;R_R00315_c;R_R00921_c;R_R01518_c;R_R05875_c;R_R00342_c;	0.0007	1.1299 -1.1534
96	R_R00026_c;R_R00236_c;R_R00315_c;R_R01512_c;R_R05875_c;R_R09508_c;EXC_IN_m21;	0.0094	1.2964 -1.2998
97	R_R00026_c;R_R00131_c;R_R00236_c;R_R00315_c;R_R01512_c;R_R05875_c;R_R09508_c;	0.0094	1.2964 -1.2998
98	R_R00026_c;R_R00315_c;R_R00921_c;R_R01518_c;R_R05875_c;R_R01517_c;EXC_IN_m21;	0.0007	1.1532 -1.1535
99	R_R00026_c;R_R00131_c;R_R00315_c;R_R00921_c;R_R01518_c;R_R05875_c;R_R01517_c;	0.0007	1.1532 -1.1535
100	R_R00026_c;R_R00236_c;R_R00248_c;R_R00315_c;R_R01512_c;R_R05875_c;R_R09508_c;	0.0081	1.271 -1.2738
101	R_R00019_c;R_R00315_c;R_R00431_c;R_R00921_c;R_R01518_c;R_R07181_c;R_R09508_c;	0.0005	1.2809 -1.2811
102	R_R00236_c;R_R00315_c;R_R01512_c;R_R01600_c;R_R05875_c;R_R09508_c;EXC_IN_m21;	0.0094	1.2964 -1.2998
103	R_R00131_c;R_R00236_c;R_R00315_c;R_R01512_c;R_R01600_c;R_R05875_c;R_R09508_c;	0.0094	1.2964 -1.2998
104	R_R00315_c;R_R00921_c;R_R01518_c;R_R01600_c;R_R05875_c;R_R01517_c;EXC_IN_m21;	0.0007	1.1532 -1.1535
105	R_R00131_c;R_R00315_c;R_R00921_c;R_R01518_c;R_R01600_c;R_R05875_c;R_R01517_c;	0.0007	1.1532 -1.1535
106	R_R00236_c;R_R00248_c;R_R00315_c;R_R01512_c;R_R01600_c;R_R05875_c;R_R09508_c;	0.0081	1.271 -1.2738
107	R_R00026_c;R_R00230_c;R_R00316_c;R_R01512_c;R_R05875_c;R_R09508_c;EXC_IN_m21;	0.0094	1.2964 -1.2998
108	R_R00026_c;R_R00131_c;R_R00230_c;R_R00316_c;R_R01512_c;R_R05875_c;R_R09508_c;	0.0094	1.2964 -1.2998
109	R_R00026_c;R_R00230_c;R_R00248_c;R_R00316_c;R_R01512_c;R_R05875_c;R_R09508_c;	0.0081	1.271 -1.2738
110	R_R00230_c;R_R00316_c;R_R01512_c;R_R01600_c;R_R05875_c;R_R09508_c;EXC_IN_m21;	0.0094	1.2964 -1.2998
111	R_R00131_c;R_R00230_c;R_R00316_c;R_R01512_c;R_R01600_c;R_R05875_c;R_R09508_c;	0.0094	1.2964 -1.2998
112	R_R00230_c;R_R00248_c;R_R00316_c;R_R01512_c;R_R01600_c;R_R05875_c;R_R09508_c;	0.0081	1.271 -1.2738
113	R_R00026_c;R_R00315_c;R_R00316_c;R_R01512_c;R_R05875_c;R_R09508_c;EXC_IN_m21;	0.0094	1.2964 -1.2998
114	R_R00026_c;R_R00131_c;R_R00315_c;R_R00316_c;R_R01512_c;R_R05875_c;R_R09508_c;	0.0094	1.2964 -1.2998
115	R_R00026_c;R_R00248_c;R_R00315_c;R_R00316_c;R_R01512_c;R_R05875_c;R_R09508_c;	0.0081	1.271 -1.2738
116	R_R00315_c;R_R00316_c;R_R01512_c;R_R01600_c;R_R05875_c;R_R09508_c;EXC_IN_m21;	0.0094	1.2964 -1.2998
117	R_R00131_c;R_R00315_c;R_R00316_c;R_R01512_c;R_R01600_c;R_R05875_c;R_R09508_c;	0.0094	1.2964 -1.2998
118	R_R00248_c;R_R00315_c;R_R00316_c;R_R01512_c;R_R01600_c;R_R05875_c;R_R09508_c;	0.0081	1.271 -1.2738
119	R_R00230_c;R_R00431_c;R_R00926_c;R_R01518_c;R_R05875_c;EXC_IN_m21;	0.0007	1.1533 -1.1535
120	R_R00230_c;R_R00431_c;R_R00926_c;R_R00994_c;R_R01518_c;R_R05875_c;	0.0031	1.1483 -1.1494
121	R_R00131_c;R_R00230_c;R_R00431_c;R_R00926_c;R_R01518_c;R_R05875_c;	0.0007	1.1533 -1.1535
122	R_R00230_c;R_R00431_c;R_R00926_c;R_R01518_c;R_R05875_c;R_R07181_c;R_R09508_c;	0.005	1.215 -1.2158
123	R_R00217_c;R_R00230_c;R_R00926_c;R_R01518_c;R_R05875_c;R_R00342_c;EXC_IN_m21;	0.0007	1.1299 -1.1534
124	R_R00131_c;R_R00217_c;R_R00230_c;R_R00926_c;R_R01518_c;R_R05875_c;R_R00342_c;	0.0007	1.1299 -1.1534
125	R_R00026_c;R_R00230_c;R_R00926_c;R_R01518_c;R_R05875_c;R_R01517_c;EXC_IN_m21;	0.0007	1.1532 -1.1535
126	R_R00026_c;R_R00131_c;R_R00230_c;R_R00926_c;R_R01518_c;R_R05875_c;R_R01517_c;	0.0007	1.1532 -1.1535
127	R_R00019_c;R_R00230_c;R_R00431_c;R_R00926_c;R_R01518_c;R_R07181_c;R_R09508_c;	0.0005	1.2809 -1.2811
128	R_R00230_c;R_R00926_c;R_R01518_c;R_R01600_c;R_R05875_c;R_R01517_c;EXC_IN_m21;	0.0007	1.1532 -1.1535
129	R_R00131_c;R_R00230_c;R_R00926_c;R_R01518_c;R_R01600_c;R_R05875_c;R_R01517_c;	0.0007	1.1532 -1.1535
130	R_R00315_c;R_R00431_c;R_R00926_c;R_R01518_c;R_R05875_c;EXC_IN_m21;	0.0007	1.1533 -1.1535
131	R_R00315_c;R_R00431_c;R_R00926_c;R_R00994_c;R_R01518_c;R_R05875_c;	0.0031	1.1483 -1.1494
132	R_R00131_c;R_R00315_c;R_R00431_c;R_R00926_c;R_R01518_c;R_R05875_c;	0.0007	1.1533 -1.1535
133	R_R00315_c;R_R00431_c;R_R00926_c;R_R01518_c;R_R05875_c;R_R07181_c;R_R09508_c;	0.005	1.215 -1.2158
134	R_R00217_c;R_R00315_c;R_R00926_c;R_R01518_c;R_R05875_c;R_R00342_c;EXC_IN_m21;	0.0007	1.1299 -1.1534
135	R_R00131_c;R_R00217_c;R_R00315_c;R_R00926_c;R_R01518_c;R_R05875_c;R_R00342_c;	0.0007	1.1299 -1.1534
136	R_R00026_c;R_R00315_c;R_R00926_c;R_R01518_c;R_R05875_c;R_R01517_c;EXC_IN_m21;	0.0007	1.1532 -1.1535
137	R_R00026_c;R_R00131_c;R_R00315_c;R_R00926_c;R_R01518_c;R_R05875_c;R_R01517_c;	0.0007	1.1532 -1.1535
138	R_R00019_c;R_R00315_c;R_R00431_c;R_R00926_c;R_R01518_c;R_R07181_c;R_R09508_c;	0.0005	1.2809 -1.2811
139	R_R00315_c;R_R00926_c;R_R01518_c;R_R01600_c;R_R05875_c;R_R01517_c;EXC_IN_m21;	0.0007	1.1532 -1.1535
140	R_R00131_c;R_R00315_c;R_R00926_c;R_R01518_c;R_R01600_c;R_R05875_c;R_R01517_c;	0.0007	1.1532 -1.1535
141	R_R00230_c;R_R00431_c;R_R01353_c;R_R01518_c;R_R05875_c;EXC_IN_m21;	0.0007	1.1533 -1.1535
142	R_R00230_c;R_R00431_c;R_R00994_c;R_R01353_c;R_R01518_c;R_R05875_c;	0.0031	1.1483 -1.1494
143	R_R00131_c;R_R00230_c;R_R00431_c;R_R01353_c;R_R01518_c;R_R05875_c;	0.0007	1.1533 -1.1535
144	R_R00230_c;R_R00431_c;R_R01353_c;R_R01518_c;R_R05875_c;R_R07181_c;R_R09508_c;	0.005	1.215 -1.2158
145	R_R00217_c;R_R00230_c;R_R01353_c;R_R01518_c;R_R05875_c;R_R00342_c;EXC_IN_m21;	0.0007	1.1299 -1.1534
146	R_R00131_c;R_R00217_c;R_R00230_c;R_R01353_c;R_R01518_c;R_R05875_c;R_R00342_c;	0.0007	1.1299 -1.1534
147	R_R00026_c;R_R00230_c;R_R01353_c;R_R01518_c;R_R05875_c;R_R01517_c;EXC_IN_m21;	0.0007	1.1532 -1.1535
148	R_R00026_c;R_R00131_c;R_R00230_c;R_R01353_c;R_R01518_c;R_R05875_c;R_R01517_c;	0.0007	1.1532 -1.1535
149	R_R00019_c;R_R00230_c;R_R00431_c;R_R01353_c;R_R01518_c;R_R07181_c;R_R09508_c;	0.0005	1.2809 -1.2811
150	R_R00230_c;R_R01353_c;R_R01518_c;R_R01600_c;R_R05875_c;R_R01517_c;EXC_IN_m21;	0.0007	1.1532 -1.1535
151	R_R00131_c;R_R00230_c;R_R01353_c;R_R01518_c;R_R01600_c;R_R05875_c;R_R01517_c;	0.0007	1.1532 -1.1535
152	R_R00315_c;R_R00431_c;R_R01353_c;R_R01518_c;R_R05875_c;EXC_IN_m21;	0.0007	1.1533 -1.1535
153	R_R00315_c;R_R00431_c;R_R00994_c;R_R01353_c;R_R01518_c;R_R05875_c;	0.0031	1.1483 -1.1494
154	R_R00131_c;R_R00315_c;R_R00431_c;R_R01353_c;R_R01518_c;R_R05875_c;	0.0007	1.1533 -1.1535
155	R_R00315_c;R_R00431_c;R_R01353_c;R_R01518_c;R_R05875_c;R_R07181_c;R_R09508_c;	0.005	1.215 -1.2158
156	R_R00217_c;R_R00315_c;R_R01353_c;R_R01518_c;R_R05875_c;R_R00342_c;EXC_IN_m21;	0.0007	1.1299 -1.1534
157	R_R00131_c;R_R00217_c;R_R00315_c;R_R01353_c;R_R01518_c;R_R05875_c;R_R00342_c;	0.0007	1.1299 -1.1534
158	R_R00026_c;R_R00315_c;R_R01353_c;R_R01518_c;R_R05875_c;R_R01517_c;EXC_IN_m21;	0.0007	1.1532 -1.1535
159	R_R00026_c;R_R00131_c;R_R00315_c;R_R01353_c;R_R01518_c;R_R05875_c;R_R01517_c;	0.0007	1.1532 -1.1535
160	R_R00019_c;R_R00315_c;R_R00431_c;R_R01353_c;R_R01518_c;R_R07181_c;R_R09508_c;	0.0005	1.2809 -1.2811
161	R_R00315_c;R_R01353_c;R_R01518_c;R_R01600_c;R_R05875_c;R_R01517_c;EXC_IN_m21;	0.0007	1.1532 -1.1535
162	R_R00131_c;R_R00315_c;R_R01353_c;R_R01518_c;R_R01600_c;R_R05875_c;R_R01517_c;	0.0007	1.1532 -1.1535
163	R_R00230_c;R_R00431_c;R_R01354_c;R_R01518_c;R_R05875_c;EXC_IN_m21;	0.0007	1.1533 -1.1535
164	R_R00230_c;R_R00431_c;R_R00994_c;R_R01354_c;R_R01518_c;R_R05875_c;	0.0031	1.1483 -1.1494
165	R_R00131_c;R_R00230_c;R_R00431_c;R_R01354_c;R_R01518_c;R_R05875_c;	0.0007	1.1533 -1.1535
166	R_R00230_c;R_R00431_c;R_R01354_c;R_R01518_c;R_R05875_c;R_R07181_c;R_R09508_c;	0.005	1.215 -1.2158
167	R_R00217_c;R_R00230_c;R_R01354_c;R_R01518_c;R_R05875_c;R_R00342_c;EXC_IN_m21;	0.0007	1.1299 -1.1534
168	R_R00131_c;R_R00217_c;R_R00230_c;R_R01354_c;R_R01518_c;R_R05875_c;R_R00342_c;	0.0007	1.1299 -1.1534
169	R_R00026_c;R_R00230_c;R_R01354_c;R_R01518_c;R_R05875_c;R_R01517_c;EXC_IN_m21;	0.0007	1.1532 -1.1535
170	R_R00026_c;R_R00131_c;R_R00230_c;R_R01354_c;R_R01518_c;R_R05875_c;R_R01517_c;	0.0007	1.1532 -1.1535
171	R_R00019_c;R_R00230_c;R_R00431_c;R_R01354_c;R_R01518_c;R_R07181_c;R_R09508_c;	0.0005	1.2809 -1.2811
172	R_R00230_c;R_R01354_c;R_R01518_c;R_R01600_c;R_R05875_c;R_R01517_c;EXC_IN_m21;	0.0007	1.1532 -1.1535
173	R_R00131_c;R_R00230_c;R_R01354_c;R_R01518_c;R_R01600_c;R_R05875_c;R_R01517_c;	0.0007	1.1532 -1.1535
174	R_R00315_c;R_R00431_c;R_R01354_c;R_R01518_c;R_R05875_c;EXC_IN_m21;	0.0007	1.1533 -1.1535
175	R_R00315_c;R_R00431_c;R_R00994_c;R_R01354_c;R_R01518_c;R_R05875_c;	0.0031	1.1483 -1.1494
176	R_R00131_c;R_R00315_c;R_R00431_c;R_R01354_c;R_R01518_c;R_R05875_c;	0.0007	1.1533 -1.1535
177	R_R00315_c;R_R00431_c;R_R01354_c;R_R01518_c;R_R05875_c;R_R07181_c;R_R09508_c;	0.005	1.215 -1.2158
178	R_R00217_c;R_R00315_c;R_R01354_c;R_R01518_c;R_R05875_c;R_R00342_c;EXC_IN_m21;	0.0007	1.1299 -1.1534
179	R_R00131_c;R_R00217_c;R_R00315_c;R_R01354_c;R_R01518_c;R_R05875_c;R_R00342_c;	0.0007	1.1299 -1.1534
180	R_R00026_c;R_R00315_c;R_R01354_c;R_R01518_c;R_R05875_c;R_R01517_c;EXC_IN_m21;	0.0007	1.1532 -1.1535
181	R_R00026_c;R_R00131_c;R_R00315_c;R_R01354_c;R_R01518_c;R_R05875_c;R_R01517_c;	0.0007	1.1532 -1.1535
182	R_R00019_c;R_R00315_c;R_R00431_c;R_R01354_c;R_R01518_c;R_R07181_c;R_R09508_c;	0.0005	1.2809 -1.2811
183	R_R00315_c;R_R01354_c;R_R01518_c;R_R01600_c;R_R05875_c;R_R01517_c;EXC_IN_m21;	0.0007	1.1532 -1.1535
184	R_R00131_c;R_R00315_c;R_R01354_c;R_R01518_c;R_R01600_c;R_R05875_c;R_R01517_c;	0.0007	1.1532 -1.1535
185	R_R00230_c;R_R00431_c;R_R00921_c;R_R01518_c;R_R03896_c;R_R05875_c;	0.0031	1.1483 -1.1494
186	R_R00019_c;R_R00968_c;R_R01512_c;R_R03050_c;R_R03896_c;R_R09508_c;R_R_OPM9r;	0.0104	1.2623 -1.2641
187	R_R00019_c;R_R00026_c;R_R01512_c;R_R03896_c;R_R07160_c;R_R07181_c;R_R09508_c;	0.007	1.266 -1.2679
188	R_R00019_c;R_R00963_c;R_R01512_c;R_R03050_c;R_R03896_c;R_R09508_c;R_R_OPM9r;	0.0104	1.2623 -1.2641
189	R_R00014_c;R_R00019_c;R_R00963_c;R_R01512_c;R_R03896_c;R_R09508_c;R_R_OPM9r;	0.0091	1.264 -1.2656
190	R_R00014_c;R_R00019_c;R_R00968_c;R_R01512_c;R_R03896_c;R_R09508_c;R_R_OPM9r;	0.0091	1.264 -1.2656
191	R_R00019_c;R_R01512_c;R_R01600_c;R_R03896_c;R_R07160_c;R_R07181_c;R_R09508_c;	0.007	1.266 -1.2679
192	R_R00315_c;R_R00431_c;R_R00921_c;R_R01518_c;R_R03896_c;R_R05875_c;	0.0031	1.1483 -1.1494
193	R_R00230_c;R_R00431_c;R_R00926_c;R_R01518_c;R_R03896_c;R_R05875_c;	0.0031	1.1483 -1.1494
194	R_R00315_c;R_R00431_c;R_R00926_c;R_R01518_c;R_R03896_c;R_R05875_c;	0.0031	1.1483 -1.1494
195	R_R00230_c;R_R00431_c;R_R01353_c;R_R01518_c;R_R03896_c;R_R05875_c;	0.0031	1.1483 -1.1494
196	R_R00315_c;R_R00431_c;R_R01353_c;R_R01518_c;R_R03896_c;R_R05875_c;	0.0031	1.1483 -1.1494
197	R_R00230_c;R_R00431_c;R_R01354_c;R_R01518_c;R_R03896_c;R_R05875_c;	0.0031	1.1483 -1.1494
198	R_R00315_c;R_R00431_c;R_R01354_c;R_R01518_c;R_R03896_c;R_R05875_c;	0.0031	1.1483 -1.1494
199	R_R00230_c;R_R00431_c;R_R00921_c;R_R01518_c;R_R03898_c;R_R05875_c;	0.0031	1.1483 -1.1494
200	R_R00019_c;R_R00968_c;R_R01512_c;R_R03050_c;R_R03898_c;R_R09508_c;R_R_OPM9r;	0.0104	1.2623 -1.2641
201	R_R00019_c;R_R00026_c;R_R01512_c;R_R03898_c;R_R07160_c;R_R07181_c;R_R09508_c;	0.007	1.266 -1.2679
202	R_R00019_c;R_R00963_c;R_R01512_c;R_R03050_c;R_R03898_c;R_R09508_c;R_R_OPM9r;	0.0104	1.2623 -1.2641
203	R_R00014_c;R_R00019_c;R_R00963_c;R_R01512_c;R_R03898_c;R_R09508_c;R_R_OPM9r;	0.0091	1.264 -1.2656
204	R_R00014_c;R_R00019_c;R_R00968_c;R_R01512_c;R_R03898_c;R_R09508_c;R_R_OPM9r;	0.0091	1.264 -1.2656
205	R_R00019_c;R_R01512_c;R_R01600_c;R_R03898_c;R_R07160_c;R_R07181_c;R_R09508_c;	0.007	1.266 -1.2679
206	R_R00315_c;R_R00431_c;R_R00921_c;R_R01518_c;R_R03898_c;R_R05875_c;	0.0031	1.1483 -1.1494
207	R_R00230_c;R_R00431_c;R_R00926_c;R_R01518_c;R_R03898_c;R_R05875_c;	0.0031	1.1483 -1.1494
208	R_R00315_c;R_R00431_c;R_R00926_c;R_R01518_c;R_R03898_c;R_R05875_c;	0.0031	1.1483 -1.1494
209	R_R00230_c;R_R00431_c;R_R01353_c;R_R01518_c;R_R03898_c;R_R05875_c;	0.0031	1.1483 -1.1494
210	R_R00315_c;R_R00431_c;R_R01353_c;R_R01518_c;R_R03898_c;R_R05875_c;	0.0031	1.1483 -1.1494
211	R_R00230_c;R_R00431_c;R_R01354_c;R_R01518_c;R_R03898_c;R_R05875_c;	0.0031	1.1483 -1.1494
212	R_R00315_c;R_R00431_c;R_R01354_c;R_R01518_c;R_R03898_c;R_R05875_c;	0.0031	1.1483 -1.1494
213	R_R00230_c;R_R00431_c;R_R00921_c;R_R01518_c;R_R07399_c;R_R05875_c;	0.0031	1.1483 -1.1494
214	R_R00019_c;R_R00968_c;R_R01512_c;R_R03050_c;R_R07399_c;R_R09508_c;R_R_OPM9r;	0.0104	1.2623 -1.2641
215	R_R00019_c;R_R00026_c;R_R01512_c;R_R07160_c;R_R07399_c;R_R07181_c;R_R09508_c;	0.007	1.266 -1.2679
216	R_R00019_c;R_R00963_c;R_R01512_c;R_R03050_c;R_R07399_c;R_R09508_c;R_R_OPM9r;	0.0104	1.2623 -1.2641
217	R_R00014_c;R_R00019_c;R_R00963_c;R_R01512_c;R_R07399_c;R_R09508_c;R_R_OPM9r;	0.0091	1.264 -1.2656
218	R_R00014_c;R_R00019_c;R_R00968_c;R_R01512_c;R_R07399_c;R_R09508_c;R_R_OPM9r;	0.0091	1.264 -1.2656
219	R_R00019_c;R_R01512_c;R_R01600_c;R_R07160_c;R_R07399_c;R_R07181_c;R_R09508_c;	0.007	1.266 -1.2679
220	R_R00315_c;R_R00431_c;R_R00921_c;R_R01518_c;R_R07399_c;R_R05875_c;	0.0031	1.1483 -1.1494
221	R_R00230_c;R_R00431_c;R_R00926_c;R_R01518_c;R_R07399_c;R_R05875_c;	0.0031	1.1483 -1.1494
222	R_R00315_c;R_R00431_c;R_R00926_c;R_R01518_c;R_R07399_c;R_R05875_c;	0.0031	1.1483 -1.1494
223	R_R00230_c;R_R00431_c;R_R01353_c;R_R01518_c;R_R07399_c;R_R05875_c;	0.0031	1.1483 -1.1494
224	R_R00315_c;R_R00431_c;R_R01353_c;R_R01518_c;R_R07399_c;R_R05875_c;	0.0031	1.1483 -1.1494
225	R_R00230_c;R_R00431_c;R_R01354_c;R_R01518_c;R_R07399_c;R_R05875_c;	0.0031	1.1483 -1.1494
226	R_R00315_c;R_R00431_c;R_R01354_c;R_R01518_c;R_R07399_c;R_R05875_c;	0.0031	1.1483 -1.1494
227	R_R00086_c;R_R00212_c;R_R00968_c;R_R01512_c;R_R01529_c;R_R05875_c;R_R09508_c;	0.0188	1.6486 -1.7497
228	R_R00086_c;R_R00212_c;R_R00963_c;R_R01512_c;R_R01529_c;R_R05875_c;R_R09508_c;	0.0188	1.6486 -1.7497
229	R_R00019_c;R_R00026_c;R_R01512_c;R_R03051_c;R_R07181_c;R_R09508_c;	0.0071	1.2718 -1.2737
230	R_R00019_c;R_R00026_c;R_R01518_c;R_R03051_c;R_R07181_c;R_R09508_c;R_R01517_c;	0.0072	1.2717 -1.2736
231	R_R00019_c;R_R01512_c;R_R02739_c;R_R03051_c;R_R03321_c;R_R07181_c;R_R09508_c;	0.0071	1.2718 -1.2737
232	R_R00019_c;R_R00431_c;R_R00517_c;R_R01518_c;R_R03051_c;R_R07181_c;R_R09508_c;	0.0069	1.2721 -1.274
233	R_R00019_c;R_R01512_c;R_R01600_c;R_R03051_c;R_R07181_c;R_R09508_c;	0.0071	1.2718 -1.2737
234	R_R00019_c;R_R01518_c;R_R01600_c;R_R03051_c;R_R07181_c;R_R09508_c;R_R01517_c;	0.0072	1.2717 -1.2736
235	R_R00086_c;R_R00212_c;R_R00968_c;R_R01512_c;R_R01896_c;R_R05875_c;R_R09508_c;	0.0189	1.6565 -1.7556
236	R_R00086_c;R_R00212_c;R_R00963_c;R_R01512_c;R_R01896_c;R_R05875_c;R_R09508_c;	0.0189	1.6565 -1.7556
237	R_R00019_c;R_R01518_c;R_R02073_c;R_R07181_c;R_R09508_c;IBOH_DH_c;	0.0034	1.277 -1.2779
238	R_R00004_c;R_R00019_c;R_R01518_c;R_R07181_c;R_R09508_c;IBOH_DH_c;	0.0035	1.2769 -1.2778
239	R_R00019_c;R_R00026_c;R_R01512_c;R_R02073_c;R_R07181_c;R_R09508_c;IBOH_DH_c;	0.0032	1.2772 -1.2781
240	R_R00019_c;R_R00026_c;R_R00994_c;R_R01512_c;R_R07181_c;R_R09508_c;IBOH_DH_c;	0.007	1.266 -1.2679
241	R_R00004_c;R_R00019_c;R_R00026_c;R_R01512_c;R_R07181_c;R_R09508_c;IBOH_DH_c;	0.0033	1.2771 -1.278
242	R_R00019_c;R_R01512_c;R_R01600_c;R_R02073_c;R_R07181_c;R_R09508_c;IBOH_DH_c;	0.0032	1.2772 -1.2781
243	R_R00019_c;R_R00994_c;R_R01512_c;R_R01600_c;R_R07181_c;R_R09508_c;IBOH_DH_c;	0.007	1.266 -1.2679
244	R_R00004_c;R_R00019_c;R_R01512_c;R_R01600_c;R_R07181_c;R_R09508_c;IBOH_DH_c;	0.0033	1.2771 -1.278
245	R_R00019_c;R_R00026_c;R_R01512_c;R_R03896_c;R_R07181_c;R_R09508_c;IBOH_DH_c;	0.007	1.266 -1.2679
246	R_R00019_c;R_R01512_c;R_R01600_c;R_R03896_c;R_R07181_c;R_R09508_c;IBOH_DH_c;	0.007	1.266 -1.2679
247	R_R00019_c;R_R00026_c;R_R01512_c;R_R03898_c;R_R07181_c;R_R09508_c;IBOH_DH_c;	0.007	1.266 -1.2679
248	R_R00019_c;R_R01512_c;R_R01600_c;R_R03898_c;R_R07181_c;R_R09508_c;IBOH_DH_c;	0.007	1.266 -1.2679
249	R_R00019_c;R_R00026_c;R_R01512_c;R_R07399_c;R_R07181_c;R_R09508_c;IBOH_DH_c;	0.007	1.266 -1.2679
250	R_R00019_c;R_R01512_c;R_R01600_c;R_R07399_c;R_R07181_c;R_R09508_c;IBOH_DH_c;	0.007	1.266 -1.2679
251	R_R00086_c;R_R00212_c;R_R00968_c;R_R01512_c;R_R05875_c;R_R09508_c;R_R01829_c;	0.0187	1.6553 -1.7547
252	R_R00086_c;R_R00212_c;R_R00963_c;R_R01512_c;R_R05875_c;R_R09508_c;R_R01829_c;	0.0187	1.6553 -1.7547

## Sheet: Hydrogen
MCS #	Deleted Reactions	Max Growth	Product Yield Range at Maximum Growth
1	R_R00206_c;R_R00431_c;	0.0108	2.5361 -3.5824
2	R_R01512_c;R_R01518_c;R_R07181_c;R_R09508_c;	0.0157	2.5248 -2.53
3	R_R00206_c;R_R00217_c;R_R01518_c;R_R00342_c;	0.0138	2.5168 -3.54
4	R_R00206_c;R_R00217_c;R_R05875_c;R_R00342_c;	0.0011	2.718 -3.2431
5	R_R00206_c;R_R00216_c;R_R00217_c;R_R01518_c;	0.0136	2.5173 -3.5406
6	R_R00206_c;R_R00217_c;R_R00342_c;EXC_IN_m21;	0.0104	2.3806 -3.5481
7	R_R00131_c;R_R00206_c;R_R00217_c;R_R00342_c;	0.0104	2.3806 -3.5481
8	R_R00026_c;R_R00206_c;R_R00212_c;R_R01512_c;	0.032	3.518 -3.5192
9	R_R00026_c;R_R00212_c;R_R01512_c;R_R01518_c;	0.0302	3.5231 -3.5243
10	R_R00026_c;R_R01512_c;R_R01518_c;R_R05875_c;	0.0166	3.0709 -3.3436
11	R_R00248_c;R_R01512_c;R_R01518_c;R_R09508_c;R_R_OPM9r;	0.0034	2.5547 -2.5561
12	R_R01512_c;R_R01518_c;R_R09508_c;R_R_OPM9r; EXC_IN_m21;	0.0089	2.5949 -2.5986
13	R_R01512_c;R_R01518_c;R_R07160_c;R_R09508_c;R_R_OPM9r;	0.0225	2.5084 -2.5156
14	R_R01512_c;R_R01518_c;R_R02739_c;R_R03321_c;R_R05875_c;	0.0166	3.0709 -3.3436
15	R_R01512_c;R_R01518_c;R_R03050_c;R_R09508_c;R_R_OPM9r;	0.0169	2.5219 -2.5274
16	R_R01209_c;R_R01512_c;R_R01518_c;R_R09508_c;R_R_OPM9r;	0.0169	2.5219 -2.5274
17	R_R00994_c;R_R01512_c;R_R01518_c;R_R09508_c;R_R_OPM9r;	0.0163	2.5101 -2.5163
18	R_R00754_c;R_R01512_c;R_R01518_c;R_R05875_c;EXC_IN_m26;	0.0414	3.355 -3.3627
19	R_R00754_c;R_R01056_c;R_R01512_c;R_R01518_c;R_R05875_c;	0.0586	3.3886 -3.3908
20	R_R00754_c;R_R01512_c;R_R01518_c;R_R05875_c;R_R01641_c;	0.0582	3.4307 -3.434
21	R_R00754_c;R_R01512_c;R_R01518_c;R_R01639_c;R_R05875_c;	0.0592	3.4355 -3.4376
22	R_R00228_c;R_R01512_c;R_R01518_c;R_R05875_c;EXC_IN_m26;	0.0414	3.355 -3.3627
23	R_R00228_c;R_R01512_c;R_R01518_c;R_R01639_c;R_R05875_c;	0.0592	3.4355 -3.4376
24	R_R00228_c;R_R01512_c;R_R01518_c;R_R05875_c;R_R01641_c;	0.0582	3.4307 -3.434
25	R_R00228_c;R_R01056_c;R_R01512_c;R_R01518_c;R_R05875_c;	0.0586	3.3886 -3.3908
26	R_R00212_c;R_R00235_c;R_R00431_c;R_R00921_c;R_R01518_c;	0.0316	3.519 -3.5202
27	R_R00212_c;R_R00248_c;R_R00959_c;R_R01518_c;R_R02073_c;	0.0841	3.3601 -3.3631
28	R_R00212_c;R_R00248_c;R_R00299_c;R_R01518_c;R_R02073_c;	0.084	3.3606 -3.3636
29	R_R00212_c;R_R01512_c;R_R01518_c;R_R07181_c;EXC_IN_m26;	0.0644	3.2111 -3.2461
30	R_R00212_c;R_R00248_c;R_R01512_c;R_R01518_c;R_R01639_c;	0.0718	3.3973 -3.3999
31	R_R00212_c;R_R01512_c;R_R01518_c;R_R02739_c;R_R03321_c;	0.0302	3.5231 -3.5243
32	R_R00212_c;R_R01056_c;R_R01512_c;R_R01518_c;R_R07181_c;	0.088	3.2749 -3.2785
33	R_R00212_c;R_R00248_c;R_R01512_c;R_R01518_c;EXC_IN_m26;	0.0502	3.3001 -3.3274
34	R_R00212_c;R_R01056_c;R_R01512_c;R_R01518_c;EXC_IN_m21;	0.0775	3.3157 -3.3189
35	R_R00212_c;R_R01512_c;R_R01518_c;R_R01641_c;EXC_IN_m21;	0.0787	3.3659 -3.3705
36	R_R00212_c;R_R01512_c;R_R01518_c;R_R01639_c;EXC_IN_m21;	0.08	3.3725 -3.3754
37	R_R00212_c;R_R01512_c;R_R01518_c;EXC_IN_m21;EXC_IN_m26;	0.0564	3.261 -3.2917
38	R_R00212_c;R_R00248_c;R_R01056_c;R_R01512_c;R_R01518_c;	0.0696	3.346 -3.3489
39	R_R00212_c;R_R00230_c;R_R00921_c;R_R01518_c;R_R01517_c;	0.0505	3.4618 -3.4637
40	R_R00212_c;R_R00230_c;R_R00431_c;R_R00921_c;R_R01518_c;	0.0482	3.4688 -3.4706
41	R_R00212_c;R_R01512_c;R_R01518_c;R_R07181_c;R_R01641_c;	0.0896	3.3314 -3.3365
42	R_R00212_c;R_R01512_c;R_R01518_c;R_R01639_c;R_R07181_c;	0.0911	3.3389 -3.3422
43	R_R00212_c;R_R00248_c;R_R01512_c;R_R01518_c;R_R01641_c;	0.0706	3.3915 -3.3956
44	R_R00212_c;R_R00994_c;R_R01512_c;R_R01518_c;R_R01641_c;	0.0822	3.3085 -3.3134
45	R_R00212_c;R_R00994_c;R_R01512_c;R_R01518_c;R_R01639_c;	0.0836	3.3153 -3.3185
46	R_R00212_c;R_R00994_c;R_R01056_c;R_R01512_c;R_R01518_c;	0.0808	3.2567 -3.2602
47	R_R00212_c;R_R00994_c;R_R01512_c;R_R01518_c;EXC_IN_m26;	0.0594	3.199 -3.2314
48	R_R00206_c;R_R00217_c;R_R00968_c;R_R01512_c;R_R_OPM9r;	0.0081	2.5433 -3.5904
49	R_R00206_c;R_R00212_c;R_R00248_c;R_R01056_c;R_R01512_c;	0.0731	3.3327 -3.3356
50	R_R00206_c;R_R00212_c;R_R00248_c;R_R01512_c;EXC_IN_m26;	0.0563	3.2616 -3.292
51	R_R00206_c; R_R00212_c; R_R00217_c; R_R00342_c; EXC_BOTH_m35;	0.0632	2.0676 -2.0931
52	R_R00206_c;R_R00212_c;R_R00248_c;R_R01512_c;R_R01639_c;	0.0755	3.3862 -3.3888
53	R_R00206_c;R_R00212_c;R_R01512_c;R_R02739_c;R_R03321_c;	0.032	3.518 -3.5192
54	R_R00206_c;R_R00212_c;R_R01512_c;EXC_IN_m21;EXC_IN_m26;	0.0637	3.2156 -3.25
55	R_R00206_c;R_R00212_c;R_R01512_c;R_R01639_c;EXC_IN_m21;	0.0843	3.3596 -3.3626
56	R_R00206_c;R_R00212_c;R_R01056_c;R_R01512_c;EXC_IN_m21;	0.0815	3.3003 -3.3036
57	R_R00206_c;R_R00212_c;R_R00248_c;R_R01512_c;R_R01641_c;	0.0745	3.3792 -3.3834
58	R_R00206_c;R_R00212_c;R_R01512_c;R_R01641_c;EXC_IN_m21;	0.0832	3.3517 -3.3564
59	R_R00206_c;R_R00216_c;R_R00217_c;R_R00299_c;EXC_IN_m21;	0.0081	2.5844 -2.5878
60	R_R00206_c;R_R00217_c;R_R00963_c;R_R01512_c;R_R_OPM9r;	0.0081	2.5433 -3.5904
61	R_R00206_c; R_R00216_c; R_R00217_c; R_R00299_c; EXC_BOTH_m35;	0.0184	2.5045 -2.5102
62	R_R00206_c; R_R00216_c; R_R00217_c; R_R00959_c; EXC_BOTH_m35;	0.0184	2.5044 -2.5101
63	R_R00206_c; R_R00216_c; R_R00217_c; R_R00299_c; EXC_BOTH_m36;	0.0187	2.4939 -2.5111
64	R_R00206_c; R_R00216_c; R_R00217_c; R_R00959_c; EXC_BOTH_m36;	0.0187	2.4938 -2.511
65	R_R00206_c; R_R00217_c; R_R00342_c; EXC_BOTH_m35;EXC_BOTH_m36;	0.0632	2.0676 -2.0931
66	R_R00206_c; R_R00217_c; R_R00342_c; EXC_BOTH_m35;EXC_BOTH_m44;	0.0632	2.0676 -2.0931
67	R_R00206_c;R_R00216_c;R_R00217_c;R_R00959_c;EXC_IN_m21;	0.0081	2.5844 -2.5878
68	R_R00206_c; R_R00216_c; R_R00217_c; R_R00299_c; EXC_BOTH_m44;	0.0187	2.4939 -2.5111
69	R_R00206_c; R_R00216_c; R_R00217_c; R_R00299_c; EXC_BOTH_m39;	0.0187	2.4939 -2.5111
70	R_R00206_c; R_R00216_c; R_R00217_c; R_R00959_c; EXC_BOTH_m44;	0.0187	2.4938 -2.511
71	R_R00206_c; R_R00216_c; R_R00217_c; R_R00959_c; EXC_BOTH_m39;	0.0187	2.4938 -2.511
72	R_R00131_c;R_R00206_c;R_R00216_c;R_R00217_c;R_R00299_c;	0.0081	2.5844 -2.5878
73	R_R00131_c;R_R00206_c;R_R00212_c;R_R01056_c;R_R01512_c;	0.0815	3.3003 -3.3036
74	R_R00131_c;R_R00206_c;R_R00212_c;R_R01512_c;EXC_IN_m26;	0.0637	3.2156 -3.25
75	R_R00131_c;R_R00206_c;R_R00212_c;R_R01512_c;R_R01641_c;	0.0832	3.3517 -3.3564
76	R_R00131_c;R_R00206_c;R_R00212_c;R_R01512_c;R_R01639_c;	0.0843	3.3596 -3.3626
77	R_R00131_c;R_R00212_c;R_R01056_c;R_R01512_c;R_R01518_c;	0.0775	3.3157 -3.3189
78	R_R00131_c;R_R00212_c;R_R01512_c;R_R01518_c;R_R01641_c;	0.0787	3.3659 -3.3705
79	R_R00131_c;R_R00212_c;R_R01512_c;R_R01518_c;R_R01639_c;	0.08	3.3725 -3.3754
80	R_R00131_c;R_R00212_c;R_R01512_c;R_R01518_c;EXC_IN_m26;	0.0564	3.261 -3.2917
81	R_R00131_c;R_R00206_c;R_R00216_c;R_R00217_c;R_R00959_c;	0.0081	2.5844 -2.5878
82	R_R00131_c;R_R01512_c;R_R01518_c;R_R09508_c;R_R_OPM9r;	0.0089	2.5949 -2.5986
83	R_R00026_c;R_R00206_c;R_R01512_c;R_R05875_c;R_R00342_c;	0.0175	3.0659 -3.3409
84	R_R00026_c;R_R01512_c;R_R01518_c;R_R07181_c;R_R_OPM9r;	0.0119	2.5332 -3.4556
85	R_R00026_c;R_R00206_c;R_R00216_c;R_R00217_c;R_R01517_c;	0.0138	2.5167 -3.5398
86	R_R00026_c;R_R00206_c;R_R00216_c;R_R01512_c;R_R05875_c;	0.0175	3.0653 -3.3402
87	R_R00026_c;R_R00206_c;R_R00212_c;R_R01518_c;R_R01517_c;	0.0324	3.5168 -3.518
88	R_R00026_c;R_R00212_c;R_R00235_c;R_R00921_c;R_R01512_c;	0.0327	3.5159 -3.5171
89	R_R00026_c;R_R00248_c;R_R01512_c;R_R01518_c;EXC_IN_m21;	0.0173	2.5782 -3.4339
90	R_R00026_c;R_R00131_c;R_R00206_c;R_R00248_c;R_R01512_c;	0.0182	2.5766 -3.4301
91	R_R00026_c;R_R00131_c;R_R00248_c;R_R01512_c;R_R01518_c;	0.0173	2.5782 -3.4339
92	R_R00026_c;R_R00206_c;R_R00248_c;R_R01512_c;EXC_IN_m21;	0.0182	2.5766 -3.4301
93	R_R00026_c;R_R00212_c;R_R00517_c;R_R00963_c;R_R01512_c;	0.0396	3.4832 -3.4963
94	R_R00026_c;R_R00212_c;R_R00511_c;R_R00963_c;R_R01512_c;	0.0396	3.4832 -3.4963
95	R_R00026_c;R_R00212_c;R_R00517_c;R_R00968_c;R_R01512_c;	0.0396	3.4832 -3.4963
96	R_R00026_c;R_R00212_c;R_R00511_c;R_R00968_c;R_R01512_c;	0.0396	3.4832 -3.4963
97	R_R00026_c;R_R00517_c;R_R00963_c;R_R01512_c;R_R07181_c;	0.0165	2.5264 -3.5655
98	R_R00026_c;R_R00206_c;R_R00217_c;R_R00342_c;R_R01517_c;	0.014	2.5163 -3.5392
99	R_R00026_c;R_R00511_c;R_R00968_c;R_R01512_c;R_R07181_c;	0.0164	2.5265 -3.5656
100	R_R00026_c;R_R00517_c;R_R00968_c;R_R01512_c;R_R07181_c;	0.0164	2.5265 -3.5656
101	R_R00026_c;R_R00511_c;R_R00963_c;R_R01512_c;R_R07181_c;	0.0164	2.5265 -3.5656
102	R_R00026_c;R_R00517_c;R_R00963_c;R_R01512_c;R_R05875_c;	0.0245	3.2969 -3.3141
103	R_R00026_c;R_R00511_c;R_R00968_c;R_R01512_c;R_R05875_c;	0.0245	3.2969 -3.3141
104	R_R00026_c;R_R00511_c;R_R00963_c;R_R01512_c;R_R05875_c;	0.0245	3.2969 -3.3141
105	R_R00026_c;R_R00517_c;R_R00968_c;R_R01512_c;R_R05875_c;	0.0245	3.2969 -3.3141
106	R_R00014_c;R_R01512_c;R_R01518_c;R_R09508_c;R_R_OPM9r;	0.0154	2.5256 -2.5306
107	R_R00004_c;R_R00212_c;R_R00248_c;R_R00959_c;R_R01518_c;	0.0859	3.355 -3.358
108	R_R00004_c;R_R00212_c;R_R00248_c;R_R00299_c;R_R01518_c;	0.0857	3.3555 -3.3585
109	R_R00004_c;R_R00127_c;R_R00212_c;R_R01518_c;R_R04779_c;	0.0428	3.4852 -3.4867
110	R_R00004_c;R_R00206_c;R_R00959_c;R_R01518_c;R_R09508_c;	0.0889	3.3456 -3.349
111	R_R00004_c;R_R00206_c;R_R00299_c;R_R01518_c;R_R09508_c;	0.0886	3.3464 -3.3499
112	R_R01512_c;R_R01518_c;R_R02739_c;R_R03321_c;R_R07181_c;R_R_OPM9r;	0.0119	2.5332 -3.4556
113	R_R00248_c;R_R01512_c;R_R01518_c;R_R02739_c;R_R03321_c;EXC_IN_m21;	0.0173	2.5782 -3.4339
114	R_R00754_c;R_R00963_c;R_R01512_c;R_R05875_c;R_R09508_c;EXC_IN_m26;	0.0041	2.5445 -3.5896
115	R_R00754_c;R_R00968_c;R_R01512_c;R_R05875_c;R_R09508_c;R_R01641_c;	0.0051	2.5512 -3.5987
116	R_R00754_c;R_R00968_c;R_R01056_c;R_R01512_c;R_R05875_c;R_R09508_c;	0.0052	2.5488 -3.5947
117	R_R00754_c;R_R00963_c;R_R01056_c;R_R01512_c;R_R05875_c;R_R09508_c;	0.0052	2.5488 -3.5947
118	R_R00754_c;R_R00968_c;R_R01512_c;R_R05875_c;R_R09508_c;EXC_IN_m26;	0.0041	2.5445 -3.5896
119	R_R00754_c;R_R00968_c;R_R01512_c;R_R01639_c;R_R05875_c;R_R09508_c;	0.0052	2.5515 -3.5991
120	R_R00754_c;R_R00963_c;R_R01512_c;R_R01639_c;R_R05875_c;R_R09508_c;	0.0052	2.5515 -3.5991
121	R_R00754_c;R_R00963_c;R_R01512_c;R_R05875_c;R_R09508_c;R_R01641_c;	0.0051	2.5512 -3.5987
122	R_R00517_c;R_R00963_c;R_R01512_c;R_R02739_c;R_R03321_c;R_R07181_c;	0.0165	2.5264 -3.5655
123	R_R00517_c;R_R00968_c;R_R01512_c;R_R02739_c;R_R03321_c;R_R07181_c;	0.0164	2.5265 -3.5656
124	R_R00517_c;R_R00968_c;R_R01512_c;R_R02739_c;R_R03321_c;R_R05875_c;	0.0245	3.2969 -3.3141
125	R_R00517_c;R_R00963_c;R_R01512_c;R_R02739_c;R_R03321_c;R_R05875_c;	0.0245	3.2969 -3.3141
126	R_R00511_c;R_R00968_c;R_R01512_c;R_R02739_c;R_R03321_c;R_R05875_c;	0.0245	3.2969 -3.3141
127	R_R00511_c;R_R00963_c;R_R01512_c;R_R02739_c;R_R03321_c;R_R05875_c;	0.0245	3.2969 -3.3141
128	R_R00511_c;R_R00968_c;R_R01512_c;R_R02739_c;R_R03321_c;R_R07181_c;	0.0164	2.5265 -3.5656
129	R_R00511_c;R_R00963_c;R_R01512_c;R_R02739_c;R_R03321_c;R_R07181_c;	0.0164	2.5265 -3.5656
130	R_R00431_c;R_R00754_c;R_R01518_c;R_R05875_c;R_R09508_c;R_R01517_c;	0.005	2.5494 -3.5997
131	R_R00235_c;R_R00431_c;R_R00754_c;R_R00921_c;R_R01518_c;R_R05875_c;	0.0044	3.5983 -3.6017
132	R_R00235_c;R_R00431_c;R_R00921_c;R_R01512_c;R_R05875_c;R_R07181_c;	0.0261	3.5265 -3.5366
133	R_R00235_c;R_R00431_c;R_R00921_c;R_R00959_c;R_R01518_c;EXC_IN_m21;	0.0222	2.5697 -2.5777
134	R_R00235_c;R_R00299_c;R_R00431_c;R_R00921_c;R_R01518_c;EXC_IN_m21;	0.0222	2.5698 -2.5777
135	R_R00235_c;R_R00248_c;R_R00431_c;R_R00921_c;R_R00959_c;R_R01518_c;	0.0194	2.5157 -2.5226
136	R_R00235_c;R_R00248_c;R_R00299_c;R_R00431_c;R_R00921_c;R_R01518_c;	0.0193	2.5157 -2.5227
137	R_R00235_c;R_R00431_c;R_R00921_c;R_R01512_c;R_R07181_c;R_R_OPM9r;	0.0263	2.5043 -3.536
138	R_R00235_c;R_R00431_c;R_R00754_c;R_R00921_c;R_R00959_c;R_R01518_c;	0.0334	2.4882 -2.4927
139	R_R00235_c;R_R00299_c;R_R00431_c;R_R00754_c;R_R00921_c;R_R01518_c;	0.0333	2.4883 -2.4929
140	R_R00235_c;R_R00431_c;R_R00921_c;R_R01054_c;R_R01518_c;R_R05875_c;	0.0173	3.0664 -3.3409
141	R_R00235_c;R_R00431_c;R_R00921_c;R_R01512_c;R_R05875_c;R_R_OPM9r;	0.0388	3.2434 -3.2621
142	R_R00235_c;R_R00431_c;R_R00921_c;R_R01512_c;R_R02073_c;R_R07181_c;	0.0248	2.5078 -3.5407
143	R_R00235_c;R_R00431_c;R_R00921_c;R_R01054_c;R_R01227_c;R_R05875_c;	0.0179	3.0626 -3.3385
144	R_R00235_c;R_R00431_c;R_R00921_c;R_R01054_c;R_R01057_c;R_R05875_c;	0.0179	3.0626 -3.3385
145	R_R00235_c;R_R00248_c;R_R00431_c;R_R00921_c;R_R01512_c;R_R07181_c;	0.0285	2.4995 -3.5296
146	R_R00235_c;R_R00431_c;R_R00921_c;R_R01054_c;R_R01057_c;R_R01518_c;	0.0113	2.535 -3.4581
147	R_R00235_c;R_R00431_c;R_R00921_c;R_R01054_c;R_R01227_c;R_R01518_c;	0.0113	2.535 -3.4581
148	R_R00230_c;R_R00299_c;R_R00431_c;R_R00921_c;R_R01518_c;EXC_IN_m21;	0.0104	2.5911 -2.5977
149	R_R00230_c;R_R00431_c;R_R00921_c;R_R01518_c;R_R07181_c;R_R_OPM9r;	0.0033	2.5541 -2.5563
150	R_R00230_c;R_R00431_c;R_R00921_c;R_R01518_c;R_R02073_c;EXC_IN_m21;	0.0105	2.591 -2.5975
151	R_R00230_c;R_R00921_c;R_R01518_c;R_R02073_c;R_R01517_c;EXC_IN_m21;	0.011	2.5901 -2.5967
152	R_R00230_c;R_R00431_c;R_R00754_c;R_R00921_c;R_R00959_c;R_R01518_c;	0.02	2.5139 -2.5234
153	R_R00230_c;R_R00754_c;R_R00921_c;R_R01518_c;R_R02073_c;R_R01517_c;	0.0212	2.5113 -2.5208
154	R_R00230_c;R_R00431_c;R_R00754_c;R_R00921_c;R_R01518_c;R_R02073_c;	0.0202	2.5135 -2.5231
155	R_R00230_c;R_R00299_c;R_R00431_c;R_R00754_c;R_R00921_c;R_R01518_c;	0.02	2.514 -2.5235
156	R_R00230_c;R_R00431_c;R_R00921_c;R_R00959_c;R_R01518_c;EXC_IN_m21;	0.0104	2.5911 -2.5977
157	R_R00230_c;R_R00921_c;R_R01518_c;R_R02073_c;R_R_OPM9r; R_R01517_c;	0.0149	2.5253 -2.7025
158	R_R00228_c;R_R00235_c;R_R00431_c;R_R00921_c;R_R01518_c;R_R05875_c;	0.0044	3.5983 -3.6017
159	R_R00228_c;R_R00968_c;R_R01056_c;R_R01512_c;R_R05875_c;R_R09508_c;	0.0052	2.5488 -3.5947
160	R_R00228_c;R_R00963_c;R_R01512_c;R_R01639_c;R_R05875_c;R_R09508_c;	0.0052	2.5515 -3.5991
161	R_R00228_c;R_R00968_c;R_R01512_c;R_R05875_c;R_R09508_c;R_R01641_c;	0.0051	2.5512 -3.5987
162	R_R00228_c;R_R00963_c;R_R01056_c;R_R01512_c;R_R05875_c;R_R09508_c;	0.0052	2.5488 -3.5947
163	R_R00228_c;R_R00968_c;R_R01512_c;R_R05875_c;R_R09508_c;EXC_IN_m26;	0.0041	2.5445 -3.5896
164	R_R00228_c;R_R00963_c;R_R01512_c;R_R05875_c;R_R09508_c;EXC_IN_m26;	0.0041	2.5445 -3.5896
165	R_R00228_c;R_R00968_c;R_R01512_c;R_R01639_c;R_R05875_c;R_R09508_c;	0.0052	2.5515 -3.5991
166	R_R00228_c;R_R00963_c;R_R01512_c;R_R05875_c;R_R09508_c;R_R01641_c;	0.0051	2.5512 -3.5987
167	R_R00228_c;R_R00235_c;R_R00431_c;R_R00921_c;R_R00959_c;R_R01518_c;	0.0334	2.4882 -2.4927
168	R_R00228_c;R_R00235_c;R_R00299_c;R_R00431_c;R_R00921_c;R_R01518_c;	0.0333	2.4883 -2.4929
169	R_R00228_c;R_R00230_c;R_R00431_c;R_R00921_c;R_R00959_c;R_R01518_c;	0.02	2.5139 -2.5234
170	R_R00228_c;R_R00230_c;R_R00921_c;R_R01518_c;R_R02073_c;R_R01517_c;	0.0212	2.5113 -2.5208
171	R_R00228_c;R_R00230_c;R_R00431_c;R_R00921_c;R_R01518_c;R_R02073_c;	0.0202	2.5135 -2.5231
172	R_R00228_c;R_R00230_c;R_R00299_c;R_R00431_c;R_R00921_c;R_R01518_c;	0.02	2.514 -2.5235
173	R_R00212_c;R_R00703_c;R_R00754_c;R_R01512_c;R_R01518_c;R_R01641_c;	0.0896	3.3314 -3.3365
174	R_R00212_c;R_R00703_c;R_R00754_c;R_R01512_c;R_R01518_c;R_R01639_c;	0.0911	3.3389 -3.3422
175	R_R00212_c;R_R00235_c;R_R00431_c;R_R00921_c;R_R01512_c;R_R07181_c;	0.0454	3.4776 -3.4791
176	R_R00212_c;R_R00235_c;R_R00431_c;R_R00921_c;R_R01054_c;R_R01227_c;	0.0328	3.5155 -3.5167
177	R_R00212_c;R_R00235_c;R_R00431_c;R_R00921_c;R_R01054_c;R_R01057_c;	0.0328	3.5155 -3.5167
178	R_R00212_c;R_R00228_c;R_R00703_c;R_R01512_c;R_R01518_c;R_R01641_c;	0.0896	3.3314 -3.3365
179	R_R00212_c;R_R00228_c;R_R00703_c;R_R01512_c;R_R01518_c;R_R01639_c;	0.0911	3.3389 -3.3422
180	R_R00212_c;R_R00511_c;R_R00963_c;R_R01512_c;R_R02739_c;R_R03321_c;	0.0396	3.4832 -3.4963
181	R_R00212_c;R_R00703_c;R_R00754_c;R_R01056_c;R_R01512_c;R_R01518_c;	0.088	3.2749 -3.2785
182	R_R00212_c;R_R00228_c;R_R00703_c;R_R01056_c;R_R01512_c;R_R01518_c;	0.088	3.2749 -3.2785
183	R_R00212_c;R_R00703_c;R_R00754_c;R_R01512_c;R_R01518_c;EXC_IN_m26;	0.0644	3.2111 -3.2461
184	R_R00212_c;R_R00228_c;R_R00703_c;R_R01512_c;R_R01518_c;EXC_IN_m26;	0.0644	3.2111 -3.2461
185	R_R00212_c;R_R00217_c;R_R00235_c;R_R00921_c;R_R01518_c;R_R00342_c;	0.0347	3.4699 -3.5108
186	R_R00212_c;R_R00235_c;R_R00248_c;R_R00921_c;R_R01512_c;R_R01641_c;	0.0759	3.3747 -3.3789
187	R_R00212_c;R_R00235_c;R_R00248_c;R_R00921_c;R_R01512_c;EXC_IN_m26;	0.0572	3.2564 -3.2873
188	R_R00212_c;R_R00968_c;R_R01512_c;R_R01518_c;R_R_OPM9r; EXC_IN_m26;	0.0644	3.2111 -3.2461
189	R_R00212_c;R_R00968_c;R_R01512_c;R_R01518_c;R_R_OPM9r; R_R01641_c;	0.0896	3.3314 -3.3365
190	R_R00212_c;R_R00963_c;R_R01512_c;R_R01518_c;R_R_OPM9r; EXC_IN_m26;	0.0644	3.2111 -3.2461
191	R_R00212_c;R_R00963_c;R_R01512_c;R_R01518_c;R_R01639_c;R_R_OPM9r;	0.0911	3.3389 -3.3422
192	R_R00212_c;R_R00968_c;R_R01512_c;R_R01518_c;R_R01639_c;R_R_OPM9r;	0.0911	3.3389 -3.3422
193	R_R00212_c;R_R00963_c;R_R01512_c;R_R01518_c;R_R_OPM9r; R_R01641_c;	0.0896	3.3314 -3.3365
194	R_R00212_c;R_R00963_c;R_R01056_c;R_R01512_c;R_R01518_c;R_R_OPM9r;	0.088	3.2749 -3.2785
195	R_R00212_c;R_R00968_c;R_R01056_c;R_R01512_c;R_R01518_c;R_R_OPM9r;	0.088	3.2749 -3.2785
196	R_R00212_c;R_R00235_c;R_R00431_c;R_R00921_c;R_R01512_c;R_R_OPM9r;	0.0696	3.3841 -3.4065
197	R_R00212_c;R_R00248_c;R_R01518_c;R_R02073_c;R_R02739_c;R_R02740_c;	0.0841	3.3601 -3.3631
198	R_R00212_c;R_R00517_c;R_R00968_c;R_R01512_c;R_R02739_c;R_R03321_c;	0.0396	3.4832 -3.4963
199	R_R00212_c;R_R00511_c;R_R00968_c;R_R01512_c;R_R02739_c;R_R03321_c;	0.0396	3.4832 -3.4963
200	R_R00212_c;R_R00517_c;R_R00963_c;R_R01512_c;R_R02739_c;R_R03321_c;	0.0396	3.4832 -3.4963
201	R_R00212_c;R_R00235_c;R_R00248_c;R_R00921_c;R_R01056_c;R_R01512_c;	0.0745	3.3274 -3.3303
202	R_R00212_c;R_R00235_c;R_R00248_c;R_R00921_c;R_R01512_c;R_R01639_c;	0.077	3.3817 -3.3844
203	R_R00212_c;R_R00235_c;R_R00921_c;R_R01512_c;R_R01641_c;EXC_IN_m21;	0.0849	3.3464 -3.3512
204	R_R00212_c;R_R00235_c;R_R00921_c;R_R01512_c;EXC_IN_m21;EXC_IN_m26;	0.0647	3.2094 -3.2443
205	R_R00212_c;R_R00235_c;R_R00921_c;R_R01056_c;R_R01512_c;EXC_IN_m21;	0.0831	3.2941 -3.2974
206	R_R00212_c;R_R00235_c;R_R00921_c;R_R01512_c;R_R01639_c;EXC_IN_m21;	0.086	3.3544 -3.3574
207	R_R00212_c;R_R00235_c;R_R00921_c;R_R01512_c;R_R02739_c;R_R03321_c;	0.0327	3.5159 -3.5171
208	R_R00212_c;R_R00217_c;R_R00230_c;R_R00921_c;R_R01518_c;R_R00342_c;	0.0519	3.4385 -3.4597
209	R_R00212_c;R_R01512_c;R_R01518_c;R_R07181_c;R_R_OPM9r; EXC_IN_m21;	0.0503	3.45 -3.4644
210	R_R00206_c;R_R00754_c;R_R01512_c;R_R05875_c;R_R00342_c;EXC_IN_m26;	0.0467	3.2807 -3.3298
211	R_R00206_c;R_R00216_c;R_R00754_c;R_R01512_c;R_R05875_c;EXC_IN_m26;	0.0465	3.2821 -3.3312
212	R_R00206_c;R_R00216_c;R_R00228_c;R_R01512_c;R_R05875_c;EXC_IN_m26;	0.0465	3.2821 -3.3312
213	R_R00206_c;R_R00216_c;R_R00228_c;R_R01512_c;R_R05875_c;R_R01641_c;	0.0614	3.3773 -3.424
214	R_R00206_c;R_R00228_c;R_R01512_c;R_R05875_c;R_R00342_c;R_R01641_c;	0.0618	3.3761 -3.4228
215	R_R00206_c;R_R00228_c;R_R01512_c;R_R05875_c;R_R00342_c;EXC_IN_m26;	0.0467	3.2807 -3.3298
216	R_R00206_c;R_R00212_c;R_R00963_c;R_R01512_c;R_R09508_c;R_R_OPM9r;	0.0203	3.5441 -3.5541
217	R_R00206_c;R_R00212_c;R_R00968_c;R_R01512_c;R_R09508_c;R_R_OPM9r;	0.0203	3.5441 -3.5541
218	R_R00206_c;R_R00216_c;R_R00754_c;R_R01512_c;R_R05875_c;R_R01641_c;	0.0614	3.3773 -3.424
219	R_R00206_c;R_R00754_c;R_R01056_c;R_R01512_c;R_R05875_c;R_R00342_c;	0.062	3.3323 -3.378
220	R_R00206_c;R_R00228_c;R_R01056_c;R_R01512_c;R_R05875_c;R_R00342_c;	0.062	3.3323 -3.378
221	R_R00206_c;R_R00754_c;R_R01512_c;R_R05875_c;R_R00342_c;R_R01641_c;	0.0618	3.3761 -3.4228
222	R_R00206_c;R_R00216_c;R_R00754_c;R_R01056_c;R_R01512_c;R_R05875_c;	0.0616	3.3339 -3.3795
223	R_R00206_c;R_R00754_c;R_R01512_c;R_R01639_c;R_R05875_c;R_R00342_c;	0.0627	3.3817 -3.4273
224	R_R00206_c;R_R00228_c;R_R01512_c;R_R01639_c;R_R05875_c;R_R00342_c;	0.0627	3.3817 -3.4273
225	R_R00206_c;R_R00216_c;R_R00754_c;R_R01512_c;R_R01639_c;R_R05875_c;	0.0623	3.3829 -3.4285
226	R_R00206_c;R_R00216_c;R_R00228_c;R_R01512_c;R_R01639_c;R_R05875_c;	0.0623	3.3829 -3.4285
227	R_R00206_c;R_R00216_c;R_R00228_c;R_R01056_c;R_R01512_c;R_R05875_c;	0.0616	3.3339 -3.3795
228	R_R00206_c;R_R00212_c;R_R00968_c;R_R01512_c;R_R07181_c;R_R09508_c;	0.0132	3.5684 -3.5752
229	R_R00206_c;R_R00212_c;R_R00703_c;R_R00754_c;R_R01512_c;R_R01639_c;	0.0963	3.3233 -3.3267
230	R_R00206_c;R_R00212_c;R_R00228_c;R_R00703_c;R_R01512_c;R_R01639_c;	0.0963	3.3233 -3.3267
231	R_R00206_c;R_R00212_c;R_R00963_c;R_R01512_c;R_R07181_c;R_R09508_c;	0.0132	3.5684 -3.5752
232	R_R00206_c;R_R00212_c;R_R00248_c;R_R01056_c;R_R01518_c;R_R01517_c;	0.0739	3.3297 -3.3326
233	R_R00206_c;R_R00212_c;R_R00703_c;R_R00754_c;R_R01512_c;R_R01641_c;	0.0951	3.3141 -3.3195
234	R_R00206_c;R_R00212_c;R_R00228_c;R_R00703_c;R_R01512_c;R_R01641_c;	0.0951	3.3141 -3.3195
235	R_R00206_c;R_R00212_c;R_R00703_c;R_R00754_c;R_R01512_c;EXC_IN_m26;	0.0733	3.1552 -3.1949
236	R_R00206_c;R_R00212_c;R_R00228_c;R_R00703_c;R_R01512_c;EXC_IN_m26;	0.0733	3.1552 -3.1949
237	R_R00206_c;R_R00212_c;R_R01056_c;R_R01518_c;R_R01517_c;EXC_IN_m21;	0.0824	3.2968 -3.3001
238	R_R00206_c;R_R00212_c;R_R01518_c;R_R01639_c;R_R01517_c;EXC_IN_m21;	0.0853	3.3566 -3.3596
239	R_R00206_c;R_R00212_c;R_R01518_c;R_R01517_c;R_R01641_c;EXC_IN_m21;	0.0841	3.3486 -3.3534
240	R_R00206_c;R_R00212_c;R_R01518_c;R_R01517_c;EXC_IN_m21;EXC_IN_m26;	0.0643	3.212 -3.2467
241	R_R00206_c;R_R00212_c;R_R00230_c;R_R00236_c;R_R01518_c;R_R01517_c;	0.0499	3.4635 -3.4654
242	R_R00206_c;R_R01512_c;R_R02739_c;R_R03321_c;R_R05875_c;R_R00342_c;	0.0175	3.0659 -3.3409
243	R_R00206_c;R_R00216_c;R_R01512_c;R_R02739_c;R_R03321_c;R_R05875_c;	0.0175	3.0653 -3.3402
244	R_R00206_c;R_R00212_c;R_R00228_c;R_R00703_c;R_R01056_c;R_R01512_c;	0.0929	3.2563 -3.26
245	R_R00206_c;R_R00212_c;R_R00703_c;R_R00754_c;R_R01056_c;R_R01512_c;	0.0929	3.2563 -3.26
246	R_R00206_c;R_R00212_c;R_R00248_c;R_R01518_c;R_R01517_c;R_R01641_c;	0.0753	3.3766 -3.3808
247	R_R00206_c;R_R00212_c;R_R00248_c;R_R01518_c;R_R01639_c;R_R01517_c;	0.0764	3.3836 -3.3863
248	R_R00206_c;R_R00212_c;R_R00248_c;R_R01518_c;R_R01517_c;EXC_IN_m26;	0.0568	3.2586 -3.2893
249	R_R00206_c;R_R00212_c;R_R01518_c;R_R02739_c;R_R03321_c;R_R01517_c;	0.0324	3.5168 -3.518
250	R_R00206_c;R_R00248_c;R_R01512_c;R_R02739_c;R_R03321_c;EXC_IN_m21;	0.0182	2.5766 -3.4301
251	R_R00206_c; R_R00217_c; R_R01639_c; R_R00342_c; R_R01517_c; EXC_BOTH_m35;	0.0158	2.1732 -3.5308
252	R_R00206_c;R_R00217_c;R_R00968_c;R_R01512_c;R_R07181_c;R_R09508_c;	0.0162	2.5231 -2.5289
253	R_R00206_c;R_R00217_c;R_R00963_c;R_R01512_c;R_R07181_c;R_R09508_c;	0.0162	2.5231 -2.5289
254	R_R00206_c; R_R00216_c; R_R00217_c; R_R02739_c; R_R02740_c; EXC_BOTH_m36;	0.0187	2.4938 -2.511
255	R_R00206_c; R_R00216_c; R_R00217_c; R_R02739_c; R_R02740_c; EXC_BOTH_m44;	0.0187	2.4938 -2.511
256	R_R00206_c;R_R00216_c;R_R00217_c;R_R02739_c;R_R02740_c;EXC_IN_m21;	0.0081	2.5844 -2.5878
257	R_R00206_c; R_R00217_c; R_R00342_c; R_R01517_c; EXC_BOTH_m35;EXC_BOTH_m39;	0.0158	2.1727 -3.5308
258	R_R00206_c; R_R00217_c; R_R00342_c; R_R01517_c; R_R01641_c; EXC_BOTH_m35;	0.0157	2.1719 -3.5293
259	R_R00206_c; R_R00217_c; R_R00342_c; R_R01517_c; EXC_IN_m26; EXC_BOTH_m35;	0.0135	2.1502 -3.5009
260	R_R00206_c; R_R00217_c; R_R01220_c; R_R00342_c; EXC_BOTH_m35;EXC_BOTH_m39;	0.0611	2.0581 -2.0836
261	R_R00206_c; R_R00217_c; R_R00943_c; R_R00342_c; EXC_BOTH_m35;EXC_BOTH_m39;	0.0632	2.0676 -2.0931
262	R_R00206_c; R_R00217_c; R_R00782_c; R_R03260_c; R_R00342_c; EXC_BOTH_m35;	0.0632	2.0676 -2.0931
263	R_R00206_c; R_R00217_c; R_R00782_c; R_R01286_c; R_R00342_c; EXC_BOTH_m35;	0.0632	2.0676 -2.0931
264	R_R00206_c; R_R00217_c; R_R01056_c; R_R00342_c; R_R01517_c; EXC_BOTH_m35;	0.0154	2.1677 -3.5193
265	R_R00206_c; R_R00216_c; R_R00217_c; R_R02739_c; R_R02740_c; EXC_BOTH_m35;	0.0184	2.5044 -2.5101
266	R_R00206_c;R_R00216_c;R_R00217_c;R_R02739_c;R_R03321_c;R_R01517_c;	0.0138	2.5167 -3.5398
267	R_R00206_c; R_R00217_c; R_R01655_c; R_R00342_c; EXC_BOTH_m35;EXC_BOTH_m39;	0.0619	2.0619 -2.0873
268	R_R00206_c;R_R00217_c;R_R02739_c;R_R03321_c;R_R00342_c;R_R01517_c;	0.014	2.5163 -3.5392
269	R_R00206_c; R_R00216_c; R_R00217_c; R_R02739_c; R_R02740_c; EXC_BOTH_m39;	0.0187	2.4938 -2.511
270	R_R00206_c;R_R00216_c;R_R00217_c;R_R01639_c;R_R01517_c;EXC_IN_m21;	0.0377	2.5269 -2.5456
271	R_R00131_c;R_R00206_c;R_R00216_c;R_R00217_c;R_R02739_c;R_R02740_c;	0.0081	2.5844 -2.5878
272	R_R00131_c;R_R00212_c;R_R00235_c;R_R00921_c;R_R01512_c;EXC_IN_m26;	0.0647	3.2094 -3.2443
273	R_R00131_c;R_R00212_c;R_R00235_c;R_R00921_c;R_R01512_c;R_R01639_c;	0.086	3.3544 -3.3574
274	R_R00131_c;R_R00206_c;R_R00212_c;R_R01518_c;R_R01517_c;R_R01641_c;	0.0841	3.3486 -3.3534
275	R_R00131_c;R_R00212_c;R_R00235_c;R_R00921_c;R_R01056_c;R_R01512_c;	0.0831	3.2941 -3.2974
276	R_R00131_c;R_R00206_c;R_R00212_c;R_R01056_c;R_R01518_c;R_R01517_c;	0.0824	3.2968 -3.3001
277	R_R00131_c;R_R00206_c;R_R00212_c;R_R01518_c;R_R01639_c;R_R01517_c;	0.0853	3.3566 -3.3596
278	R_R00131_c;R_R00212_c;R_R00235_c;R_R00921_c;R_R01512_c;R_R01641_c;	0.0849	3.3464 -3.3512
279	R_R00131_c;R_R00206_c;R_R00212_c;R_R01518_c;R_R01517_c;EXC_IN_m26;	0.0643	3.212 -3.2467
280	R_R00131_c;R_R00230_c;R_R00921_c;R_R01518_c;R_R02073_c;R_R01517_c;	0.011	2.5901 -2.5967
281	R_R00131_c;R_R00235_c;R_R00299_c;R_R00431_c;R_R00921_c;R_R01518_c;	0.0222	2.5698 -2.5777
282	R_R00131_c;R_R00235_c;R_R00431_c;R_R00921_c;R_R00959_c;R_R01518_c;	0.0222	2.5697 -2.5777
283	R_R00131_c;R_R00206_c;R_R00248_c;R_R01512_c;R_R02739_c;R_R03321_c;	0.0182	2.5766 -3.4301
284	R_R00131_c;R_R00248_c;R_R01512_c;R_R01518_c;R_R02739_c;R_R03321_c;	0.0173	2.5782 -3.4339
285	R_R00131_c;R_R00230_c;R_R00431_c;R_R00921_c;R_R01518_c;R_R02073_c;	0.0105	2.591 -2.5975
286	R_R00131_c;R_R00230_c;R_R00299_c;R_R00431_c;R_R00921_c;R_R01518_c;	0.0104	2.5911 -2.5977
287	R_R00131_c;R_R00230_c;R_R00431_c;R_R00921_c;R_R00959_c;R_R01518_c;	0.0104	2.5911 -2.5977
288	R_R00131_c;R_R00206_c;R_R00216_c;R_R00217_c;R_R01639_c;R_R01517_c;	0.0377	2.5269 -2.5456
289	R_R00131_c;R_R00212_c;R_R01512_c;R_R01518_c;R_R07181_c;R_R_OPM9r;	0.0503	3.45 -3.4644
290	R_R00026_c;R_R00248_c;R_R00994_c;R_R01512_c;R_R01518_c;R_R01639_c;	0.0169	2.513 -3.3983
291	R_R00026_c;R_R00248_c;R_R00994_c;R_R01056_c;R_R01512_c;R_R01518_c;	0.0166	2.5054 -3.383
292	R_R00026_c;R_R00248_c;R_R00994_c;R_R01512_c;R_R01518_c;EXC_IN_m26;	0.0119	2.4969 -3.3819
293	R_R00026_c;R_R00248_c;R_R00994_c;R_R01512_c;R_R01518_c;R_R01641_c;	0.0166	2.5121 -3.3973
294	R_R00026_c;R_R00206_c;R_R01512_c;R_R07181_c;R_R_OPM9r; R_R00342_c;	0.0127	2.5316 -3.4526
295	R_R00026_c;R_R00206_c;R_R00217_c;R_R00963_c;R_R01512_c;R_R07181_c;	0.0176	2.5238 -3.562
296	R_R00026_c;R_R00206_c;R_R00248_c;R_R00994_c;R_R01512_c;R_R01641_c;	0.0206	2.5026 -3.3799
297	R_R00026_c;R_R00206_c;R_R00248_c;R_R00994_c;R_R01512_c;R_R01639_c;	0.0209	2.5039 -3.3814
298	R_R00026_c;R_R00206_c;R_R00248_c;R_R00994_c;R_R01512_c;EXC_IN_m26;	0.0157	2.4793 -3.3535
299	R_R00026_c;R_R00206_c;R_R00248_c;R_R00994_c;R_R01056_c;R_R01512_c;	0.0204	2.4946 -3.3627
300	R_R00026_c;R_R00206_c;R_R00216_c;R_R01512_c;R_R07181_c;R_R_OPM9r;	0.0126	2.5318 -3.453
301	R_R00026_c;R_R00206_c;R_R01518_c;R_R05875_c;R_R00342_c;R_R01517_c;	0.0177	3.0646 -3.3401
302	R_R00026_c;R_R00206_c;R_R00216_c;R_R01518_c;R_R05875_c;R_R01517_c;	0.0177	3.064 -3.3394
303	R_R00026_c;R_R00206_c;R_R00217_c;R_R00968_c;R_R01512_c;R_R07181_c;	0.0176	2.5238 -3.562
304	R_R00026_c;R_R00212_c;R_R00235_c;R_R00921_c;R_R01518_c;R_R01517_c;	0.0331	3.5146 -3.5158
305	R_R00026_c;R_R00206_c;R_R00248_c;R_R01518_c;R_R01517_c;EXC_IN_m21;	0.0184	2.5762 -3.4292
306	R_R00026_c;R_R00994_c;R_R01512_c;R_R01518_c;R_R01641_c;EXC_IN_m21;	0.0246	2.5557 -3.3628
307	R_R00026_c;R_R00994_c;R_R01512_c;R_R01518_c;R_R01639_c;EXC_IN_m21;	0.025	2.5572 -3.3643
308	R_R00026_c;R_R00994_c;R_R01056_c;R_R01512_c;R_R01518_c;EXC_IN_m21;	0.0245	2.5457 -3.3418
309	R_R00026_c;R_R00131_c;R_R00994_c;R_R01512_c;R_R01518_c;R_R01641_c;	0.0246	2.5557 -3.3628
310	R_R00026_c;R_R00131_c;R_R00994_c;R_R01056_c;R_R01512_c;R_R01518_c;	0.0245	2.5457 -3.3418
311	R_R00026_c;R_R00994_c;R_R01512_c;R_R01518_c;EXC_IN_m21;EXC_IN_m26;	0.0177	2.5332 -3.339
312	R_R00026_c;R_R00131_c;R_R00994_c;R_R01512_c;R_R01518_c;EXC_IN_m26;	0.0177	2.5332 -3.339
313	R_R00026_c;R_R00131_c;R_R00994_c;R_R01512_c;R_R01518_c;R_R01639_c;	0.025	2.5572 -3.3643
314	R_R00026_c;R_R00131_c;R_R00206_c;R_R00248_c;R_R01518_c;R_R01517_c;	0.0184	2.5762 -3.4292
315	R_R00026_c;R_R00248_c;R_R00517_c;R_R00968_c;R_R01512_c;R_R_OPM9r;	0.0161	2.5234 -3.5666
316	R_R00026_c;R_R00248_c;R_R00511_c;R_R00963_c;R_R01512_c;R_R_OPM9r;	0.0161	2.5234 -3.5666
317	R_R00026_c;R_R00131_c;R_R00248_c;R_R00517_c;R_R00968_c;R_R01512_c;	0.0172	2.5784 -3.5633
318	R_R00026_c;R_R00131_c;R_R00248_c;R_R00517_c;R_R00963_c;R_R01512_c;	0.0172	2.5784 -3.5633
319	R_R00026_c;R_R00131_c;R_R00248_c;R_R00511_c;R_R00968_c;R_R01512_c;	0.0172	2.5784 -3.5633
320	R_R00026_c;R_R00131_c;R_R00248_c;R_R00511_c;R_R00963_c;R_R01512_c;	0.0172	2.5784 -3.5633
321	R_R00026_c;R_R00248_c;R_R00511_c;R_R00968_c;R_R01512_c;EXC_IN_m21;	0.0172	2.5784 -3.5633
322	R_R00026_c;R_R00248_c;R_R00511_c;R_R00963_c;R_R01512_c;EXC_IN_m21;	0.0172	2.5784 -3.5633
323	R_R00026_c;R_R00248_c;R_R00517_c;R_R00963_c;R_R01512_c;EXC_IN_m21;	0.0172	2.5784 -3.5633
324	R_R00026_c;R_R00248_c;R_R00517_c;R_R00968_c;R_R01512_c;EXC_IN_m21;	0.0172	2.5784 -3.5633
325	R_R00026_c;R_R00206_c;R_R00963_c;R_R01512_c;R_R05875_c;R_R_OPM9r;	0.0425	3.2736 -3.331
326	R_R00026_c;R_R00206_c;R_R00968_c;R_R01512_c;R_R05875_c;R_R_OPM9r;	0.0425	3.2736 -3.331
327	R_R00026_c;R_R00206_c;R_R00517_c;R_R00968_c;R_R01518_c;R_R01517_c;	0.0111	2.5354 -3.5814
328	R_R00026_c;R_R00206_c;R_R00511_c;R_R00963_c;R_R01518_c;R_R01517_c;	0.0111	2.5354 -3.5814
329	R_R00026_c;R_R00206_c;R_R00511_c;R_R00968_c;R_R01518_c;R_R01517_c;	0.0111	2.5354 -3.5814
330	R_R00026_c;R_R00206_c;R_R00517_c;R_R00963_c;R_R01518_c;R_R01517_c;	0.0111	2.5354 -3.5814
331	R_R00026_c;R_R00206_c;R_R00212_c;R_R00517_c;R_R00968_c;R_R01517_c;	0.0439	3.4703 -3.4834
332	R_R00026_c;R_R00206_c;R_R00212_c;R_R00511_c;R_R00968_c;R_R01517_c;	0.0439	3.4703 -3.4834
333	R_R00026_c;R_R00206_c;R_R00212_c;R_R00511_c;R_R00963_c;R_R01517_c;	0.0439	3.4703 -3.4834
334	R_R00026_c;R_R00206_c;R_R00212_c;R_R00517_c;R_R00963_c;R_R01517_c;	0.0439	3.4703 -3.4834
335	R_R00026_c;R_R00248_c;R_R00511_c;R_R00968_c;R_R01512_c;R_R_OPM9r;	0.0161	2.5234 -3.5666
336	R_R00026_c;R_R00248_c;R_R00517_c;R_R00963_c;R_R01512_c;R_R_OPM9r;	0.0161	2.5233 -3.5665
337	R_R00026_c;R_R00206_c;R_R00426_c;R_R00511_c;R_R00963_c;R_R01517_c;	0.0113	2.535 -3.5809
338	R_R00026_c;R_R00206_c;R_R00426_c;R_R00517_c;R_R00968_c;R_R01517_c;	0.0113	2.535 -3.5809
339	R_R00026_c;R_R00206_c;R_R00426_c;R_R00511_c;R_R00968_c;R_R01517_c;	0.0113	2.535 -3.5809
340	R_R00026_c;R_R00206_c;R_R00426_c;R_R00517_c;R_R00963_c;R_R01517_c;	0.0114	2.5348 -3.5807
341	R_R00026_c;R_R00230_c;R_R00236_c;R_R01512_c;R_R07181_c;R_R09508_c;	0.0051	2.5486 -2.5523
342	R_R00019_c;R_R00212_c;R_R00968_c;R_R01512_c;R_R09508_c;EXC_IN_m26;	0.0211	3.4824 -3.4861
343	R_R00019_c;R_R00212_c;R_R00968_c;R_R01512_c;R_R09508_c;R_R01641_c;	0.0261	3.5323 -3.5338
344	R_R00019_c;R_R00212_c;R_R00963_c;R_R01512_c;R_R09508_c;EXC_IN_m26;	0.0211	3.4824 -3.4861
345	R_R00019_c;R_R00212_c;R_R00963_c;R_R01512_c;R_R09508_c;R_R01641_c;	0.0261	3.5323 -3.5338
346	R_R00019_c;R_R00212_c;R_R00963_c;R_R01056_c;R_R01512_c;R_R09508_c;	0.0261	3.5142 -3.5152
347	R_R00019_c;R_R00212_c;R_R00968_c;R_R01056_c;R_R01512_c;R_R09508_c;	0.0261	3.5142 -3.5152
348	R_R00019_c;R_R00212_c;R_R00963_c;R_R01512_c;R_R01639_c;R_R09508_c;	0.0263	3.535 -3.536
349	R_R00019_c;R_R00212_c;R_R00968_c;R_R01512_c;R_R01639_c;R_R09508_c;	0.0263	3.535 -3.536
350	R_R00019_c;R_R00212_c;R_R00431_c;R_R01518_c;R_R09508_c;R_R01517_c;	0.0254	3.538 -3.5389
351	R_R00019_c;R_R00206_c;R_R00212_c;R_R00217_c;R_R01512_c;R_R09508_c;	0.027	3.5236 -3.534
352	R_R00019_c;R_R00206_c;R_R00212_c;R_R01512_c;R_R07181_c;R_R00342_c;	0.0048	3.3736 -3.3802
353	R_R00019_c;R_R00206_c;R_R00517_c;R_R01512_c;R_R07181_c;R_R_OPM9r;	0.0069	2.5454 -2.5483
354	R_R00019_c;R_R00206_c;R_R00511_c;R_R01512_c;R_R07181_c;R_R_OPM9r;	0.0069	2.5454 -2.5483
355	R_R00019_c;R_R00212_c;R_R00248_c;R_R00963_c;R_R01512_c;R_R09508_c;	0.0089	3.5803 -3.5882
356	R_R00019_c;R_R00212_c;R_R00248_c;R_R00968_c;R_R01512_c;R_R09508_c;	0.0089	3.5803 -3.5882
357	R_R00019_c;R_R00131_c;R_R00212_c;R_R00968_c;R_R01512_c;R_R09508_c;	0.015	3.5566 -3.5698
358	R_R00019_c;R_R00131_c;R_R00212_c;R_R00963_c;R_R01512_c;R_R09508_c;	0.015	3.5566 -3.5698
359	R_R00019_c;R_R00212_c;R_R00963_c;R_R01512_c;R_R09508_c;EXC_IN_m21;	0.015	3.5566 -3.5698
360	R_R00019_c;R_R00206_c;R_R00517_c;R_R01512_c;R_R07181_c;EXC_IN_m21;	0.0035	2.605 -2.607
361	R_R00019_c;R_R00206_c;R_R00511_c;R_R01512_c;R_R07181_c;EXC_IN_m21;	0.0035	2.605 -2.607
362	R_R00019_c;R_R00206_c;R_R00517_c;R_R00754_c;R_R01512_c;R_R07181_c;	0.0139	2.5281 -2.5329
363	R_R00019_c;R_R00206_c;R_R00511_c;R_R00754_c;R_R01512_c;R_R07181_c;	0.0139	2.5281 -2.5329
364	R_R00019_c;R_R00206_c;R_R00228_c;R_R00517_c;R_R01512_c;R_R07181_c;	0.0139	2.5281 -2.5329
365	R_R00019_c;R_R00206_c;R_R00228_c;R_R00511_c;R_R01512_c;R_R07181_c;	0.0139	2.5281 -2.5329
366	R_R00019_c;R_R00212_c;R_R00968_c;R_R01512_c;R_R09508_c;EXC_IN_m21;	0.015	3.5566 -3.5698
367	R_R00019_c;R_R00206_c;R_R00511_c;R_R01512_c;R_R04672_c;R_R07181_c;	0.0082	2.5412 -2.5453
368	R_R00019_c;R_R00206_c;R_R00517_c;R_R01512_c;R_R04672_c;R_R07181_c;	0.0082	2.5412 -2.5453
369	R_R00019_c;R_R00206_c;R_R00226_c;R_R00517_c;R_R01512_c;R_R07181_c;	0.0082	2.5412 -2.5453
370	R_R00019_c;R_R00206_c;R_R00226_c;R_R00511_c;R_R01512_c;R_R07181_c;	0.0082	2.5412 -2.5453
371	R_R00019_c;R_R00206_c;R_R00248_c;R_R00517_c;R_R01512_c;R_R07181_c;	0.0036	2.5535 -2.5554
372	R_R00019_c;R_R00206_c;R_R00248_c;R_R00511_c;R_R01512_c;R_R07181_c;	0.0036	2.5535 -2.5554
373	R_R00019_c;R_R00206_c;R_R00517_c;R_R01512_c;R_R03050_c;R_R07181_c;	0.0094	2.5379 -2.5426
374	R_R00019_c;R_R00206_c;R_R00511_c;R_R01512_c;R_R03050_c;R_R07181_c;	0.0094	2.5379 -2.5426
375	R_R00019_c;R_R00206_c;R_R00517_c;R_R01209_c;R_R01512_c;R_R07181_c;	0.0094	2.5379 -2.5426
376	R_R00019_c;R_R00206_c;R_R00511_c;R_R01209_c;R_R01512_c;R_R07181_c;	0.0094	2.5379 -2.5426
377	R_R00019_c;R_R00131_c;R_R00206_c;R_R00517_c;R_R01512_c;R_R07181_c;	0.0035	2.605 -2.607
378	R_R00019_c;R_R00131_c;R_R00206_c;R_R00511_c;R_R01512_c;R_R07181_c;	0.0035	2.605 -2.607
379	R_R00004_c;R_R00127_c;R_R00216_c;R_R01518_c;R_R04779_c;R_R05875_c;	0.0264	3.3015 -3.3069
380	R_R00004_c;R_R00212_c;R_R00235_c;R_R00431_c;R_R00921_c;R_R04779_c;	0.0425	3.486 -3.4876
381	R_R00004_c;R_R00212_c;R_R00235_c;R_R00921_c;R_R01518_c;R_R04779_c;	0.0438	3.4821 -3.4837
382	R_R00004_c;R_R00206_c;R_R01518_c;R_R09508_c;R_R_OPM9r; R_R00342_c;	0.0474	3.4711 -3.473
383	R_R00004_c;R_R00127_c;R_R00206_c;R_R01518_c;R_R04779_c;R_R09508_c;	0.0428	2.842 -3.4867
384	R_R00004_c;R_R00127_c;R_R00248_c;R_R01518_c;R_R04779_c;EXC_IN_m21;	0.0184	2.5814 -3.5598
385	R_R00004_c;R_R00127_c;R_R00131_c;R_R00248_c;R_R01518_c;R_R04779_c;	0.0184	2.5814 -3.5598
386	R_R00004_c;R_R00235_c;R_R00921_c;R_R01518_c;R_R04779_c;R_R09508_c;	0.0438	2.8428 -3.4836
387	R_R00004_c;R_R00235_c;R_R00431_c;R_R00921_c;R_R04779_c;R_R05875_c;	0.0262	3.3021 -3.3075
388	R_R00004_c;R_R00127_c;R_R01518_c;R_R04779_c;R_R05875_c;R_R00342_c;	0.0265	3.3026 -3.3079
389	R_R00004_c;R_R00127_c;R_R00431_c;R_R01518_c;R_R04779_c;R_R05875_c;	0.0253	3.3058 -3.3111
390	R_R00004_c;R_R00212_c;R_R00248_c;R_R01518_c;R_R02739_c;R_R02740_c;	0.0859	3.355 -3.358
391	R_R00004_c;R_R00127_c;R_R00248_c;R_R00994_c;R_R01518_c;R_R04779_c;	0.0211	2.5036 -3.514
392	R_R00004_c;R_R00206_c;R_R01518_c;R_R02739_c;R_R02740_c;R_R09508_c;	0.0889	3.3456 -3.349
393	R_R00004_c;R_R00235_c;R_R00921_c;R_R00959_c;R_R01518_c;R_R09508_c;	0.0903	3.3411 -3.3446
394	R_R00004_c;R_R00235_c;R_R00299_c;R_R00921_c;R_R01518_c;R_R09508_c;	0.09	3.342 -3.3455
395	R_R00004_c;R_R00206_c;R_R00216_c;R_R01518_c;R_R09508_c;R_R_OPM9r;	0.0473	3.4552 -3.4734
396	R_R00228_c;R_R00248_c;R_R01512_c;R_R05875_c;R_R09508_c;R_R00342_c;EXC_IN_m26;	0.0271	3.2153 -3.2376
397	R_R00228_c;R_R00248_c;R_R01512_c;R_R05875_c;R_R09508_c;R_R00342_c;R_R01641_c;	0.0355	3.274 -3.2964
398	R_R00228_c;R_R00248_c;R_R01512_c;R_R01639_c;R_R05875_c;R_R09508_c;R_R00342_c;	0.036	3.2774 -3.2998
399	R_R00248_c;R_R00994_c;R_R01056_c;R_R01512_c;R_R01518_c;R_R02739_c;R_R03321_c;	0.0166	2.5054 -3.383
400	R_R00248_c;R_R00994_c;R_R01512_c;R_R01518_c;R_R02739_c;R_R03321_c;R_R01641_c;	0.0166	2.5121 -3.3973
401	R_R00248_c;R_R00994_c;R_R01512_c;R_R01518_c;R_R01639_c;R_R02739_c;R_R03321_c;	0.0169	2.513 -3.3983
402	R_R00248_c;R_R00994_c;R_R01512_c;R_R01518_c;R_R02739_c;R_R03321_c;EXC_IN_m26;	0.0119	2.4969 -3.3819
403	R_R00994_c;R_R01056_c;R_R01512_c;R_R01518_c;R_R02739_c;R_R03321_c;EXC_IN_m21;	0.0245	2.5457 -3.3418
404	R_R00994_c;R_R01512_c;R_R01518_c;R_R02739_c;R_R03321_c;EXC_IN_m21;EXC_IN_m26;	0.0177	2.5332 -3.339
405	R_R00994_c;R_R01512_c;R_R01518_c;R_R02739_c;R_R03321_c;R_R01641_c;EXC_IN_m21;	0.0246	2.5557 -3.3628
406	R_R00994_c;R_R01512_c;R_R01518_c;R_R01639_c;R_R02739_c;R_R03321_c;EXC_IN_m21;	0.025	2.5572 -3.3643
407	R_R00754_c;R_R00959_c;R_R01518_c;R_R01639_c;R_R02073_c;R_R05875_c;R_R00342_c;	0.0709	3.3556 -3.4026
408	R_R00754_c;R_R00959_c;R_R01056_c;R_R01518_c;R_R02073_c;R_R05875_c;R_R00342_c;	0.0688	3.305 -3.3519
409	R_R00754_c;R_R00959_c;R_R01518_c;R_R02073_c;R_R05875_c;R_R00342_c;R_R01641_c;	0.0695	3.3505 -3.3988
410	R_R00754_c;R_R00959_c;R_R01518_c;R_R02073_c;R_R05875_c;R_R00342_c;EXC_IN_m26;	0.0481	3.272 -3.3222
411	R_R00754_c;R_R01512_c;R_R05875_c;R_R09508_c;R_R_OPM9r; R_R00342_c;EXC_IN_m21;	0.0076	2.5957 -2.6007
412	R_R00517_c;R_R00754_c;R_R00968_c;R_R01512_c;R_R01639_c;R_R02073_c;R_R05875_c;	0.0706	3.4011 -3.4035
413	R_R00517_c;R_R00754_c;R_R00968_c;R_R01512_c;R_R02073_c;R_R05875_c;EXC_IN_m26;	0.0506	3.2979 -3.3066
414	R_R00517_c;R_R00754_c;R_R00968_c;R_R01056_c;R_R01512_c;R_R02073_c;R_R05875_c;	0.0712	3.3402 -3.3429
415	R_R00517_c;R_R00754_c;R_R00963_c;R_R01512_c;R_R02073_c;R_R05875_c;EXC_IN_m26;	0.0506	3.2979 -3.3066
416	R_R00517_c;R_R00754_c;R_R00963_c;R_R01512_c;R_R01639_c;R_R02073_c;R_R05875_c;	0.0706	3.4011 -3.4035
417	R_R00517_c;R_R00754_c;R_R00968_c;R_R01512_c;R_R02073_c;R_R05875_c;R_R01641_c;	0.0695	3.3951 -3.399
418	R_R00517_c;R_R00754_c;R_R00963_c;R_R01056_c;R_R01512_c;R_R02073_c;R_R05875_c;	0.0712	3.3402 -3.3429
419	R_R00517_c;R_R00754_c;R_R00963_c;R_R01512_c;R_R02073_c;R_R05875_c;R_R01641_c;	0.0695	3.3951 -3.399
420	R_R00248_c;R_R00517_c;R_R00968_c;R_R01512_c;R_R02739_c;R_R03321_c;R_R_OPM9r;	0.0161	2.5234 -3.5666
421	R_R00517_c;R_R00968_c;R_R01512_c;R_R02073_c;R_R07181_c;R_R09508_c;R_R01641_c;	0.015	2.525 -2.5302
422	R_R00517_c;R_R00963_c;R_R01056_c;R_R01512_c;R_R02073_c;R_R07181_c;R_R09508_c;	0.0153	2.5181 -2.5233
423	R_R00517_c;R_R00968_c;R_R01512_c;R_R02073_c;R_R07181_c;R_R09508_c;EXC_IN_m26;	0.0121	2.5047 -2.5099
424	R_R00517_c;R_R00963_c;R_R01512_c;R_R01639_c;R_R02073_c;R_R07181_c;R_R09508_c;	0.0152	2.526 -2.5312
425	R_R00517_c;R_R00963_c;R_R01512_c;R_R02073_c;R_R07181_c;R_R09508_c;EXC_IN_m26;	0.0121	2.5046 -2.5098
426	R_R00517_c;R_R00963_c;R_R01512_c;R_R02073_c;R_R07181_c;R_R09508_c;R_R01641_c;	0.015	2.5249 -2.5301
427	R_R00248_c;R_R00517_c;R_R00963_c;R_R01512_c;R_R02739_c;R_R03321_c;EXC_IN_m21;	0.0172	2.5784 -3.5633
428	R_R00248_c;R_R00517_c;R_R00968_c;R_R01512_c;R_R02739_c;R_R03321_c;EXC_IN_m21;	0.0172	2.5784 -3.5633
429	R_R00517_c;R_R00968_c;R_R01056_c;R_R01512_c;R_R02073_c;R_R07181_c;R_R09508_c;	0.0152	2.5182 -2.5234
430	R_R00248_c;R_R00517_c;R_R00963_c;R_R01512_c;R_R02739_c;R_R03321_c;R_R_OPM9r;	0.0161	2.5233 -3.5665
431	R_R00517_c;R_R00968_c;R_R01512_c;R_R01639_c;R_R02073_c;R_R07181_c;R_R09508_c;	0.0152	2.5261 -2.5313
432	R_R00511_c;R_R00754_c;R_R00968_c;R_R01512_c;R_R01639_c;R_R02073_c;R_R05875_c;	0.0706	3.4011 -3.4035
433	R_R00511_c;R_R00754_c;R_R00963_c;R_R01512_c;R_R02073_c;R_R05875_c;R_R01641_c;	0.0695	3.3951 -3.399
434	R_R00511_c;R_R00754_c;R_R00963_c;R_R01512_c;R_R01639_c;R_R02073_c;R_R05875_c;	0.0706	3.4011 -3.4035
435	R_R00511_c;R_R00754_c;R_R00968_c;R_R01512_c;R_R02073_c;R_R05875_c;EXC_IN_m26;	0.0506	3.2979 -3.3066
436	R_R00511_c;R_R00754_c;R_R00963_c;R_R01512_c;R_R02073_c;R_R05875_c;EXC_IN_m26;	0.0506	3.2979 -3.3066
437	R_R00511_c;R_R00754_c;R_R00968_c;R_R01512_c;R_R02073_c;R_R05875_c;R_R01641_c;	0.0695	3.3951 -3.399
438	R_R00511_c;R_R00754_c;R_R00968_c;R_R01056_c;R_R01512_c;R_R02073_c;R_R05875_c;	0.0712	3.3402 -3.3429
439	R_R00511_c;R_R00754_c;R_R00963_c;R_R01056_c;R_R01512_c;R_R02073_c;R_R05875_c;	0.0712	3.3402 -3.3429
440	R_R00248_c;R_R00511_c;R_R00963_c;R_R01512_c;R_R02739_c;R_R03321_c;R_R_OPM9r;	0.0161	2.5234 -3.5666
441	R_R00248_c;R_R00511_c;R_R00968_c;R_R01512_c;R_R02739_c;R_R03321_c;R_R_OPM9r;	0.0161	2.5234 -3.5666
442	R_R00511_c;R_R00968_c;R_R01512_c;R_R02073_c;R_R07181_c;R_R09508_c;R_R01641_c;	0.015	2.525 -2.5302
443	R_R00511_c;R_R00968_c;R_R01512_c;R_R01639_c;R_R02073_c;R_R07181_c;R_R09508_c;	0.0152	2.5261 -2.5313
444	R_R00511_c;R_R00968_c;R_R01512_c;R_R02073_c;R_R07181_c;R_R09508_c;EXC_IN_m26;	0.0121	2.5047 -2.5099
445	R_R00511_c;R_R00963_c;R_R01512_c;R_R02073_c;R_R07181_c;R_R09508_c;EXC_IN_m26;	0.0121	2.5047 -2.5099
446	R_R00511_c;R_R00963_c;R_R01512_c;R_R01639_c;R_R02073_c;R_R07181_c;R_R09508_c;	0.0152	2.5261 -2.5313
447	R_R00511_c;R_R00968_c;R_R01056_c;R_R01512_c;R_R02073_c;R_R07181_c;R_R09508_c;	0.0152	2.5182 -2.5234
448	R_R00511_c;R_R00963_c;R_R01512_c;R_R02073_c;R_R07181_c;R_R09508_c;R_R01641_c;	0.015	2.525 -2.5302
449	R_R00248_c;R_R00511_c;R_R00968_c;R_R01512_c;R_R02739_c;R_R03321_c;EXC_IN_m21;	0.0172	2.5784 -3.5633
450	R_R00248_c;R_R00511_c;R_R00963_c;R_R01512_c;R_R02739_c;R_R03321_c;EXC_IN_m21;	0.0172	2.5784 -3.5633
451	R_R00511_c;R_R00963_c;R_R01056_c;R_R01512_c;R_R02073_c;R_R07181_c;R_R09508_c;	0.0152	2.5182 -2.5234
452	R_R00431_c;R_R00754_c;R_R00959_c;R_R01056_c;R_R01518_c;R_R02073_c;R_R05875_c;	0.0659	3.3605 -3.3631
453	R_R00431_c;R_R00754_c;R_R00959_c;R_R01518_c;R_R02073_c;R_R05875_c;EXC_IN_m26;	0.0466	3.3225 -3.3311
454	R_R00431_c;R_R00754_c;R_R00959_c;R_R01518_c;R_R01639_c;R_R02073_c;R_R05875_c;	0.0678	3.4095 -3.4119
455	R_R00431_c;R_R00754_c;R_R00959_c;R_R01518_c;R_R02073_c;R_R05875_c;R_R01641_c;	0.0666	3.4042 -3.408
456	R_R00431_c;R_R00754_c;R_R01512_c;R_R05875_c;R_R09508_c;R_R_OPM9r; EXC_IN_m21;	0.0073	2.5962 -2.6012
457	R_R00426_c;R_R00517_c;R_R00963_c;R_R01512_c;R_R07181_c;R_R09508_c;R_R01641_c;	0.0157	2.5234 -2.5286
458	R_R00426_c;R_R00517_c;R_R00963_c;R_R01512_c;R_R01639_c;R_R07181_c;R_R09508_c;	0.0158	2.5246 -2.5298
459	R_R00426_c;R_R00511_c;R_R00968_c;R_R01512_c;R_R07181_c;R_R09508_c;R_R01641_c;	0.0156	2.5235 -2.5287
460	R_R00426_c;R_R00511_c;R_R00968_c;R_R01512_c;R_R01639_c;R_R07181_c;R_R09508_c;	0.0158	2.5247 -2.5299
461	R_R00426_c;R_R00511_c;R_R00968_c;R_R01056_c;R_R01512_c;R_R07181_c;R_R09508_c;	0.0158	2.5165 -2.5217
462	R_R00426_c;R_R00511_c;R_R00963_c;R_R01512_c;R_R07181_c;R_R09508_c;R_R01641_c;	0.0156	2.5235 -2.5287
463	R_R00426_c;R_R00511_c;R_R00963_c;R_R01512_c;R_R01639_c;R_R07181_c;R_R09508_c;	0.0158	2.5247 -2.5299
464	R_R00426_c;R_R00517_c;R_R00963_c;R_R01056_c;R_R01512_c;R_R07181_c;R_R09508_c;	0.0159	2.5163 -2.5215
465	R_R00426_c;R_R00517_c;R_R00968_c;R_R01056_c;R_R01512_c;R_R07181_c;R_R09508_c;	0.0158	2.5165 -2.5217
466	R_R00426_c;R_R00511_c;R_R00963_c;R_R01056_c;R_R01512_c;R_R07181_c;R_R09508_c;	0.0158	2.5165 -2.5217
467	R_R00426_c;R_R00517_c;R_R00968_c;R_R01512_c;R_R07181_c;R_R09508_c;EXC_IN_m26;	0.0125	2.5029 -2.5081
468	R_R00426_c;R_R00517_c;R_R00963_c;R_R01512_c;R_R07181_c;R_R09508_c;EXC_IN_m26;	0.0125	2.5028 -2.508
469	R_R00426_c;R_R00511_c;R_R00963_c;R_R01512_c;R_R07181_c;R_R09508_c;EXC_IN_m26;	0.0125	2.5029 -2.5081
470	R_R00426_c;R_R00511_c;R_R00968_c;R_R01512_c;R_R07181_c;R_R09508_c;EXC_IN_m26;	0.0125	2.5029 -2.5081
471	R_R00426_c;R_R00517_c;R_R00968_c;R_R01512_c;R_R07181_c;R_R09508_c;R_R01641_c;	0.0156	2.5235 -2.5287
472	R_R00426_c;R_R00517_c;R_R00968_c;R_R01512_c;R_R01639_c;R_R07181_c;R_R09508_c;	0.0158	2.5247 -2.5299
473	R_R00299_c;R_R00431_c;R_R00754_c;R_R01056_c;R_R01518_c;R_R02073_c;R_R05875_c;	0.0658	3.3609 -3.3635
474	R_R00299_c;R_R00431_c;R_R00754_c;R_R01518_c;R_R01639_c;R_R02073_c;R_R05875_c;	0.0677	3.4099 -3.4123
475	R_R00299_c;R_R00431_c;R_R00754_c;R_R01518_c;R_R02073_c;R_R05875_c;R_R01641_c;	0.0664	3.4046 -3.4084
476	R_R00299_c;R_R00431_c;R_R00754_c;R_R01518_c;R_R02073_c;R_R05875_c;EXC_IN_m26;	0.0466	3.3229 -3.3315
477	R_R00299_c;R_R00754_c;R_R01518_c;R_R02073_c;R_R05875_c;R_R00342_c;R_R01641_c;	0.0694	3.3509 -3.3992
478	R_R00299_c;R_R00754_c;R_R01518_c;R_R01639_c;R_R02073_c;R_R05875_c;R_R00342_c;	0.0708	3.356 -3.4031
479	R_R00299_c;R_R00754_c;R_R01056_c;R_R01518_c;R_R02073_c;R_R05875_c;R_R00342_c;	0.0687	3.3055 -3.3524
480	R_R00299_c;R_R00754_c;R_R01518_c;R_R02073_c;R_R05875_c;R_R00342_c;EXC_IN_m26;	0.048	3.2724 -3.3226
481	R_R00235_c;R_R00754_c;R_R00921_c;R_R01512_c;R_R05875_c;R_R00342_c;EXC_IN_m26;	0.0474	3.2763 -3.3256
482	R_R00235_c;R_R00431_c;R_R00754_c;R_R00921_c;R_R01512_c;R_R05875_c;EXC_IN_m26;	0.0459	3.3273 -3.3351
483	R_R00235_c;R_R00431_c;R_R00754_c;R_R00921_c;R_R01512_c;R_R01639_c;R_R05875_c;	0.0611	3.4298 -3.4319
484	R_R00235_c;R_R00754_c;R_R00921_c;R_R01512_c;R_R01639_c;R_R05875_c;R_R00342_c;	0.0639	3.3778 -3.4236
485	R_R00235_c;R_R00431_c;R_R00754_c;R_R00921_c;R_R01056_c;R_R01512_c;R_R05875_c;	0.0605	3.3815 -3.3837
486	R_R00235_c;R_R00431_c;R_R00754_c;R_R00921_c;R_R01512_c;R_R05875_c;R_R01641_c;	0.0603	3.4241 -3.4275
487	R_R00235_c;R_R00431_c;R_R00921_c;R_R01512_c;R_R07181_c;EXC_IN_m21;EXC_IN_m26;	0.0272	2.5093 -3.4591
488	R_R00235_c;R_R00431_c;R_R00921_c;R_R01512_c;R_R07181_c;R_R01641_c;EXC_IN_m21;	0.0339	2.5515 -3.5096
489	R_R00235_c;R_R00431_c;R_R00921_c;R_R01512_c;R_R01639_c;R_R07181_c;EXC_IN_m21;	0.0342	2.5538 -3.5124
490	R_R00235_c;R_R00431_c;R_R00921_c;R_R01056_c;R_R01512_c;R_R07181_c;EXC_IN_m21;	0.0329	2.5393 -3.4889
491	R_R00235_c;R_R00754_c;R_R00921_c;R_R01056_c;R_R01512_c;R_R05875_c;R_R00342_c;	0.0632	3.3275 -3.3734
492	R_R00235_c;R_R00431_c;R_R00921_c;R_R01054_c;R_R01518_c;R_R07181_c;R_R_OPM9r;	0.0124	2.5321 -3.4535
493	R_R00235_c; R_R00431_c; R_R00921_c; R_R01057_c; R_R01512_c; R_R_OPM9r; EXC_BOTH_m47;	0.0268	2.198 -2.2399
494	R_R00235_c; R_R00431_c; R_R00921_c; R_R01227_c; R_R01512_c; R_R_OPM9r; EXC_BOTH_m47;	0.0268	2.198 -2.2399
495	R_R00235_c;R_R00431_c;R_R00921_c;R_R00994_c;R_R01512_c;R_R01639_c;R_R07181_c;	0.0355	2.4703 -3.4689
496	R_R00235_c;R_R00431_c;R_R00921_c;R_R01518_c;R_R02073_c;R_R_OPM9r; R_R01517_c;	0.0074	2.5441 -3.5926
497	R_R00235_c;R_R00431_c;R_R00517_c;R_R00921_c;R_R01227_c;R_R05875_c;R_R07181_c;	0.0516	3.4403 -3.4605
498	R_R00235_c;R_R00517_c;R_R00921_c;R_R00968_c;R_R01512_c;R_R02073_c;R_R07181_c;	0.0138	2.5286 -3.5733
499	R_R00235_c;R_R00511_c;R_R00921_c;R_R00968_c;R_R01512_c;R_R02073_c;R_R07181_c;	0.0138	2.5286 -3.5733
500	R_R00235_c;R_R00754_c;R_R00921_c;R_R01512_c;R_R05875_c;R_R00342_c;R_R01641_c;	0.063	3.3721 -3.4191
501	R_R00235_c;R_R00431_c;R_R00921_c;R_R01209_c;R_R01512_c;R_R07181_c;EXC_IN_m21;	0.0296	2.5617 -3.5261
502	R_R00235_c;R_R00431_c;R_R00921_c;R_R01512_c;R_R03050_c;R_R07181_c;EXC_IN_m21;	0.0296	2.5617 -3.5261
503	R_R00235_c;R_R00248_c;R_R00431_c;R_R00921_c;R_R01518_c;R_R02739_c;R_R02740_c;	0.0194	2.5157 -2.5226
504	R_R00235_c;R_R00431_c;R_R00921_c;R_R00959_c;R_R01518_c;R_R07181_c;R_R_OPM9r;	0.008	2.5434 -2.5464
505	R_R00235_c;R_R00299_c;R_R00431_c;R_R00921_c;R_R01518_c;R_R07181_c;R_R_OPM9r;	0.008	2.5434 -2.5464
506	R_R00235_c;R_R00431_c;R_R00921_c;R_R01518_c;R_R02739_c;R_R02740_c;EXC_IN_m21;	0.0222	2.5697 -2.5777
507	R_R00235_c;R_R00431_c;R_R00517_c;R_R00921_c;R_R00959_c;R_R07181_c;R_R09508_c;	0.0156	2.5252 -2.5304
508	R_R00235_c;R_R00431_c;R_R00754_c;R_R00921_c;R_R01518_c;R_R02739_c;R_R02740_c;	0.0334	2.4882 -2.4927
509	R_R00235_c;R_R00431_c;R_R00517_c;R_R00921_c;R_R01057_c;R_R05875_c;R_R07181_c;	0.0516	3.4403 -3.4605
510	R_R00235_c;R_R00921_c;R_R01512_c;R_R02073_c;R_R05875_c;R_R09508_c;R_R00342_c;	0.002	3.3951 -3.3972
511	R_R00235_c;R_R00431_c;R_R00921_c;R_R01512_c;R_R01639_c;R_R03050_c;R_R07181_c;	0.0403	2.4727 -3.4941
512	R_R00235_c;R_R00431_c;R_R00921_c;R_R01209_c;R_R01512_c;R_R01639_c;R_R07181_c;	0.0403	2.4727 -3.4941
513	R_R00235_c;R_R00299_c;R_R00431_c;R_R00517_c;R_R00921_c;R_R01518_c;R_R_OPM9r;	0.0233	2.5029 -2.6786
514	R_R00235_c;R_R00431_c;R_R00517_c;R_R00921_c;R_R00959_c;R_R01518_c;R_R_OPM9r;	0.0234	2.5028 -2.6787
515	R_R00235_c;R_R00921_c;R_R00968_c;R_R01512_c;R_R02073_c;R_R07181_c;R_R09508_c;	0.0182	2.5182 -2.5285
516	R_R00235_c;R_R00921_c;R_R00963_c;R_R01512_c;R_R02073_c;R_R07181_c;R_R09508_c;	0.0182	2.5182 -2.5285
517	R_R00235_c;R_R00299_c;R_R00431_c;R_R00517_c;R_R00921_c;R_R07181_c;R_R09508_c;	0.0156	2.5252 -2.5304
518	R_R00235_c;R_R00248_c;R_R00431_c;R_R00921_c;R_R01512_c;R_R02073_c;R_R_OPM9r;	0.0199	2.5145 -3.5553
519	R_R00235_c;R_R00431_c;R_R00921_c;R_R01054_c;R_R01227_c;R_R07181_c;R_R_OPM9r;	0.0129	2.5311 -3.4517
520	R_R00235_c;R_R00431_c;R_R00921_c;R_R01054_c;R_R01057_c;R_R07181_c;R_R_OPM9r;	0.0129	2.5311 -3.4517
521	R_R00235_c;R_R00248_c;R_R00431_c;R_R00921_c;R_R01054_c;R_R01518_c;EXC_IN_m21;	0.018	2.5769 -3.4309
522	R_R00235_c;R_R00431_c;R_R00517_c;R_R00921_c;R_R01518_c;R_R02073_c;R_R_OPM9r;	0.0074	2.5441 -3.5927
523	R_R00235_c;R_R00431_c;R_R00921_c;R_R00963_c;R_R01082_c;R_R01512_c;R_R_OPM9r;	0.0075	2.5447 -3.5914
524	R_R00235_c;R_R00431_c;R_R00921_c;R_R00968_c;R_R01512_c;R_R_OPM9r; R_R00342_c;	0.0076	2.5445 -3.5919
525	R_R00235_c;R_R00431_c;R_R00921_c;R_R00963_c;R_R01512_c;R_R_OPM9r; R_R00342_c;	0.0076	2.5445 -3.5919
526	R_R00235_c;R_R00431_c;R_R00720_c;R_R00921_c;R_R00968_c;R_R01512_c;R_R_OPM9r;	0.0077	2.5442 -3.5916
527	R_R00235_c;R_R00431_c;R_R00720_c;R_R00921_c;R_R00963_c;R_R01512_c;R_R_OPM9r;	0.0077	2.5442 -3.5916
528	R_R00235_c;R_R00431_c;R_R00517_c;R_R00921_c;R_R01227_c;R_R05875_c;R_R_OPM9r;	0.0662	3.1466 -3.1615
529	R_R00235_c;R_R00431_c;R_R00517_c;R_R00921_c;R_R01057_c;R_R05875_c;R_R_OPM9r;	0.0662	3.1466 -3.1615
530	R_R00235_c;R_R00431_c;R_R00921_c;R_R00994_c;R_R01512_c;R_R07181_c;EXC_IN_m21;	0.0255	2.5562 -3.5002
531	R_R00235_c;R_R00248_c;R_R00431_c;R_R00921_c;R_R01054_c;R_R01057_c;EXC_IN_m21;	0.0187	2.5758 -3.4283
532	R_R00235_c;R_R00248_c;R_R00431_c;R_R00921_c;R_R01054_c;R_R01227_c;EXC_IN_m21;	0.0187	2.5758 -3.4283
533	R_R00235_c;R_R00431_c;R_R00754_c;R_R00921_c;R_R01512_c;R_R01639_c;R_R07181_c;	0.0454	2.4614 -3.4791
534	R_R00235_c;R_R00517_c;R_R00921_c;R_R00963_c;R_R01512_c;R_R02073_c;R_R07181_c;	0.0138	2.5286 -3.5733
535	R_R00235_c;R_R00511_c;R_R00921_c;R_R00963_c;R_R01512_c;R_R02073_c;R_R07181_c;	0.0138	2.5286 -3.5733
536	R_R00235_c;R_R00431_c;R_R00921_c;R_R00968_c;R_R01082_c;R_R01512_c;R_R_OPM9r;	0.0075	2.5447 -3.5914
537	R_R00235_c;R_R00431_c;R_R00921_c;R_R01227_c;R_R01512_c;R_R02073_c;R_R_OPM9r;	0.0163	2.3874 -3.2988
538	R_R00235_c;R_R00431_c;R_R00921_c;R_R01057_c;R_R01512_c;R_R02073_c;R_R_OPM9r;	0.0163	2.3874 -3.2988
539	R_R00230_c;R_R00235_c;R_R00431_c;R_R00517_c;R_R00921_c;R_R00959_c;R_R07181_c;	0.0069	2.5478 -3.4222
540	R_R00230_c;R_R00235_c;R_R00299_c;R_R00431_c;R_R00517_c;R_R00921_c;R_R07181_c;	0.0069	2.5479 -3.4221
541	R_R00230_c;R_R00235_c;R_R00431_c;R_R00517_c;R_R00921_c;R_R02073_c;R_R07181_c;	0.0069	2.5478 -3.5941
542	R_R00230_c;R_R00235_c;R_R00248_c;R_R00431_c;R_R00517_c;R_R00921_c;R_R07181_c;	0.0213	2.5156 -3.551
543	R_R00230_c;R_R00431_c;R_R00921_c;R_R01518_c;R_R02739_c;R_R02740_c;EXC_IN_m21;	0.0104	2.5911 -2.5977
544	R_R00230_c;R_R00235_c;R_R00431_c;R_R00921_c;R_R02073_c;R_R07181_c;R_R01517_c;	0.0069	2.5478 -3.594
545	R_R00230_c;R_R00235_c;R_R00431_c;R_R00711_c;R_R00921_c;R_R07181_c;R_R01517_c;	0.0121	2.5331 -3.458
546	R_R00230_c;R_R00754_c;R_R00921_c;R_R01054_c;R_R01518_c;R_R05875_c;R_R01517_c;	0.0148	3.4306 -3.4444
547	R_R00230_c;R_R00235_c;R_R00431_c;R_R00517_c;R_R00921_c;R_R07181_c;EXC_IN_m21;	0.0275	2.5656 -3.5326
548	R_R00230_c;R_R00431_c;R_R00754_c;R_R00921_c;R_R01518_c;R_R02739_c;R_R02740_c;	0.02	2.5139 -2.5234
549	R_R00230_c;R_R00236_c;R_R00431_c;R_R00517_c;R_R01518_c;R_R07181_c;R_R09508_c;	0.0049	2.5489 -2.5527
550	R_R00230_c;R_R00236_c;R_R01512_c;R_R02739_c;R_R03321_c;R_R07181_c;R_R09508_c;	0.0051	2.5486 -2.5523
551	R_R00230_c;R_R00299_c;R_R00431_c;R_R00517_c;R_R00921_c;R_R01518_c;R_R_OPM9r;	0.014	2.5274 -2.7077
552	R_R00230_c;R_R00431_c;R_R00517_c;R_R00921_c;R_R00959_c;R_R01518_c;R_R_OPM9r;	0.014	2.5274 -2.7077
553	R_R00228_c;R_R00230_c;R_R00235_c;R_R00431_c;R_R00921_c;R_R07181_c;R_R01517_c;	0.0121	2.5331 -3.458
554	R_R00228_c;R_R00230_c;R_R00431_c;R_R00703_c;R_R00921_c;R_R05875_c;R_R01641_c;	0.0332	3.5098 -3.5117
555	R_R00228_c;R_R00230_c;R_R00431_c;R_R00703_c;R_R00921_c;R_R01639_c;R_R05875_c;	0.0335	3.5132 -3.5145
556	R_R00228_c;R_R00235_c;R_R00431_c;R_R00921_c;R_R01512_c;R_R05875_c;EXC_IN_m26;	0.0459	3.3273 -3.3351
557	R_R00228_c;R_R00235_c;R_R00921_c;R_R01512_c;R_R01639_c;R_R05875_c;R_R00342_c;	0.0639	3.3778 -3.4236
558	R_R00228_c;R_R00517_c;R_R00968_c;R_R01512_c;R_R02073_c;R_R05875_c;EXC_IN_m26;	0.0506	3.2979 -3.3066
559	R_R00228_c;R_R00511_c;R_R00968_c;R_R01512_c;R_R02073_c;R_R05875_c;EXC_IN_m26;	0.0506	3.2979 -3.3066
560	R_R00228_c;R_R00511_c;R_R00968_c;R_R01512_c;R_R02073_c;R_R05875_c;R_R01641_c;	0.0695	3.3951 -3.399
561	R_R00228_c;R_R00517_c;R_R00963_c;R_R01512_c;R_R02073_c;R_R05875_c;R_R01641_c;	0.0695	3.3951 -3.399
562	R_R00228_c;R_R00517_c;R_R00963_c;R_R01512_c;R_R01639_c;R_R02073_c;R_R05875_c;	0.0706	3.4011 -3.4035
563	R_R00228_c;R_R00511_c;R_R00963_c;R_R01512_c;R_R02073_c;R_R05875_c;R_R01641_c;	0.0695	3.3951 -3.399
564	R_R00228_c;R_R00511_c;R_R00963_c;R_R01512_c;R_R01639_c;R_R02073_c;R_R05875_c;	0.0706	3.4011 -3.4035
565	R_R00228_c;R_R00431_c;R_R00959_c;R_R01518_c;R_R02073_c;R_R05875_c;R_R01641_c;	0.0666	3.4042 -3.408
566	R_R00228_c;R_R00299_c;R_R00431_c;R_R01518_c;R_R02073_c;R_R05875_c;R_R01641_c;	0.0664	3.4046 -3.4084
567	R_R00228_c;R_R00299_c;R_R00431_c;R_R01518_c;R_R01639_c;R_R02073_c;R_R05875_c;	0.0677	3.4099 -3.4123
568	R_R00228_c;R_R00431_c;R_R00959_c;R_R01056_c;R_R01518_c;R_R02073_c;R_R05875_c;	0.0659	3.3605 -3.3631
569	R_R00228_c;R_R00517_c;R_R00963_c;R_R01512_c;R_R02073_c;R_R05875_c;EXC_IN_m26;	0.0506	3.2979 -3.3066
570	R_R00228_c;R_R00235_c;R_R00431_c;R_R00921_c;R_R01512_c;R_R05875_c;R_R01641_c;	0.0603	3.4241 -3.4275
571	R_R00228_c;R_R00235_c;R_R00431_c;R_R00921_c;R_R01512_c;R_R01639_c;R_R07181_c;	0.0454	2.4614 -3.4791
572	R_R00228_c;R_R00235_c;R_R00921_c;R_R01512_c;R_R05875_c;R_R00342_c;EXC_IN_m26;	0.0474	3.2763 -3.3256
573	R_R00228_c;R_R00230_c;R_R00431_c;R_R00703_c;R_R00921_c;R_R05875_c;EXC_IN_m26;	0.0265	3.4485 -3.4524
574	R_R00228_c;R_R00511_c;R_R00968_c;R_R01512_c;R_R01639_c;R_R02073_c;R_R05875_c;	0.0706	3.4011 -3.4035
575	R_R00228_c;R_R00703_c;R_R01512_c;R_R05875_c;R_R09508_c;R_R00342_c;EXC_IN_m26;	0.038	3.3365 -3.3806
576	R_R00228_c;R_R00703_c;R_R01056_c;R_R01512_c;R_R05875_c;R_R09508_c;R_R00342_c;	0.0503	3.3791 -3.4226
577	R_R00228_c;R_R00431_c;R_R00703_c;R_R01512_c;R_R05875_c;R_R09508_c;EXC_IN_m26;	0.0368	3.3842 -3.3882
578	R_R00228_c;R_R00235_c;R_R00921_c;R_R01056_c;R_R01512_c;R_R05875_c;R_R00342_c;	0.0632	3.3275 -3.3734
579	R_R00228_c;R_R00235_c;R_R00431_c;R_R00921_c;R_R01518_c;R_R02739_c;R_R02740_c;	0.0334	2.4882 -2.4927
580	R_R00228_c;R_R00299_c;R_R00431_c;R_R01518_c;R_R02073_c;R_R05875_c;EXC_IN_m26;	0.0466	3.3229 -3.3315
581	R_R00228_c;R_R00431_c;R_R00959_c;R_R01518_c;R_R02073_c;R_R05875_c;EXC_IN_m26;	0.0466	3.3225 -3.3311
582	R_R00228_c;R_R00299_c;R_R00431_c;R_R01056_c;R_R01518_c;R_R02073_c;R_R05875_c;	0.0658	3.3609 -3.3635
583	R_R00228_c;R_R00517_c;R_R00968_c;R_R01512_c;R_R01639_c;R_R02073_c;R_R05875_c;	0.0706	3.4011 -3.4035
584	R_R00228_c;R_R00511_c;R_R00963_c;R_R01512_c;R_R02073_c;R_R05875_c;EXC_IN_m26;	0.0506	3.2979 -3.3066
585	R_R00228_c;R_R00517_c;R_R00968_c;R_R01512_c;R_R02073_c;R_R05875_c;R_R01641_c;	0.0695	3.3951 -3.399
586	R_R00228_c;R_R00703_c;R_R01512_c;R_R01639_c;R_R05875_c;R_R09508_c;R_R00342_c;	0.0503	3.4209 -3.4643
587	R_R00228_c;R_R00235_c;R_R00431_c;R_R00921_c;R_R01512_c;R_R01639_c;R_R05875_c;	0.0611	3.4298 -3.4319
588	R_R00228_c;R_R00703_c;R_R01512_c;R_R05875_c;R_R09508_c;R_R00342_c;R_R01641_c;	0.0496	3.4163 -3.4606
589	R_R00228_c;R_R00431_c;R_R00703_c;R_R01512_c;R_R05875_c;R_R09508_c;R_R01641_c;	0.0476	3.4644 -3.467
590	R_R00228_c;R_R00959_c;R_R01518_c;R_R01639_c;R_R02073_c;R_R05875_c;R_R00342_c;	0.0709	3.3556 -3.4026
591	R_R00228_c;R_R00299_c;R_R01518_c;R_R01639_c;R_R02073_c;R_R05875_c;R_R00342_c;	0.0708	3.356 -3.4031
592	R_R00228_c;R_R00959_c;R_R01518_c;R_R02073_c;R_R05875_c;R_R00342_c;R_R01641_c;	0.0695	3.3505 -3.3988
593	R_R00228_c;R_R00959_c;R_R01056_c;R_R01518_c;R_R02073_c;R_R05875_c;R_R00342_c;	0.0688	3.305 -3.3519
594	R_R00228_c;R_R00299_c;R_R01518_c;R_R02073_c;R_R05875_c;R_R00342_c;R_R01641_c;	0.0694	3.3509 -3.3992
595	R_R00228_c;R_R00299_c;R_R01056_c;R_R01518_c;R_R02073_c;R_R05875_c;R_R00342_c;	0.0687	3.3055 -3.3524
596	R_R00228_c;R_R00959_c;R_R01518_c;R_R02073_c;R_R05875_c;R_R00342_c;EXC_IN_m26;	0.0481	3.272 -3.3222
597	R_R00228_c;R_R00299_c;R_R01518_c;R_R02073_c;R_R05875_c;R_R00342_c;EXC_IN_m26;	0.048	3.2724 -3.3226
598	R_R00228_c;R_R00517_c;R_R00968_c;R_R01056_c;R_R01512_c;R_R02073_c;R_R05875_c;	0.0712	3.3402 -3.3429
599	R_R00228_c;R_R00511_c;R_R00968_c;R_R01056_c;R_R01512_c;R_R02073_c;R_R05875_c;	0.0712	3.3402 -3.3429
600	R_R00228_c;R_R00517_c;R_R00963_c;R_R01056_c;R_R01512_c;R_R02073_c;R_R05875_c;	0.0712	3.3402 -3.3429
601	R_R00228_c;R_R00511_c;R_R00963_c;R_R01056_c;R_R01512_c;R_R02073_c;R_R05875_c;	0.0712	3.3402 -3.3429
602	R_R00228_c;R_R00235_c;R_R00431_c;R_R00921_c;R_R01056_c;R_R01512_c;R_R05875_c;	0.0605	3.3815 -3.3837
603	R_R00228_c;R_R00235_c;R_R00921_c;R_R01512_c;R_R05875_c;R_R00342_c;R_R01641_c;	0.063	3.3721 -3.4191
604	R_R00228_c;R_R00431_c;R_R00703_c;R_R01512_c;R_R01639_c;R_R05875_c;R_R09508_c;	0.0482	3.4691 -3.4706
605	R_R00228_c;R_R00431_c;R_R00703_c;R_R01056_c;R_R01512_c;R_R05875_c;R_R09508_c;	0.0482	3.429 -3.4307
606	R_R00228_c;R_R00230_c;R_R00431_c;R_R00921_c;R_R01518_c;R_R02739_c;R_R02740_c;	0.02	2.5139 -2.5234
607	R_R00228_c;R_R00431_c;R_R00959_c;R_R01518_c;R_R01639_c;R_R02073_c;R_R05875_c;	0.0678	3.4095 -3.4119
608	R_R00228_c;R_R00230_c;R_R00431_c;R_R00703_c;R_R00921_c;R_R01056_c;R_R05875_c;	0.0331	3.487 -3.4883
609	R_R00228_c;R_R00230_c;R_R00431_c;R_R00703_c;R_R00921_c;R_R05875_c;EXC_IN_m21;	0.0251	3.5225 -3.5397
610	R_R00228_c;R_R00248_c;R_R01056_c;R_R01512_c;R_R05875_c;R_R09508_c;R_R00342_c;	0.0375	3.2601 -3.2825
611	R_R00217_c;R_R00235_c;R_R00754_c;R_R00921_c;R_R01518_c;R_R05875_c;R_R00342_c;	0.0078	3.5501 -3.5564
612	R_R00217_c;R_R00228_c;R_R00235_c;R_R00921_c;R_R01518_c;R_R05875_c;R_R00342_c;	0.0078	3.5501 -3.5564
613	R_R00217_c;R_R00235_c;R_R00921_c;R_R00968_c;R_R01512_c;R_R07181_c;R_R09508_c;	0.0165	2.5225 -2.5283
614	R_R00217_c;R_R00235_c;R_R00921_c;R_R00963_c;R_R01512_c;R_R07181_c;R_R09508_c;	0.0165	2.5225 -2.5283
615	R_R00217_c;R_R00235_c;R_R00921_c;R_R00963_c;R_R01082_c;R_R01512_c;R_R_OPM9r;	0.0083	2.5429 -3.589
616	R_R00217_c;R_R00754_c;R_R01518_c;R_R05875_c;R_R09508_c;R_R00342_c;R_R01517_c;	0.0054	2.5368 -3.5987
617	R_R00217_c;R_R00230_c;R_R00921_c;R_R00959_c;R_R01518_c;R_R00342_c;EXC_IN_m21;	0.0112	2.5898 -2.5964
618	R_R00217_c;R_R00230_c;R_R00299_c;R_R00921_c;R_R01518_c;R_R00342_c;EXC_IN_m21;	0.0112	2.5898 -2.5964
619	R_R00217_c;R_R00235_c;R_R00720_c;R_R00921_c;R_R00963_c;R_R01512_c;R_R_OPM9r;	0.0084	2.5426 -3.5895
620	R_R00217_c;R_R00230_c;R_R00921_c;R_R01518_c;R_R02073_c;R_R00342_c;EXC_IN_m21;	0.0113	2.5897 -2.5962
621	R_R00217_c;R_R00235_c;R_R00921_c;R_R00959_c;R_R01518_c;R_R00342_c;EXC_IN_m21;	0.0241	2.5663 -2.5743
622	R_R00217_c;R_R00235_c;R_R00299_c;R_R00921_c;R_R01518_c;R_R00342_c;EXC_IN_m21;	0.0241	2.5664 -2.5744
623	R_R00217_c;R_R00235_c;R_R00248_c;R_R00921_c;R_R00959_c;R_R01518_c;R_R00342_c;	0.021	2.5119 -2.5189
624	R_R00217_c;R_R00235_c;R_R00248_c;R_R00299_c;R_R00921_c;R_R01518_c;R_R00342_c;	0.021	2.512 -2.519
625	R_R00217_c;R_R00235_c;R_R00754_c;R_R00921_c;R_R00959_c;R_R01518_c;R_R00342_c;	0.0366	2.481 -2.4856
626	R_R00217_c;R_R00228_c;R_R00235_c;R_R00921_c;R_R00959_c;R_R01518_c;R_R00342_c;	0.0366	2.481 -2.4856
627	R_R00217_c;R_R00235_c;R_R00299_c;R_R00754_c;R_R00921_c;R_R01518_c;R_R00342_c;	0.0365	2.4812 -2.4858
628	R_R00217_c;R_R00228_c;R_R00235_c;R_R00299_c;R_R00921_c;R_R01518_c;R_R00342_c;	0.0365	2.4812 -2.4858
629	R_R00217_c;R_R00235_c;R_R00921_c;R_R01518_c;R_R07181_c;R_R00342_c;R_R01517_c;	0.0273	2.502 -3.4012
630	R_R00217_c;R_R00230_c;R_R00921_c;R_R01518_c;R_R07181_c;R_R_OPM9r; R_R00342_c;	0.0036	2.5534 -2.5556
631	R_R00217_c;R_R00235_c;R_R00921_c;R_R00968_c;R_R01082_c;R_R01512_c;R_R_OPM9r;	0.0083	2.5429 -3.589
632	R_R00217_c;R_R00235_c;R_R00720_c;R_R00921_c;R_R00968_c;R_R01512_c;R_R_OPM9r;	0.0084	2.5426 -3.5895
633	R_R00217_c;R_R00235_c;R_R00921_c;R_R01054_c;R_R01518_c;R_R05875_c;R_R00342_c;	0.0206	3.0333 -3.3168
634	R_R00217_c;R_R00235_c;R_R00248_c;R_R00921_c;R_R01512_c;R_R07181_c;R_R00342_c;	0.0312	2.4932 -3.5214
635	R_R00217_c;R_R00230_c;R_R00754_c;R_R00921_c;R_R00959_c;R_R01518_c;R_R00342_c;	0.0216	2.5103 -2.5199
636	R_R00217_c;R_R00230_c;R_R00299_c;R_R00754_c;R_R00921_c;R_R01518_c;R_R00342_c;	0.0215	2.5104 -2.52
637	R_R00217_c;R_R00228_c;R_R00230_c;R_R00921_c;R_R00959_c;R_R01518_c;R_R00342_c;	0.0216	2.5103 -2.5199
638	R_R00217_c;R_R00228_c;R_R00230_c;R_R00299_c;R_R00921_c;R_R01518_c;R_R00342_c;	0.0215	2.5104 -2.52
639	R_R00217_c;R_R00230_c;R_R00754_c;R_R00921_c;R_R01518_c;R_R02073_c;R_R00342_c;	0.0217	2.5099 -2.5195
640	R_R00217_c;R_R00228_c;R_R00230_c;R_R00921_c;R_R01518_c;R_R02073_c;R_R00342_c;	0.0217	2.5099 -2.5195
641	R_R00217_c;R_R00235_c;R_R00517_c;R_R00921_c;R_R01518_c;R_R07181_c;R_R00342_c;	0.0201	2.5109 -3.5545
642	R_R00216_c;R_R00235_c;R_R00754_c;R_R00921_c;R_R01512_c;R_R05875_c;EXC_IN_m26;	0.0472	3.2777 -3.3269
643	R_R00216_c;R_R00235_c;R_R00754_c;R_R00921_c;R_R01512_c;R_R05875_c;R_R01641_c;	0.0626	3.3734 -3.4203
644	R_R00216_c;R_R00235_c;R_R00921_c;R_R01512_c;R_R02073_c;R_R05875_c;R_R09508_c;	0.002	3.395 -3.3971
645	R_R00216_c;R_R00228_c;R_R00703_c;R_R01512_c;R_R05875_c;R_R09508_c;EXC_IN_m26;	0.0379	3.3376 -3.3817
646	R_R00216_c;R_R00228_c;R_R00235_c;R_R00921_c;R_R01512_c;R_R05875_c;EXC_IN_m26;	0.0472	3.2777 -3.3269
647	R_R00216_c;R_R00228_c;R_R00235_c;R_R00921_c;R_R01512_c;R_R01639_c;R_R05875_c;	0.0635	3.3791 -3.4248
648	R_R00216_c;R_R00228_c;R_R00703_c;R_R01512_c;R_R01639_c;R_R05875_c;R_R09508_c;	0.05	3.4219 -3.4653
649	R_R00216_c;R_R00754_c;R_R00959_c;R_R01518_c;R_R02073_c;R_R05875_c;R_R01641_c;	0.0691	3.3519 -3.4001
650	R_R00216_c;R_R00299_c;R_R00754_c;R_R01518_c;R_R02073_c;R_R05875_c;R_R01641_c;	0.069	3.3523 -3.4006
651	R_R00216_c;R_R00754_c;R_R00959_c;R_R01518_c;R_R01639_c;R_R02073_c;R_R05875_c;	0.0705	3.357 -3.404
652	R_R00216_c;R_R00299_c;R_R00754_c;R_R01518_c;R_R01639_c;R_R02073_c;R_R05875_c;	0.0703	3.3574 -3.4044
653	R_R00216_c;R_R00299_c;R_R00754_c;R_R01056_c;R_R01518_c;R_R02073_c;R_R05875_c;	0.0683	3.3072 -3.3541
654	R_R00216_c;R_R00228_c;R_R00299_c;R_R01056_c;R_R01518_c;R_R02073_c;R_R05875_c;	0.0683	3.3072 -3.3541
655	R_R00216_c;R_R00754_c;R_R00959_c;R_R01056_c;R_R01518_c;R_R02073_c;R_R05875_c;	0.0684	3.3067 -3.3536
656	R_R00216_c;R_R00228_c;R_R00959_c;R_R01056_c;R_R01518_c;R_R02073_c;R_R05875_c;	0.0684	3.3067 -3.3536
657	R_R00216_c;R_R00235_c;R_R00754_c;R_R00921_c;R_R01056_c;R_R01512_c;R_R05875_c;	0.0628	3.3291 -3.3749
658	R_R00216_c;R_R00228_c;R_R00703_c;R_R01512_c;R_R05875_c;R_R09508_c;R_R01641_c;	0.0493	3.4173 -3.4616
659	R_R00216_c;R_R00228_c;R_R00703_c;R_R01056_c;R_R01512_c;R_R05875_c;R_R09508_c;	0.05	3.3804 -3.4238
660	R_R00216_c;R_R00228_c;R_R00959_c;R_R01518_c;R_R02073_c;R_R05875_c;R_R01641_c;	0.0691	3.3519 -3.4001
661	R_R00216_c;R_R00228_c;R_R00959_c;R_R01518_c;R_R01639_c;R_R02073_c;R_R05875_c;	0.0705	3.357 -3.404
662	R_R00216_c;R_R00228_c;R_R00299_c;R_R01518_c;R_R02073_c;R_R05875_c;R_R01641_c;	0.069	3.3523 -3.4006
663	R_R00216_c;R_R00228_c;R_R00299_c;R_R01518_c;R_R01639_c;R_R02073_c;R_R05875_c;	0.0703	3.3574 -3.4044
664	R_R00216_c;R_R00228_c;R_R00959_c;R_R01518_c;R_R02073_c;R_R05875_c;EXC_IN_m26;	0.0478	3.2734 -3.3235
665	R_R00216_c;R_R00754_c;R_R00959_c;R_R01518_c;R_R02073_c;R_R05875_c;EXC_IN_m26;	0.0478	3.2734 -3.3235
666	R_R00216_c;R_R00299_c;R_R00754_c;R_R01518_c;R_R02073_c;R_R05875_c;EXC_IN_m26;	0.0478	3.2738 -3.3239
667	R_R00216_c;R_R00228_c;R_R00299_c;R_R01518_c;R_R02073_c;R_R05875_c;EXC_IN_m26;	0.0478	3.2738 -3.3239
668	R_R00216_c;R_R00217_c;R_R00235_c;R_R00921_c;R_R01512_c;R_R05875_c;R_R_OPM9r;	0.0443	3.2081 -3.2274
669	R_R00216_c;R_R00228_c;R_R00235_c;R_R00921_c;R_R01056_c;R_R01512_c;R_R05875_c;	0.0628	3.3291 -3.3749
670	R_R00216_c;R_R00217_c;R_R00235_c;R_R00921_c;R_R01512_c;R_R05875_c;R_R07181_c;	0.0285	3.499 -3.5295
671	R_R00216_c;R_R00235_c;R_R00754_c;R_R00921_c;R_R01512_c;R_R01639_c;R_R05875_c;	0.0635	3.3791 -3.4248
672	R_R00216_c;R_R00228_c;R_R00235_c;R_R00921_c;R_R01512_c;R_R05875_c;R_R01641_c;	0.0626	3.3734 -3.4203
673	R_R00216_c;R_R00754_c;R_R01512_c;R_R05875_c;R_R09508_c;R_R_OPM9r; EXC_IN_m21;	0.0076	2.5957 -2.6007
674	R_R00216_c;R_R00217_c;R_R00230_c;R_R00921_c;R_R00959_c;R_R01518_c;EXC_IN_m21;	0.0111	2.5899 -2.5964
675	R_R00216_c;R_R00217_c;R_R00230_c;R_R00299_c;R_R00921_c;R_R01518_c;EXC_IN_m21;	0.0111	2.5899 -2.5965
676	R_R00216_c;R_R00217_c;R_R00754_c;R_R01518_c;R_R05875_c;R_R09508_c;R_R01517_c;	0.0053	2.5368 -3.5988
677	R_R00216_c;R_R00217_c;R_R00235_c;R_R00754_c;R_R00921_c;R_R00959_c;R_R01518_c;	0.0363	2.4816 -2.4862
678	R_R00216_c;R_R00217_c;R_R00235_c;R_R00299_c;R_R00754_c;R_R00921_c;R_R01518_c;	0.0362	2.4817 -2.4863
679	R_R00216_c;R_R00217_c;R_R00228_c;R_R00235_c;R_R00921_c;R_R00959_c;R_R01518_c;	0.0363	2.4816 -2.4862
680	R_R00216_c;R_R00217_c;R_R00228_c;R_R00235_c;R_R00299_c;R_R00921_c;R_R01518_c;	0.0362	2.4817 -2.4863
681	R_R00216_c;R_R00217_c;R_R00230_c;R_R00921_c;R_R01518_c;R_R02073_c;EXC_IN_m21;	0.0112	2.5897 -2.5963
682	R_R00216_c;R_R00217_c;R_R00235_c;R_R00921_c;R_R01512_c;R_R07181_c;R_R_OPM9r;	0.0287	2.4989 -3.529
683	R_R00216_c;R_R00217_c;R_R00235_c;R_R00921_c;R_R01512_c;R_R02073_c;R_R07181_c;	0.0268	2.5031 -3.5345
684	R_R00216_c;R_R00217_c;R_R00230_c;R_R00921_c;R_R01518_c;R_R07181_c;R_R_OPM9r;	0.0036	2.5535 -2.5557
685	R_R00216_c;R_R00217_c;R_R00235_c;R_R00248_c;R_R00921_c;R_R00959_c;R_R01518_c;	0.0209	2.5122 -2.5192
686	R_R00216_c;R_R00217_c;R_R00235_c;R_R00248_c;R_R00299_c;R_R00921_c;R_R01518_c;	0.0208	2.5123 -2.5193
687	R_R00216_c;R_R00217_c;R_R00230_c;R_R00754_c;R_R00921_c;R_R01518_c;R_R02073_c;	0.0216	2.5102 -2.5197
688	R_R00216_c;R_R00217_c;R_R00228_c;R_R00235_c;R_R00921_c;R_R01518_c;R_R05875_c;	0.0077	2.5304 -3.5567
689	R_R00216_c;R_R00217_c;R_R00230_c;R_R00754_c;R_R00921_c;R_R00959_c;R_R01518_c;	0.0215	2.5105 -2.5201
690	R_R00216_c;R_R00217_c;R_R00230_c;R_R00299_c;R_R00754_c;R_R00921_c;R_R01518_c;	0.0214	2.5106 -2.5202
691	R_R00216_c;R_R00217_c;R_R00228_c;R_R00230_c;R_R00921_c;R_R00959_c;R_R01518_c;	0.0215	2.5105 -2.5201
692	R_R00216_c;R_R00217_c;R_R00228_c;R_R00230_c;R_R00299_c;R_R00921_c;R_R01518_c;	0.0214	2.5106 -2.5202
693	R_R00216_c;R_R00217_c;R_R00228_c;R_R00230_c;R_R00921_c;R_R01518_c;R_R02073_c;	0.0216	2.5102 -2.5197
694	R_R00216_c;R_R00217_c;R_R00235_c;R_R00754_c;R_R00921_c;R_R01518_c;R_R05875_c;	0.0077	2.5304 -3.5567
695	R_R00216_c;R_R00217_c;R_R00235_c;R_R00248_c;R_R00921_c;R_R01512_c;R_R07181_c;	0.031	2.4938 -3.5221
696	R_R00216_c;R_R00217_c;R_R00235_c;R_R00921_c;R_R00959_c;R_R01518_c;EXC_IN_m21;	0.024	2.5666 -2.5746
697	R_R00216_c;R_R00217_c;R_R00235_c;R_R00299_c;R_R00921_c;R_R01518_c;EXC_IN_m21;	0.0239	2.5667 -2.5747
698	R_R00216_c;R_R00228_c;R_R00248_c;R_R01512_c;R_R05875_c;R_R09508_c;R_R01641_c;	0.0349	3.2711 -3.2846
699	R_R00216_c;R_R00228_c;R_R00248_c;R_R01512_c;R_R01639_c;R_R05875_c;R_R09508_c;	0.0354	3.2744 -3.288
700	R_R00216_c;R_R00228_c;R_R00248_c;R_R01056_c;R_R01512_c;R_R05875_c;R_R09508_c;	0.0369	3.2573 -3.2708
701	R_R00216_c;R_R00228_c;R_R00248_c;R_R01512_c;R_R05875_c;R_R09508_c;EXC_IN_m26;	0.0267	3.2138 -3.2273
702	R_R00212_c;R_R00959_c;R_R01518_c;R_R02073_c;R_R07181_c;R_R_OPM9r; R_R00342_c;	0.0695	3.4046 -3.407
703	R_R00212_c;R_R00299_c;R_R01518_c;R_R02073_c;R_R07181_c;R_R_OPM9r; R_R00342_c;	0.0693	3.405 -3.4074
704	R_R00212_c;R_R00235_c;R_R00921_c;R_R01512_c;R_R02073_c;R_R05875_c;R_R09508_c;	0.0118	3.5746 -3.5793
705	R_R00212_c;R_R00235_c;R_R00431_c;R_R00517_c;R_R00921_c;R_R01057_c;R_R07181_c;	0.0726	3.3954 -3.3977
706	R_R00212_c;R_R00235_c;R_R00431_c;R_R00517_c;R_R00921_c;R_R01227_c;R_R07181_c;	0.0726	3.3954 -3.3977
707	R_R00212_c;R_R00235_c;R_R00921_c;R_R01518_c;R_R02739_c;R_R03321_c;R_R01517_c;	0.0331	3.5146 -3.5158
708	R_R00212_c;R_R00235_c;R_R00921_c;R_R00963_c;R_R01512_c;R_R09508_c;R_R_OPM9r;	0.0205	3.5434 -3.5534
709	R_R00212_c;R_R00235_c;R_R00431_c;R_R00921_c;R_R09508_c;R_R_OPM9r; R_R01517_c;	0.02	3.5541 -3.5548
710	R_R00212_c;R_R00230_c;R_R00235_c;R_R00431_c;R_R00517_c;R_R00921_c;R_R07181_c;	0.0392	3.4846 -3.4974
711	R_R00212_c;R_R00230_c;R_R00235_c;R_R00431_c;R_R00921_c;R_R07181_c;R_R01517_c;	0.0482	3.4691 -3.4707
712	R_R00212_c;R_R00216_c;R_R00299_c;R_R01518_c;R_R02073_c;R_R07181_c;R_R_OPM9r;	0.0689	3.4063 -3.4087
713	R_R00212_c;R_R00235_c;R_R00248_c;R_R00921_c;R_R01518_c;R_R01639_c;R_R01517_c;	0.0779	3.379 -3.3817
714	R_R00212_c;R_R00228_c;R_R00235_c;R_R00703_c;R_R00921_c;R_R01512_c;R_R01639_c;	0.0984	3.3169 -3.3203
715	R_R00212_c;R_R00235_c;R_R00703_c;R_R00754_c;R_R00921_c;R_R01512_c;R_R01639_c;	0.0984	3.3169 -3.3203
716	R_R00212_c;R_R00216_c;R_R00217_c;R_R00235_c;R_R00921_c;R_R01512_c;R_R_OPM9r;	0.0775	3.3493 -3.383
717	R_R00212_c;R_R00230_c;R_R00431_c;R_R00517_c;R_R00921_c;R_R07181_c;R_R09508_c;	0.0016	3.6089 -3.6098
718	R_R00212_c;R_R00431_c;R_R00959_c;R_R01518_c;R_R02073_c;R_R07181_c;R_R_OPM9r;	0.0665	3.4134 -3.4157
719	R_R00212_c;R_R00299_c;R_R00431_c;R_R01518_c;R_R02073_c;R_R07181_c;R_R_OPM9r;	0.0664	3.4137 -3.4161
720	R_R00212_c;R_R00216_c;R_R00959_c;R_R01518_c;R_R02073_c;R_R07181_c;R_R_OPM9r;	0.069	3.4059 -3.4083
721	R_R00212_c;R_R00235_c;R_R00921_c;R_R00968_c;R_R01512_c;R_R09508_c;R_R_OPM9r;	0.0205	3.5434 -3.5534
722	R_R00212_c;R_R00235_c;R_R00431_c;R_R00921_c;R_R07181_c;R_R09508_c;R_R01517_c;	0.0131	3.5752 -3.5757
723	R_R00212_c;R_R00216_c;R_R00217_c;R_R00235_c;R_R00921_c;R_R01512_c;R_R07181_c;	0.0499	3.4642 -3.4656
724	R_R00212_c;R_R00235_c;R_R00921_c;R_R00968_c;R_R01512_c;R_R07181_c;R_R09508_c;	0.0133	3.568 -3.5748
725	R_R00212_c;R_R00235_c;R_R00248_c;R_R00921_c;R_R01518_c;R_R01517_c;R_R01641_c;	0.0768	3.3719 -3.3762
726	R_R00212_c;R_R00216_c;R_R00217_c;R_R00235_c;R_R00248_c;R_R00921_c;R_R01518_c;	0.0186	2.5217 -3.5592
727	R_R00212_c;R_R00216_c;R_R00217_c;R_R00235_c;R_R00921_c;R_R01518_c;R_R01517_c;	0.0338	3.5125 -3.5137
728	R_R00212_c;R_R00963_c;R_R01512_c;R_R01518_c;R_R05875_c;R_R07181_c;R_R_OPM9r;	0.0583	3.4245 -3.4404
729	R_R00212_c;R_R00235_c;R_R00248_c;R_R00921_c;R_R01056_c;R_R01518_c;R_R01517_c;	0.0753	3.3242 -3.3271
730	R_R00212_c;R_R00299_c;R_R00431_c;R_R00517_c;R_R01518_c;R_R07181_c;R_R09508_c;	0.0696	3.4041 -3.4065
731	R_R00212_c;R_R00431_c;R_R00517_c;R_R00959_c;R_R01518_c;R_R07181_c;R_R09508_c;	0.0697	3.4039 -3.4063
732	R_R00212_c;R_R00216_c;R_R00217_c;R_R00235_c;R_R00921_c;R_R01518_c;EXC_IN_m21;	0.0257	2.5558 -3.5378
733	R_R00212_c;R_R00511_c;R_R00968_c;R_R01512_c;R_R01639_c;R_R02073_c;R_R07181_c;	0.1067	3.2919 -3.2957
734	R_R00212_c;R_R00511_c;R_R00963_c;R_R01512_c;R_R01639_c;R_R02073_c;R_R07181_c;	0.1067	3.2919 -3.2957
735	R_R00212_c;R_R00517_c;R_R00968_c;R_R01512_c;R_R01639_c;R_R02073_c;R_R07181_c;	0.1067	3.2919 -3.2957
736	R_R00212_c;R_R00517_c;R_R00963_c;R_R01512_c;R_R01639_c;R_R02073_c;R_R07181_c;	0.1067	3.2919 -3.2957
737	R_R00212_c;R_R00426_c;R_R00517_c;R_R00968_c;R_R01512_c;R_R01639_c;R_R07181_c;	0.1503	3.1606 -3.1653
738	R_R00212_c;R_R00426_c;R_R00517_c;R_R00963_c;R_R01512_c;R_R01639_c;R_R07181_c;	0.1507	3.1594 -3.1641
739	R_R00212_c;R_R00426_c;R_R00511_c;R_R00968_c;R_R01512_c;R_R01639_c;R_R07181_c;	0.1503	3.1606 -3.1653
740	R_R00212_c;R_R00426_c;R_R00511_c;R_R00963_c;R_R01512_c;R_R01639_c;R_R07181_c;	0.1503	3.1606 -3.1653
741	R_R00212_c;R_R00968_c;R_R01512_c;R_R01518_c;R_R05875_c;R_R07181_c;R_R_OPM9r;	0.0583	3.4245 -3.4404
742	R_R00212_c;R_R00235_c;R_R00703_c;R_R00754_c;R_R00921_c;R_R01512_c;EXC_IN_m26;	0.0745	3.1476 -3.1879
743	R_R00212_c;R_R00228_c;R_R00235_c;R_R00703_c;R_R00921_c;R_R01512_c;EXC_IN_m26;	0.0745	3.1476 -3.1879
744	R_R00212_c;R_R00228_c;R_R00235_c;R_R00703_c;R_R00921_c;R_R01512_c;R_R01641_c;	0.0971	3.3076 -3.3131
745	R_R00212_c;R_R00228_c;R_R00235_c;R_R00703_c;R_R00921_c;R_R01056_c;R_R01512_c;	0.0948	3.2488 -3.2525
746	R_R00212_c;R_R00235_c;R_R00703_c;R_R00754_c;R_R00921_c;R_R01512_c;R_R01641_c;	0.0971	3.3076 -3.3131
747	R_R00212_c;R_R00235_c;R_R00921_c;R_R01518_c;R_R01517_c;EXC_IN_m21;EXC_IN_m26;	0.0653	3.2058 -3.241
748	R_R00212_c;R_R00235_c;R_R00921_c;R_R01056_c;R_R01518_c;R_R01517_c;EXC_IN_m21;	0.084	3.2904 -3.2937
749	R_R00212_c;R_R00235_c;R_R00248_c;R_R00921_c;R_R01518_c;R_R01517_c;EXC_IN_m26;	0.0577	3.2534 -3.2845
750	R_R00212_c;R_R00235_c;R_R00921_c;R_R01518_c;R_R01517_c;R_R01641_c;EXC_IN_m21;	0.0859	3.3432 -3.348
751	R_R00212_c;R_R00235_c;R_R00921_c;R_R01518_c;R_R01639_c;R_R01517_c;EXC_IN_m21;	0.0871	3.3513 -3.3543
752	R_R00212_c;R_R00703_c;R_R01056_c;R_R01512_c;R_R01518_c;R_R05875_c;R_R_OPM9r;	0.0709	3.0499 -3.0873
753	R_R00212_c;R_R00703_c;R_R01512_c;R_R01518_c;R_R05875_c;R_R_OPM9r; R_R01641_c;	0.0712	3.0835 -3.1208
754	R_R00212_c;R_R00703_c;R_R01512_c;R_R01518_c;R_R01639_c;R_R05875_c;R_R_OPM9r;	0.0726	3.0905 -3.1278
755	R_R00212_c;R_R00431_c;R_R00517_c;R_R01518_c;R_R07181_c;R_R09508_c;R_R_OPM9r;	0.0735	3.3924 -3.3948
756	R_R00212_c;R_R00703_c;R_R01512_c;R_R01518_c;R_R05875_c;R_R_OPM9r; EXC_IN_m26;	0.0503	2.9725 -3.0104
757	R_R00212_c;R_R00228_c;R_R00230_c;R_R00431_c;R_R00703_c;R_R00921_c;R_R05875_c;	0.0335	3.4929 -3.5145
758	R_R00212_c;R_R00248_c;R_R00754_c;R_R00968_c;R_R01512_c;R_R05875_c;R_R09508_c;	0.0035	3.1152 -3.127
759	R_R00212_c;R_R00228_c;R_R00248_c;R_R00963_c;R_R01512_c;R_R05875_c;R_R09508_c;	0.0035	3.1152 -3.127
760	R_R00212_c;R_R00228_c;R_R00248_c;R_R00968_c;R_R01512_c;R_R05875_c;R_R09508_c;	0.0035	3.1152 -3.127
761	R_R00212_c;R_R00248_c;R_R00754_c;R_R00963_c;R_R01512_c;R_R05875_c;R_R09508_c;	0.0035	3.1152 -3.127
762	R_R00212_c;R_R00235_c;R_R00921_c;R_R00963_c;R_R01512_c;R_R07181_c;R_R09508_c;	0.0133	3.568 -3.5748
763	R_R00212_c;R_R00994_c;R_R01512_c;R_R01518_c;R_R01773_c;R_R07181_c;R_R_OPM9r;	0.0493	3.412 -3.4259
764	R_R00212_c;R_R00248_c;R_R00517_c;R_R00968_c;R_R01512_c;R_R02073_c;R_R01641_c;	0.0829	3.3525 -3.3572
765	R_R00212_c;R_R00248_c;R_R00511_c;R_R00968_c;R_R01512_c;R_R02073_c;R_R01641_c;	0.0829	3.3525 -3.3572
766	R_R00212_c;R_R00248_c;R_R00511_c;R_R00968_c;R_R01056_c;R_R01512_c;R_R02073_c;	0.083	3.2943 -3.2976
767	R_R00212_c;R_R00248_c;R_R00517_c;R_R00968_c;R_R01512_c;R_R01639_c;R_R02073_c;	0.0843	3.3596 -3.3626
768	R_R00212_c;R_R00248_c;R_R00511_c;R_R00968_c;R_R01512_c;R_R02073_c;EXC_IN_m26;	0.0603	3.2369 -3.2696
769	R_R00212_c;R_R00248_c;R_R00511_c;R_R00968_c;R_R01512_c;R_R01639_c;R_R02073_c;	0.0843	3.3596 -3.3626
770	R_R00212_c;R_R00235_c;R_R00921_c;R_R01512_c;R_R02073_c;R_R07181_c;R_R09508_c;	0.0548	3.4367 -3.451
771	R_R00212_c;R_R00248_c;R_R00517_c;R_R00963_c;R_R01056_c;R_R01512_c;R_R02073_c;	0.083	3.2943 -3.2976
772	R_R00212_c;R_R00248_c;R_R00511_c;R_R00963_c;R_R01056_c;R_R01512_c;R_R02073_c;	0.083	3.2943 -3.2976
773	R_R00212_c;R_R00248_c;R_R00517_c;R_R00963_c;R_R01512_c;R_R02073_c;R_R01641_c;	0.0829	3.3525 -3.3572
774	R_R00212_c;R_R00248_c;R_R00517_c;R_R00963_c;R_R01512_c;R_R01639_c;R_R02073_c;	0.0843	3.3596 -3.3626
775	R_R00212_c;R_R00248_c;R_R00511_c;R_R00963_c;R_R01512_c;R_R02073_c;R_R01641_c;	0.0829	3.3525 -3.3572
776	R_R00212_c;R_R00248_c;R_R00511_c;R_R00963_c;R_R01512_c;R_R01639_c;R_R02073_c;	0.0843	3.3596 -3.3626
777	R_R00212_c;R_R00248_c;R_R00517_c;R_R00963_c;R_R01512_c;R_R02073_c;EXC_IN_m26;	0.0603	3.2369 -3.2696
778	R_R00212_c;R_R00248_c;R_R00511_c;R_R00963_c;R_R01512_c;R_R02073_c;EXC_IN_m26;	0.0603	3.2369 -3.2696
779	R_R00212_c;R_R00248_c;R_R00517_c;R_R00968_c;R_R01056_c;R_R01512_c;R_R02073_c;	0.083	3.2943 -3.2976
780	R_R00212_c;R_R00248_c;R_R00517_c;R_R00968_c;R_R01512_c;R_R02073_c;EXC_IN_m26;	0.0603	3.2369 -3.2696
781	R_R00212_c;R_R00235_c;R_R00703_c;R_R00754_c;R_R00921_c;R_R01056_c;R_R01512_c;	0.0948	3.2488 -3.2525
782	R_R00212_c;R_R00235_c;R_R00431_c;R_R00921_c;R_R00994_c;R_R01512_c;R_R01641_c;	0.0854	3.2979 -3.3029
783	R_R00212_c;R_R00235_c;R_R00431_c;R_R00921_c;R_R00994_c;R_R01512_c;R_R01639_c;	0.0865	3.3062 -3.3094
784	R_R00212_c;R_R00235_c;R_R00431_c;R_R00921_c;R_R00994_c;R_R01056_c;R_R01512_c;	0.0835	3.246 -3.2495
785	R_R00212_c;R_R00235_c;R_R00431_c;R_R00921_c;R_R00994_c;R_R01512_c;EXC_IN_m26;	0.0665	3.1538 -3.1899
786	R_R00212_c;R_R00230_c;R_R00236_c;R_R00248_c;R_R01512_c;R_R07181_c;R_R09508_c;	0.0171	3.5527 -3.5637
787	R_R00206_c;R_R00212_c;R_R01512_c;R_R07181_c;R_R_OPM9r; R_R00342_c;EXC_IN_m26;	0.0464	3.3243 -3.3492
788	R_R00206_c;R_R00216_c;R_R00228_c;R_R01518_c;R_R05875_c;R_R01517_c;EXC_IN_m26;	0.0469	3.2796 -3.3288
789	R_R00206_c;R_R00212_c;R_R00216_c;R_R01512_c;R_R07181_c;R_R_OPM9r; EXC_IN_m26;	0.0461	3.3257 -3.3504
790	R_R00206_c;R_R00754_c;R_R01518_c;R_R05875_c;R_R00342_c;R_R01517_c;R_R01641_c;	0.0625	3.3738 -3.4207
791	R_R00206_c;R_R00754_c;R_R01518_c;R_R01639_c;R_R05875_c;R_R00342_c;R_R01517_c;	0.0634	3.3795 -3.4252
792	R_R00206_c;R_R00228_c;R_R01518_c;R_R05875_c;R_R00342_c;R_R01517_c;EXC_IN_m26;	0.0471	3.2782 -3.3274
793	R_R00206_c;R_R00212_c;R_R00216_c;R_R01056_c;R_R01512_c;R_R07181_c;R_R_OPM9r;	0.0593	3.3861 -3.3884
794	R_R00206_c;R_R00754_c;R_R01518_c;R_R05875_c;R_R00342_c;R_R01517_c;EXC_IN_m26;	0.0471	3.2782 -3.3274
795	R_R00206_c;R_R00212_c;R_R00216_c;R_R01512_c;R_R01639_c;R_R07181_c;R_R_OPM9r;	0.0612	3.4297 -3.4318
796	R_R00206_c;R_R00212_c;R_R01512_c;R_R07181_c;R_R_OPM9r; R_R00342_c;R_R01641_c;	0.0607	3.4228 -3.4262
797	R_R00206_c;R_R00212_c;R_R01512_c;R_R01639_c;R_R07181_c;R_R_OPM9r; R_R00342_c;	0.0616	3.4286 -3.4307
798	R_R00206_c;R_R00216_c;R_R00754_c;R_R01518_c;R_R05875_c;R_R01517_c;EXC_IN_m26;	0.0469	3.2796 -3.3288
799	R_R00206_c;R_R00216_c;R_R00754_c;R_R01518_c;R_R05875_c;R_R01517_c;R_R01641_c;	0.0621	3.3751 -3.4219
800	R_R00206_c;R_R00216_c;R_R00228_c;R_R01518_c;R_R05875_c;R_R01517_c;R_R01641_c;	0.0621	3.3751 -3.4219
801	R_R00206_c;R_R00228_c;R_R01518_c;R_R05875_c;R_R00342_c;R_R01517_c;R_R01641_c;	0.0625	3.3738 -3.4207
802	R_R00206_c;R_R00212_c;R_R00216_c;R_R01512_c;R_R07181_c;R_R_OPM9r; R_R01641_c;	0.0604	3.4239 -3.4273
803	R_R00206_c;R_R00230_c;R_R00236_c;R_R00754_c;R_R01518_c;R_R05875_c;R_R01517_c;	0.0142	3.4377 -3.4514
804	R_R00206_c;R_R00217_c;R_R00968_c;R_R01512_c;R_R02739_c;R_R03321_c;R_R07181_c;	0.0176	2.5238 -3.562
805	R_R00206_c;R_R00217_c;R_R00963_c;R_R01512_c;R_R02739_c;R_R03321_c;R_R07181_c;	0.0176	2.5238 -3.562
806	R_R00206_c;R_R00212_c;R_R00217_c;R_R00963_c;R_R01512_c;R_R05875_c;R_R07181_c;	0.063	3.4056 -3.4262
807	R_R00206_c;R_R00212_c;R_R00217_c;R_R00968_c;R_R01512_c;R_R05875_c;R_R07181_c;	0.063	3.4056 -3.4262
808	R_R00206_c;R_R00968_c;R_R01512_c;R_R02739_c;R_R03321_c;R_R05875_c;R_R_OPM9r;	0.0425	3.2736 -3.331
809	R_R00206_c;R_R00212_c;R_R01056_c;R_R01512_c;R_R07181_c;R_R_OPM9r; R_R00342_c;	0.0596	3.3848 -3.387
810	R_R00206_c;R_R00212_c;R_R00217_c;R_R01512_c;R_R05875_c;R_R_OPM9r; EXC_IN_m21;	0.0767	3.351 -3.3855
811	R_R00206_c;R_R00212_c;R_R00217_c;R_R01512_c;R_R09508_c;R_R_OPM9r; EXC_IN_m26;	0.0673	3.1934 -3.21
812	R_R00206_c;R_R00212_c;R_R00217_c;R_R01512_c;R_R09508_c;R_R_OPM9r; R_R01641_c;	0.0846	3.3475 -3.3521
813	R_R00206_c;R_R00212_c;R_R00217_c;R_R01512_c;R_R01639_c;R_R09508_c;R_R_OPM9r;	0.0855	3.3562 -3.359
814	R_R00206_c;R_R00212_c;R_R00217_c;R_R01056_c;R_R01512_c;R_R09508_c;R_R_OPM9r;	0.0824	3.2969 -3.3
815	R_R00206_c;R_R00228_c;R_R01056_c;R_R01518_c;R_R05875_c;R_R00342_c;R_R01517_c;	0.0627	3.3296 -3.3754
816	R_R00206_c;R_R00754_c;R_R01056_c;R_R01518_c;R_R05875_c;R_R00342_c;R_R01517_c;	0.0627	3.3296 -3.3754
817	R_R00206_c;R_R00216_c;R_R01518_c;R_R02739_c;R_R03321_c;R_R05875_c;R_R01517_c;	0.0177	3.064 -3.3394
818	R_R00206_c;R_R00212_c;R_R00217_c;R_R00963_c;R_R01512_c;R_R01639_c;R_R07181_c;	0.0963	3.3233 -3.3267
819	R_R00206_c;R_R00212_c;R_R00217_c;R_R00968_c;R_R01512_c;R_R01639_c;R_R07181_c;	0.0963	3.3233 -3.3267
820	R_R00206_c;R_R00212_c;R_R00217_c;R_R01512_c;R_R05875_c;R_R_OPM9r; EXC_IN_m26;	0.0733	3.1552 -3.1949
821	R_R00206_c;R_R00212_c;R_R00217_c;R_R01512_c;R_R01639_c;R_R05875_c;R_R_OPM9r;	0.0961	3.3227 -3.3273
822	R_R00206_c;R_R01518_c;R_R02739_c;R_R03321_c;R_R05875_c;R_R00342_c;R_R01517_c;	0.0177	3.0646 -3.3401
823	R_R00206_c;R_R00228_c;R_R01518_c;R_R01639_c;R_R05875_c;R_R00342_c;R_R01517_c;	0.0634	3.3795 -3.4252
824	R_R00206_c;R_R00212_c;R_R00216_c;R_R01512_c;R_R05875_c;R_R07181_c;R_R_OPM9r;	0.0051	2.5891 -2.5947
825	R_R00206_c;R_R00212_c;R_R01512_c;R_R05875_c;R_R07181_c;R_R_OPM9r; R_R00342_c;	0.0051	2.5891 -2.5947
826	R_R00206_c;R_R00212_c;R_R00217_c;R_R01056_c;R_R01512_c;R_R05875_c;R_R_OPM9r;	0.0909	3.2532 -3.2659
827	R_R00206_c;R_R00212_c;R_R00217_c;R_R00248_c;R_R01512_c;R_R05875_c;R_R_OPM9r;	0.0633	3.4236 -3.4256
828	R_R00206_c;R_R00212_c;R_R00517_c;R_R01512_c;R_R09508_c;R_R00342_c;R_R01641_c;	0.0951	3.3141 -3.3195
829	R_R00206_c;R_R00216_c;R_R00754_c;R_R01518_c;R_R01639_c;R_R05875_c;R_R01517_c;	0.063	3.3808 -3.4264
830	R_R00206_c;R_R00216_c;R_R00228_c;R_R01518_c;R_R01639_c;R_R05875_c;R_R01517_c;	0.063	3.3808 -3.4264
831	R_R00206_c;R_R00212_c;R_R00217_c;R_R01512_c;R_R05875_c;R_R_OPM9r; R_R01641_c;	0.0951	3.3141 -3.3195
832	R_R00206_c;R_R01512_c;R_R02739_c;R_R03321_c;R_R07181_c;R_R_OPM9r; R_R00342_c;	0.0127	2.5316 -3.4526
833	R_R00206_c;R_R00212_c;R_R00511_c;R_R01512_c;R_R01639_c;R_R09508_c;R_R00342_c;	0.0963	3.3233 -3.3267
834	R_R00206_c;R_R00212_c;R_R00216_c;R_R00228_c;R_R01512_c;R_R05875_c;R_R_OPM9r;	0.0055	2.5763 -2.5839
835	R_R00206_c;R_R00216_c;R_R00754_c;R_R01056_c;R_R01518_c;R_R05875_c;R_R01517_c;	0.0623	3.3312 -3.3769
836	R_R00206_c;R_R00216_c;R_R00228_c;R_R01056_c;R_R01518_c;R_R05875_c;R_R01517_c;	0.0623	3.3312 -3.3769
837	R_R00206_c;R_R00248_c;R_R00994_c;R_R01056_c;R_R01512_c;R_R02739_c;R_R03321_c;	0.0204	2.4946 -3.3627
838	R_R00206_c;R_R00248_c;R_R00994_c;R_R01512_c;R_R02739_c;R_R03321_c;R_R01641_c;	0.0206	2.5026 -3.3799
839	R_R00206_c;R_R00248_c;R_R00994_c;R_R01512_c;R_R01639_c;R_R02739_c;R_R03321_c;	0.0209	2.5039 -3.3814
840	R_R00206_c;R_R00248_c;R_R00994_c;R_R01512_c;R_R02739_c;R_R03321_c;EXC_IN_m26;	0.0157	2.4793 -3.3535
841	R_R00206_c;R_R00212_c;R_R00216_c;R_R00754_c;R_R01512_c;R_R05875_c;R_R_OPM9r;	0.0055	2.5763 -2.5839
842	R_R00206_c;R_R00212_c;R_R00511_c;R_R01512_c;R_R09508_c;R_R_OPM9r; R_R00342_c;	0.0319	3.5065 -3.5192
843	R_R00206_c;R_R00212_c;R_R00517_c;R_R01512_c;R_R09508_c;R_R_OPM9r; R_R00342_c;	0.0319	3.5065 -3.5192
844	R_R00206_c;R_R00212_c;R_R00517_c;R_R01512_c;R_R09508_c;R_R00342_c;EXC_IN_m26;	0.0733	3.1552 -3.1949
845	R_R00206_c;R_R00517_c;R_R00963_c;R_R01518_c;R_R02739_c;R_R03321_c;R_R01517_c;	0.0111	2.5354 -3.5814
846	R_R00206_c;R_R00511_c;R_R00963_c;R_R01518_c;R_R02739_c;R_R03321_c;R_R01517_c;	0.0111	2.5354 -3.5814
847	R_R00206_c;R_R00212_c;R_R00511_c;R_R01512_c;R_R09508_c;R_R00342_c;EXC_IN_m26;	0.0733	3.1552 -3.1949
848	R_R00206_c;R_R00517_c;R_R00968_c;R_R01518_c;R_R02739_c;R_R03321_c;R_R01517_c;	0.0111	2.5354 -3.5814
849	R_R00206_c;R_R00511_c;R_R00968_c;R_R01518_c;R_R02739_c;R_R03321_c;R_R01517_c;	0.0111	2.5354 -3.5814
850	R_R00206_c;R_R00212_c;R_R00511_c;R_R00968_c;R_R02739_c;R_R03321_c;R_R01517_c;	0.0439	3.4703 -3.4834
851	R_R00206_c;R_R00212_c;R_R00517_c;R_R00963_c;R_R02739_c;R_R03321_c;R_R01517_c;	0.0439	3.4703 -3.4834
852	R_R00206_c;R_R00212_c;R_R00511_c;R_R00963_c;R_R02739_c;R_R03321_c;R_R01517_c;	0.0439	3.4703 -3.4834
853	R_R00206_c;R_R00212_c;R_R00517_c;R_R00968_c;R_R02739_c;R_R03321_c;R_R01517_c;	0.0439	3.4703 -3.4834
854	R_R00206_c;R_R00212_c;R_R00517_c;R_R01512_c;R_R01639_c;R_R09508_c;R_R00342_c;	0.0963	3.3233 -3.3267
855	R_R00206_c;R_R00426_c;R_R00517_c;R_R00963_c;R_R02739_c;R_R03321_c;R_R01517_c;	0.0114	2.5348 -3.5807
856	R_R00206_c;R_R00426_c;R_R00511_c;R_R00963_c;R_R02739_c;R_R03321_c;R_R01517_c;	0.0113	2.535 -3.5809
857	R_R00206_c;R_R00248_c;R_R01518_c;R_R02739_c;R_R03321_c;R_R01517_c;EXC_IN_m21;	0.0184	2.5762 -3.4292
858	R_R00206_c;R_R00216_c;R_R01512_c;R_R02739_c;R_R03321_c;R_R07181_c;R_R_OPM9r;	0.0126	2.5318 -3.453
859	R_R00206_c;R_R00212_c;R_R00216_c;R_R00511_c;R_R01512_c;R_R09508_c;R_R_OPM9r;	0.0319	3.5057 -3.5194
860	R_R00206_c;R_R00212_c;R_R00511_c;R_R01512_c;R_R09508_c;R_R00342_c;R_R01641_c;	0.0951	3.3141 -3.3195
861	R_R00206_c;R_R00426_c;R_R00517_c;R_R00968_c;R_R02739_c;R_R03321_c;R_R01517_c;	0.0113	2.535 -3.5809
862	R_R00206_c;R_R00426_c;R_R00511_c;R_R00968_c;R_R02739_c;R_R03321_c;R_R01517_c;	0.0113	2.535 -3.5809
863	R_R00206_c; R_R00217_c; R_R00782_c; R_R_OPM9r; R_R00342_c; R_R01517_c; EXC_BOTH_m35;	0.0158	2.1727 -3.0171
864	R_R00206_c;R_R00212_c;R_R00216_c;R_R00517_c;R_R01512_c;R_R09508_c;R_R_OPM9r;	0.0319	3.5057 -3.5194
865	R_R00206_c;R_R00216_c;R_R00248_c;R_R00754_c;R_R01512_c;R_R05875_c;R_R_OPM9r;	0.003	2.5371 -2.5481
866	R_R00206_c;R_R00212_c;R_R00517_c;R_R01056_c;R_R01512_c;R_R09508_c;R_R00342_c;	0.0929	3.2563 -3.26
867	R_R00206_c;R_R00216_c;R_R00228_c;R_R00248_c;R_R01512_c;R_R05875_c;R_R_OPM9r;	0.0009	2.3463 -2.3475
868	R_R00206_c;R_R00963_c;R_R01512_c;R_R02739_c;R_R03321_c;R_R05875_c;R_R_OPM9r;	0.0425	3.2736 -3.331
869	R_R00206_c;R_R00216_c;R_R00217_c;R_R00959_c;R_R00999_c;R_R03260_c;R_R04946_c;	0.0155	2.516 -2.5303
870	R_R00206_c;R_R00216_c;R_R00217_c;R_R00959_c;R_R00999_c;R_R03260_c;R_R04930_c;	0.0155	2.516 -2.5303
871	R_R00206_c;R_R00216_c;R_R00217_c;R_R00959_c;R_R00999_c;R_R01001_c;R_R04930_c;	0.0155	2.516 -2.5303
872	R_R00206_c;R_R00216_c;R_R00217_c;R_R00299_c;R_R00999_c;R_R03260_c;R_R04946_c;	0.0155	2.5161 -2.5304
873	R_R00206_c;R_R00216_c;R_R00217_c;R_R00299_c;R_R00999_c;R_R03260_c;R_R04930_c;	0.0155	2.5161 -2.5304
874	R_R00206_c;R_R00216_c;R_R00217_c;R_R00299_c;R_R00999_c;R_R01001_c;R_R04930_c;	0.0155	2.5161 -2.5304
875	R_R00206_c; R_R00217_c; R_R01639_c; R_R00342_c; EXC_BOTH_m35;EXC_BOTH_m43;EXC_BOTH_m48;	0.0632	2.0676 -2.0931
876	R_R00206_c; R_R00217_c; R_R00586_c; R_R_OPM9r; R_R00342_c; R_R01517_c; EXC_BOTH_m35;	0	1.9621 -3.3874
877	R_R00206_c;R_R00212_c;R_R00511_c;R_R01056_c;R_R01512_c;R_R09508_c;R_R00342_c;	0.0929	3.2563 -3.26
878	R_R00206_c;R_R00212_c;R_R01512_c;R_R07181_c;R_R_OPM9r; R_R00342_c;EXC_IN_m21;	0.0529	3.4421 -3.4565
879	R_R00206_c;R_R00212_c;R_R00216_c;R_R01512_c;R_R07181_c;R_R_OPM9r; EXC_IN_m21;	0.0526	3.443 -3.4574
880	R_R00206_c;R_R00212_c;R_R00248_c;R_R01512_c;R_R05875_c;R_R_OPM9r; R_R00342_c;	0.0084	2.4327 -2.4418
881	R_R00206_c;R_R00212_c;R_R00216_c;R_R00248_c;R_R01512_c;R_R05875_c;R_R_OPM9r;	0.0083	2.432 -2.4412
882	R_R00131_c;R_R00206_c;R_R00212_c;R_R00217_c;R_R01512_c;R_R05875_c;R_R_OPM9r;	0.0767	3.351 -3.3855
883	R_R00131_c;R_R00235_c;R_R00431_c;R_R00921_c;R_R01512_c;R_R07181_c;R_R01641_c;	0.0339	2.5515 -3.5096
884	R_R00131_c;R_R00235_c;R_R00431_c;R_R00921_c;R_R01512_c;R_R07181_c;EXC_IN_m26;	0.0272	2.5093 -3.4591
885	R_R00131_c;R_R00235_c;R_R00431_c;R_R00921_c;R_R01512_c;R_R01639_c;R_R07181_c;	0.0342	2.5538 -3.5124
886	R_R00131_c;R_R00235_c;R_R00431_c;R_R00921_c;R_R01056_c;R_R01512_c;R_R07181_c;	0.0329	2.5393 -3.4889
887	R_R00131_c;R_R00235_c;R_R00431_c;R_R00921_c;R_R00994_c;R_R01512_c;R_R07181_c;	0.0255	2.5562 -3.5002
888	R_R00131_c;R_R00212_c;R_R00235_c;R_R00921_c;R_R01518_c;R_R01517_c;EXC_IN_m26;	0.0653	3.2058 -3.241
889	R_R00131_c;R_R00212_c;R_R00235_c;R_R00921_c;R_R01518_c;R_R01517_c;R_R01641_c;	0.0859	3.3432 -3.348
890	R_R00131_c;R_R00212_c;R_R00235_c;R_R00921_c;R_R01518_c;R_R01639_c;R_R01517_c;	0.0871	3.3513 -3.3543
891	R_R00131_c;R_R00212_c;R_R00235_c;R_R00921_c;R_R01056_c;R_R01518_c;R_R01517_c;	0.084	3.2904 -3.2937
892	R_R00131_c;R_R00217_c;R_R00230_c;R_R00921_c;R_R00959_c;R_R01518_c;R_R00342_c;	0.0112	2.5898 -2.5964
893	R_R00131_c;R_R00217_c;R_R00230_c;R_R00299_c;R_R00921_c;R_R01518_c;R_R00342_c;	0.0112	2.5898 -2.5964
894	R_R00131_c;R_R00230_c;R_R00431_c;R_R00921_c;R_R01518_c;R_R02739_c;R_R02740_c;	0.0104	2.5911 -2.5977
895	R_R00131_c;R_R00235_c;R_R00431_c;R_R00921_c;R_R01512_c;R_R03050_c;R_R07181_c;	0.0296	2.5617 -3.5261
896	R_R00131_c;R_R00235_c;R_R00431_c;R_R00921_c;R_R01209_c;R_R01512_c;R_R07181_c;	0.0296	2.5617 -3.5261
897	R_R00131_c;R_R00216_c;R_R00217_c;R_R00230_c;R_R00921_c;R_R00959_c;R_R01518_c;	0.0111	2.5899 -2.5964
898	R_R00131_c;R_R00216_c;R_R00217_c;R_R00230_c;R_R00299_c;R_R00921_c;R_R01518_c;	0.0111	2.5899 -2.5965
899	R_R00131_c;R_R00230_c;R_R00235_c;R_R00431_c;R_R00517_c;R_R00921_c;R_R07181_c;	0.0275	2.5656 -3.5326
900	R_R00131_c;R_R00212_c;R_R00216_c;R_R00217_c;R_R00235_c;R_R00921_c;R_R01518_c;	0.0257	2.5558 -3.5378
901	R_R00131_c;R_R00216_c;R_R00217_c;R_R00230_c;R_R00921_c;R_R01518_c;R_R02073_c;	0.0112	2.5897 -2.5963
902	R_R00131_c;R_R00235_c;R_R00431_c;R_R00921_c;R_R01518_c;R_R02739_c;R_R02740_c;	0.0222	2.5697 -2.5777
903	R_R00131_c;R_R00217_c;R_R00235_c;R_R00299_c;R_R00921_c;R_R01518_c;R_R00342_c;	0.0241	2.5664 -2.5744
904	R_R00131_c;R_R00217_c;R_R00235_c;R_R00921_c;R_R00959_c;R_R01518_c;R_R00342_c;	0.0241	2.5663 -2.5743
905	R_R00131_c;R_R00248_c;R_R00517_c;R_R00963_c;R_R01512_c;R_R02739_c;R_R03321_c;	0.0172	2.5784 -3.5633
906	R_R00131_c;R_R00235_c;R_R00248_c;R_R00431_c;R_R00921_c;R_R01054_c;R_R01518_c;	0.018	2.5769 -3.4309
907	R_R00131_c;R_R00206_c;R_R00248_c;R_R01518_c;R_R02739_c;R_R03321_c;R_R01517_c;	0.0184	2.5762 -3.4292
908	R_R00131_c;R_R00235_c;R_R00248_c;R_R00431_c;R_R00921_c;R_R01054_c;R_R01227_c;	0.0187	2.5758 -3.4283
909	R_R00131_c;R_R00235_c;R_R00248_c;R_R00431_c;R_R00921_c;R_R01054_c;R_R01057_c;	0.0187	2.5758 -3.4283
910	R_R00131_c;R_R00248_c;R_R00517_c;R_R00968_c;R_R01512_c;R_R02739_c;R_R03321_c;	0.0172	2.5784 -3.5633
911	R_R00131_c;R_R00248_c;R_R00511_c;R_R00968_c;R_R01512_c;R_R02739_c;R_R03321_c;	0.0172	2.5784 -3.5633
912	R_R00131_c;R_R00248_c;R_R00511_c;R_R00963_c;R_R01512_c;R_R02739_c;R_R03321_c;	0.0172	2.5784 -3.5633
913	R_R00131_c;R_R00228_c;R_R00230_c;R_R00431_c;R_R00703_c;R_R00921_c;R_R05875_c;	0.0251	3.5225 -3.5397
914	R_R00131_c;R_R00754_c;R_R01512_c;R_R05875_c;R_R09508_c;R_R_OPM9r; R_R00342_c;	0.0076	2.5957 -2.6007
915	R_R00131_c;R_R00431_c;R_R00754_c;R_R01512_c;R_R05875_c;R_R09508_c;R_R_OPM9r;	0.0073	2.5962 -2.6012
916	R_R00131_c;R_R00216_c;R_R00754_c;R_R01512_c;R_R05875_c;R_R09508_c;R_R_OPM9r;	0.0076	2.5957 -2.6007
917	R_R00131_c;R_R00994_c;R_R01056_c;R_R01512_c;R_R01518_c;R_R02739_c;R_R03321_c;	0.0245	2.5457 -3.3418
918	R_R00131_c;R_R00994_c;R_R01512_c;R_R01518_c;R_R02739_c;R_R03321_c;EXC_IN_m26;	0.0177	2.5332 -3.339
919	R_R00131_c;R_R00994_c;R_R01512_c;R_R01518_c;R_R02739_c;R_R03321_c;R_R01641_c;	0.0246	2.5557 -3.3628
920	R_R00131_c;R_R00994_c;R_R01512_c;R_R01518_c;R_R01639_c;R_R02739_c;R_R03321_c;	0.025	2.5572 -3.3643
921	R_R00131_c;R_R00216_c;R_R00217_c;R_R00235_c;R_R00921_c;R_R00959_c;R_R01518_c;	0.024	2.5666 -2.5746
922	R_R00131_c;R_R00216_c;R_R00217_c;R_R00235_c;R_R00299_c;R_R00921_c;R_R01518_c;	0.0239	2.5667 -2.5747
923	R_R00131_c;R_R00217_c;R_R00230_c;R_R00921_c;R_R01518_c;R_R02073_c;R_R00342_c;	0.0113	2.5897 -2.5962
924	R_R00131_c;R_R00206_c;R_R00212_c;R_R00216_c;R_R01512_c;R_R07181_c;R_R_OPM9r;	0.0526	3.443 -3.4574
925	R_R00131_c;R_R00206_c;R_R00212_c;R_R01512_c;R_R07181_c;R_R_OPM9r; R_R00342_c;	0.0529	3.4421 -3.4565
926	R_R00093_c;R_R00212_c;R_R00248_c;R_R01512_c;R_R01518_c;R_R07181_c;R_R_OPM9r;	0.0439	3.4703 -3.4833
927	R_R00086_c;R_R00212_c;R_R00235_c;R_R00431_c;R_R00921_c;R_R01057_c;R_R04779_c;	0.0235	3.5434 -3.5443
928	R_R00086_c;R_R00212_c;R_R00235_c;R_R00431_c;R_R00921_c;R_R01227_c;R_R04779_c;	0.0235	3.5434 -3.5443
929	R_R00086_c;R_R00235_c;R_R00431_c;R_R00921_c;R_R01512_c;R_R04779_c;R_R07181_c;	0.0018	2.5591 -3.6093
930	R_R00086_c;R_R00212_c;R_R00963_c;R_R01512_c;R_R01639_c;R_R07181_c;R_R09508_c;	0.0453	3.4779 -3.4794
931	R_R00086_c;R_R00212_c;R_R00963_c;R_R01512_c;R_R07181_c;R_R09508_c;EXC_IN_m26;	0.0374	3.3805 -3.3862
932	R_R00086_c;R_R00212_c;R_R00963_c;R_R01512_c;R_R07181_c;R_R09508_c;R_R01641_c;	0.0449	3.473 -3.4753
933	R_R00086_c;R_R00212_c;R_R00968_c;R_R01512_c;R_R07181_c;R_R09508_c;EXC_IN_m26;	0.0374	3.3805 -3.3862
934	R_R00086_c;R_R00212_c;R_R00431_c;R_R00517_c;R_R01518_c;R_R07181_c;R_R09508_c;	0.0194	3.1201 -3.1254
935	R_R00086_c;R_R00212_c;R_R00963_c;R_R01056_c;R_R01512_c;R_R07181_c;R_R09508_c;	0.0446	3.4428 -3.4443
936	R_R00086_c;R_R00212_c;R_R00968_c;R_R01512_c;R_R01639_c;R_R07181_c;R_R09508_c;	0.0453	3.4779 -3.4794
937	R_R00086_c;R_R00212_c;R_R00968_c;R_R01056_c;R_R01512_c;R_R07181_c;R_R09508_c;	0.0446	3.4428 -3.4443
938	R_R00086_c;R_R00212_c;R_R00968_c;R_R01512_c;R_R07181_c;R_R09508_c;R_R01641_c;	0.0449	3.473 -3.4753
939	R_R00086_c;R_R00212_c;R_R00235_c;R_R00431_c;R_R00921_c;R_R00959_c;R_R01227_c;	0.0834	3.3624 -3.3653
940	R_R00086_c;R_R00212_c;R_R00235_c;R_R00431_c;R_R00921_c;R_R00959_c;R_R01057_c;	0.0834	3.3624 -3.3653
941	R_R00086_c;R_R00212_c;R_R00235_c;R_R00299_c;R_R00431_c;R_R00921_c;R_R01227_c;	0.0832	3.3629 -3.3658
942	R_R00086_c;R_R00212_c;R_R00235_c;R_R00299_c;R_R00431_c;R_R00921_c;R_R01057_c;	0.0832	3.3629 -3.3658
943	R_R00086_c;R_R00235_c;R_R00248_c;R_R00431_c;R_R00921_c;R_R01227_c;R_R01518_c;	0.0155	2.525 -2.5294
944	R_R00086_c;R_R00235_c;R_R00248_c;R_R00431_c;R_R00921_c;R_R01057_c;R_R01518_c;	0.0155	2.525 -2.5294
945	R_R00026_c;R_R00228_c;R_R00235_c;R_R00431_c;R_R00921_c;R_R01512_c;R_R05875_c;	0.0043	3.5985 -3.6018
946	R_R00026_c;R_R00235_c;R_R00431_c;R_R00754_c;R_R00921_c;R_R01512_c;R_R05875_c;	0.0043	3.5985 -3.6018
947	R_R00026_c;R_R00216_c;R_R00235_c;R_R00754_c;R_R00921_c;R_R01512_c;R_R05875_c;	0.0045	3.5625 -3.6013
948	R_R00026_c;R_R00216_c;R_R00228_c;R_R00235_c;R_R00921_c;R_R01512_c;R_R05875_c;	0.0045	3.5625 -3.6013
949	R_R00026_c;R_R00228_c;R_R00235_c;R_R00921_c;R_R01512_c;R_R05875_c;R_R00342_c;	0.0045	3.5624 -3.6012
950	R_R00026_c;R_R00235_c;R_R00754_c;R_R00921_c;R_R01512_c;R_R05875_c;R_R00342_c;	0.0045	3.5624 -3.6012
951	R_R00026_c;R_R00217_c;R_R00235_c;R_R00921_c;R_R01512_c;R_R02073_c;R_R_OPM9r;	0.0078	2.5458 -3.5914
952	R_R00026_c;R_R00206_c;R_R00228_c;R_R00511_c;R_R01512_c;R_R05875_c;R_R07181_c;	0.0006	2.5614 -2.5618
953	R_R00026_c;R_R00217_c;R_R00235_c;R_R00921_c;R_R01512_c;R_R07181_c;R_R00342_c;	0.0191	2.5205 -3.5577
954	R_R00026_c;R_R00206_c;R_R00248_c;R_R00754_c;R_R01512_c;R_R07160_c;EXC_IN_m26;	0.0192	2.4757 -3.3653
955	R_R00026_c;R_R00206_c;R_R00228_c;R_R00248_c;R_R01512_c;R_R07160_c;EXC_IN_m26;	0.0192	2.4757 -3.3653
956	R_R00026_c;R_R00248_c;R_R00754_c;R_R01512_c;R_R01518_c;R_R07160_c;EXC_IN_m26;	0.0169	2.4861 -3.3821
957	R_R00026_c;R_R00206_c;R_R00228_c;R_R00248_c;R_R01056_c;R_R01512_c;R_R07160_c;	0.025	2.4945 -3.3769
958	R_R00026_c;R_R00248_c;R_R00754_c;R_R01512_c;R_R01518_c;R_R07160_c;R_R01641_c;	0.0239	2.5076 -3.4042
959	R_R00026_c;R_R00248_c;R_R00754_c;R_R01512_c;R_R01518_c;R_R01639_c;R_R07160_c;	0.0243	2.509 -3.4056
960	R_R00026_c;R_R00228_c;R_R00248_c;R_R01512_c;R_R01518_c;R_R07160_c;R_R01641_c;	0.0239	2.5076 -3.4042
961	R_R00026_c;R_R00228_c;R_R00248_c;R_R01512_c;R_R01518_c;R_R01639_c;R_R07160_c;	0.0243	2.509 -3.4056
962	R_R00026_c;R_R00206_c;R_R00228_c;R_R00248_c;R_R01512_c;R_R07160_c;R_R01641_c;	0.0253	2.5043 -3.398
963	R_R00026_c;R_R00206_c;R_R00228_c;R_R00248_c;R_R01512_c;R_R01639_c;R_R07160_c;	0.0256	2.5059 -3.3999
964	R_R00026_c;R_R00206_c;R_R00248_c;R_R00754_c;R_R01512_c;R_R07160_c;R_R01641_c;	0.0253	2.5043 -3.398
965	R_R00026_c;R_R00206_c;R_R00248_c;R_R00754_c;R_R01512_c;R_R01639_c;R_R07160_c;	0.0256	2.5059 -3.3999
966	R_R00026_c;R_R00235_c;R_R00921_c;R_R01512_c;R_R02073_c;R_R05875_c;R_R_OPM9r;	0.0439	3.3107 -3.3187
967	R_R00026_c;R_R00206_c;R_R00228_c;R_R00517_c;R_R01512_c;R_R05875_c;R_R07181_c;	0.0006	2.5614 -2.5618
968	R_R00026_c;R_R00206_c;R_R00517_c;R_R00754_c;R_R01512_c;R_R05875_c;R_R07181_c;	0.0006	2.5614 -2.5618
969	R_R00026_c;R_R00206_c;R_R00511_c;R_R00754_c;R_R01512_c;R_R05875_c;R_R07181_c;	0.0006	2.5614 -2.5618
970	R_R00026_c;R_R00206_c;R_R00248_c;R_R01512_c;R_R05875_c;R_R07181_c;R_R_OPM9r;	0.0154	3.2395 -3.2632
971	R_R00026_c;R_R00235_c;R_R00431_c;R_R00921_c;R_R01054_c;R_R01512_c;R_R05875_c;	0.0171	3.0674 -3.3415
972	R_R00026_c;R_R00216_c;R_R00235_c;R_R00921_c;R_R01054_c;R_R01512_c;R_R05875_c;	0.0178	3.063 -3.3388
973	R_R00026_c;R_R00131_c;R_R00754_c;R_R01512_c;R_R01518_c;R_R07160_c;EXC_IN_m26;	0.022	2.5292 -3.3451
974	R_R00026_c;R_R00131_c;R_R00228_c;R_R01512_c;R_R01518_c;R_R07160_c;EXC_IN_m26;	0.022	2.5292 -3.3451
975	R_R00026_c;R_R00206_c;R_R00228_c;R_R01512_c;R_R01639_c;R_R07160_c;EXC_IN_m21;	0.0331	2.5559 -3.3693
976	R_R00026_c;R_R00206_c;R_R00248_c;R_R00754_c;R_R01056_c;R_R01512_c;R_R07160_c;	0.025	2.4945 -3.3769
977	R_R00026_c;R_R00206_c;R_R00754_c;R_R01056_c;R_R01512_c;R_R07160_c;EXC_IN_m21;	0.0323	2.5408 -3.3398
978	R_R00026_c;R_R00206_c;R_R00754_c;R_R01512_c;R_R07160_c;R_R01641_c;EXC_IN_m21;	0.0327	2.5538 -3.3667
979	R_R00026_c;R_R00206_c;R_R00228_c;R_R01512_c;R_R07160_c;R_R01641_c;EXC_IN_m21;	0.0327	2.5538 -3.3667
980	R_R00026_c;R_R00131_c;R_R00206_c;R_R00754_c;R_R01512_c;R_R07160_c;R_R01641_c;	0.0327	2.5538 -3.3667
981	R_R00026_c;R_R00131_c;R_R00206_c;R_R00228_c;R_R01056_c;R_R01512_c;R_R07160_c;	0.0323	2.5408 -3.3398
982	R_R00026_c;R_R00131_c;R_R00206_c;R_R00228_c;R_R01512_c;R_R07160_c;R_R01641_c;	0.0327	2.5538 -3.3667
983	R_R00026_c;R_R00206_c;R_R00754_c;R_R01512_c;R_R01639_c;R_R07160_c;EXC_IN_m21;	0.0331	2.5559 -3.3693
984	R_R00026_c;R_R00131_c;R_R00206_c;R_R00754_c;R_R01512_c;R_R01639_c;R_R07160_c;	0.0331	2.5559 -3.3693
985	R_R00026_c;R_R00131_c;R_R00206_c;R_R00228_c;R_R01512_c;R_R01639_c;R_R07160_c;	0.0331	2.5559 -3.3693
986	R_R00026_c;R_R00206_c;R_R00228_c;R_R01056_c;R_R01512_c;R_R07160_c;EXC_IN_m21;	0.0323	2.5408 -3.3398
987	R_R00026_c;R_R00131_c;R_R00206_c;R_R00754_c;R_R01056_c;R_R01512_c;R_R07160_c;	0.0323	2.5408 -3.3398
988	R_R00026_c;R_R00206_c;R_R00754_c;R_R01512_c;R_R07160_c;EXC_IN_m21;EXC_IN_m26;	0.0251	2.5173 -3.3221
989	R_R00026_c;R_R00206_c;R_R00228_c;R_R01512_c;R_R07160_c;EXC_IN_m21;EXC_IN_m26;	0.0251	2.5173 -3.3221
990	R_R00026_c;R_R00131_c;R_R00206_c;R_R00754_c;R_R01512_c;R_R07160_c;EXC_IN_m26;	0.0251	2.5173 -3.3221
991	R_R00026_c;R_R00131_c;R_R00206_c;R_R00228_c;R_R01512_c;R_R07160_c;EXC_IN_m26;	0.0251	2.5173 -3.3221
992	R_R00026_c;R_R00248_c;R_R00754_c;R_R01056_c;R_R01512_c;R_R01518_c;R_R07160_c;	0.0237	2.4981 -3.3836
993	R_R00026_c;R_R00228_c;R_R00248_c;R_R01056_c;R_R01512_c;R_R01518_c;R_R07160_c;	0.0237	2.4981 -3.3836
994	R_R00026_c;R_R00754_c;R_R01512_c;R_R01518_c;R_R07160_c;EXC_IN_m21;EXC_IN_m26;	0.022	2.5292 -3.3451
995	R_R00026_c;R_R00228_c;R_R01512_c;R_R01518_c;R_R07160_c;EXC_IN_m21;EXC_IN_m26;	0.022	2.5292 -3.3451
996	R_R00026_c;R_R00131_c;R_R00754_c;R_R01056_c;R_R01512_c;R_R01518_c;R_R07160_c;	0.0306	2.5447 -3.3488
997	R_R00026_c;R_R00131_c;R_R00228_c;R_R01056_c;R_R01512_c;R_R01518_c;R_R07160_c;	0.0306	2.5447 -3.3488
998	R_R00026_c;R_R00228_c;R_R00248_c;R_R01512_c;R_R01518_c;R_R07160_c;EXC_IN_m26;	0.0169	2.4861 -3.3821
999	R_R00026_c;R_R00131_c;R_R00228_c;R_R01512_c;R_R01518_c;R_R07160_c;R_R01641_c;	0.0308	2.5573 -3.3751
1000	R_R00026_c;R_R00131_c;R_R00228_c;R_R01512_c;R_R01518_c;R_R01639_c;R_R07160_c;	0.0313	2.5591 -3.3769
1001	R_R00026_c;R_R00131_c;R_R00754_c;R_R01512_c;R_R01518_c;R_R07160_c;R_R01641_c;	0.0308	2.5573 -3.3751
1002	R_R00026_c;R_R00131_c;R_R00754_c;R_R01512_c;R_R01518_c;R_R01639_c;R_R07160_c;	0.0313	2.5591 -3.3769
1003	R_R00026_c;R_R00754_c;R_R01056_c;R_R01512_c;R_R01518_c;R_R07160_c;EXC_IN_m21;	0.0306	2.5447 -3.3488
1004	R_R00026_c;R_R00228_c;R_R01056_c;R_R01512_c;R_R01518_c;R_R07160_c;EXC_IN_m21;	0.0306	2.5447 -3.3488
1005	R_R00026_c;R_R00228_c;R_R01512_c;R_R01518_c;R_R07160_c;R_R01641_c;EXC_IN_m21;	0.0308	2.5573 -3.3751
1006	R_R00026_c;R_R00228_c;R_R01512_c;R_R01518_c;R_R01639_c;R_R07160_c;EXC_IN_m21;	0.0313	2.5591 -3.3769
1007	R_R00026_c;R_R00754_c;R_R01512_c;R_R01518_c;R_R07160_c;R_R01641_c;EXC_IN_m21;	0.0308	2.5573 -3.3751
1008	R_R00026_c;R_R00754_c;R_R01512_c;R_R01518_c;R_R01639_c;R_R07160_c;EXC_IN_m21;	0.0313	2.5591 -3.3769
1009	R_R00026_c;R_R00206_c;R_R01512_c;R_R05875_c;R_R07181_c;R_R_OPM9r; R_R01641_c;	0.0304	3.1965 -3.2203
1010	R_R00026_c;R_R00217_c;R_R00235_c;R_R00921_c;R_R00968_c;R_R01512_c;R_R07181_c;	0.0179	2.5232 -3.5613
1011	R_R00026_c;R_R00212_c;R_R00230_c;R_R00236_c;R_R00968_c;R_R01512_c;R_R07181_c;	0.0375	3.5012 -3.5025
1012	R_R00026_c;R_R00212_c;R_R00230_c;R_R00236_c;R_R00963_c;R_R01512_c;R_R07181_c;	0.0375	3.5012 -3.5025
1013	R_R00026_c;R_R00206_c;R_R01512_c;R_R05875_c;R_R07181_c;R_R_OPM9r; EXC_IN_m26;	0.0238	3.1434 -3.1869
1014	R_R00026_c;R_R00131_c;R_R00968_c;R_R01512_c;R_R07181_c;R_R09508_c;R_R_OPM9r;	0.0124	2.5884 -2.5937
1015	R_R00026_c;R_R00131_c;R_R00963_c;R_R01512_c;R_R07181_c;R_R09508_c;R_R_OPM9r;	0.0124	2.5884 -2.5937
1016	R_R00026_c;R_R00235_c;R_R00921_c;R_R01054_c;R_R01512_c;R_R05875_c;R_R00342_c;	0.0179	3.0636 -3.3395
1017	R_R00026_c;R_R00131_c;R_R00206_c;R_R01512_c;R_R05875_c;R_R07181_c;R_R_OPM9r;	0.0228	3.2468 -3.2655
1018	R_R00026_c;R_R00206_c;R_R01512_c;R_R01639_c;R_R05875_c;R_R07181_c;R_R_OPM9r;	0.0308	3.1984 -3.2223
1019	R_R00026_c;R_R00206_c;R_R01056_c;R_R01512_c;R_R05875_c;R_R07181_c;R_R_OPM9r;	0.0303	3.1783 -3.2045
1020	R_R00026_c;R_R00086_c;R_R00212_c;R_R00431_c;R_R01512_c;R_R07181_c;R_R09508_c;	0.0417	3.4886 -3.49
1021	R_R00026_c;R_R00235_c;R_R00921_c;R_R00968_c;R_R01512_c;R_R05875_c;R_R_OPM9r;	0.0444	3.2923 -3.3101
1022	R_R00026_c;R_R00086_c;R_R00212_c;R_R00968_c;R_R01512_c;R_R01639_c;R_R07181_c;	0.1681	3.1066 -3.112
1023	R_R00026_c;R_R00086_c;R_R00212_c;R_R00963_c;R_R01512_c;R_R01639_c;R_R07181_c;	0.1681	3.1066 -3.112
1024	R_R00026_c;R_R00968_c;R_R01512_c;R_R07181_c;R_R09508_c;R_R_OPM9r; EXC_IN_m21;	0.0124	2.5884 -2.5937
1025	R_R00026_c;R_R00206_c;R_R01518_c;R_R07181_c;R_R_OPM9r; R_R00342_c;R_R01517_c;	0.0128	2.5313 -3.452
1026	R_R00026_c;R_R00206_c;R_R00216_c;R_R01518_c;R_R07181_c;R_R_OPM9r; R_R01517_c;	0.0127	2.5315 -3.4524
1027	R_R00026_c;R_R00230_c;R_R00236_c;R_R00968_c;R_R01512_c;R_R07160_c;R_R_OPM9r;	0.0029	2.5555 -3.6059
1028	R_R00026_c;R_R00230_c;R_R00236_c;R_R00963_c;R_R01512_c;R_R07160_c;R_R_OPM9r;	0.0029	2.5555 -3.6059
1029	R_R00026_c;R_R00235_c;R_R00921_c;R_R00963_c;R_R01512_c;R_R05875_c;R_R_OPM9r;	0.0444	3.2923 -3.3101
1030	R_R00026_c;R_R00206_c;R_R00228_c;R_R01512_c;R_R05875_c;R_R07181_c;R_R_OPM9r;	0.0244	3.3153 -3.3389
1031	R_R00026_c;R_R00206_c;R_R00754_c;R_R01512_c;R_R05875_c;R_R07181_c;R_R_OPM9r;	0.0244	3.3153 -3.3389
1032	R_R00026_c;R_R00212_c;R_R00248_c;R_R01512_c;R_R03050_c;R_R07181_c;R_R09508_c;	0.0723	3.3963 -3.3987
1033	R_R00026_c;R_R00212_c;R_R00248_c;R_R01209_c;R_R01512_c;R_R07181_c;R_R09508_c;	0.0723	3.3963 -3.3987
1034	R_R00026_c;R_R00206_c;R_R00248_c;R_R00994_c;R_R01518_c;R_R01517_c;R_R01641_c;	0.0209	2.502 -3.3788
1035	R_R00026_c;R_R00206_c;R_R00248_c;R_R00994_c;R_R01518_c;R_R01639_c;R_R01517_c;	0.0212	2.5034 -3.3803
1036	R_R00026_c;R_R00206_c;R_R00248_c;R_R00994_c;R_R01518_c;R_R01517_c;EXC_IN_m26;	0.0158	2.4786 -3.3524
1037	R_R00026_c;R_R00206_c;R_R00248_c;R_R00994_c;R_R01056_c;R_R01518_c;R_R01517_c;	0.0207	2.494 -3.3614
1038	R_R00026_c;R_R00206_c;R_R01512_c;R_R05875_c;R_R07181_c;R_R_OPM9r; EXC_IN_m21;	0.0228	3.2468 -3.2655
1039	R_R00026_c;R_R00212_c;R_R00248_c;R_R00994_c;R_R01512_c;R_R07181_c;R_R09508_c;	0.0702	3.358 -3.3605
1040	R_R00026_c;R_R00963_c;R_R01512_c;R_R07181_c;R_R09508_c;R_R_OPM9r; EXC_IN_m21;	0.0124	2.5884 -2.5937
1041	R_R00026_c;R_R00248_c;R_R00517_c;R_R00963_c;R_R00994_c;R_R01056_c;R_R01512_c;	0.0164	2.5058 -3.5149
1042	R_R00026_c;R_R00248_c;R_R00511_c;R_R00963_c;R_R00994_c;R_R01056_c;R_R01512_c;	0.0164	2.5058 -3.5149
1043	R_R00026_c;R_R00248_c;R_R00511_c;R_R00968_c;R_R00994_c;R_R01056_c;R_R01512_c;	0.0164	2.5058 -3.5149
1044	R_R00026_c;R_R00248_c;R_R00517_c;R_R00963_c;R_R00994_c;R_R01512_c;EXC_IN_m26;	0.0118	2.4973 -3.5105
1045	R_R00026_c;R_R00248_c;R_R00517_c;R_R00968_c;R_R00994_c;R_R01512_c;EXC_IN_m26;	0.0118	2.4973 -3.5105
1046	R_R00026_c;R_R00248_c;R_R00517_c;R_R00963_c;R_R00994_c;R_R01512_c;R_R01641_c;	0.0165	2.5124 -3.5264
1047	R_R00026_c;R_R00248_c;R_R00517_c;R_R00963_c;R_R00994_c;R_R01512_c;R_R01639_c;	0.0168	2.5134 -3.5274
1048	R_R00026_c;R_R00248_c;R_R00511_c;R_R00963_c;R_R00994_c;R_R01512_c;R_R01639_c;	0.0168	2.5134 -3.5274
1049	R_R00026_c;R_R00248_c;R_R00511_c;R_R00968_c;R_R00994_c;R_R01512_c;R_R01641_c;	0.0165	2.5124 -3.5264
1050	R_R00026_c;R_R00248_c;R_R00511_c;R_R00968_c;R_R00994_c;R_R01512_c;R_R01639_c;	0.0168	2.5134 -3.5274
1051	R_R00026_c;R_R00248_c;R_R00511_c;R_R00963_c;R_R00994_c;R_R01512_c;R_R01641_c;	0.0165	2.5124 -3.5264
1052	R_R00026_c;R_R00230_c;R_R00236_c;R_R00248_c;R_R00968_c;R_R01512_c;R_R07181_c;	0.0205	2.5174 -3.5535
1053	R_R00026_c;R_R00230_c;R_R00236_c;R_R00248_c;R_R00963_c;R_R01512_c;R_R07181_c;	0.0205	2.5174 -3.5535
1054	R_R00026_c;R_R00131_c;R_R00248_c;R_R00968_c;R_R01512_c;R_R07181_c;R_R09508_c;	0.0145	2.5841 -2.5903
1055	R_R00026_c;R_R00248_c;R_R00968_c;R_R01512_c;R_R07181_c;R_R09508_c;EXC_IN_m21;	0.0145	2.5841 -2.5903
1056	R_R00026_c;R_R00248_c;R_R00963_c;R_R01512_c;R_R07181_c;R_R09508_c;EXC_IN_m21;	0.0145	2.5841 -2.5903
1057	R_R00026_c;R_R00131_c;R_R00230_c;R_R00236_c;R_R00963_c;R_R01512_c;R_R07181_c;	0.0264	2.5675 -3.5359
1058	R_R00026_c;R_R00131_c;R_R00230_c;R_R00236_c;R_R00968_c;R_R01512_c;R_R07181_c;	0.0264	2.5675 -3.5359
1059	R_R00026_c;R_R00230_c;R_R00236_c;R_R00963_c;R_R01512_c;R_R07181_c;EXC_IN_m21;	0.0264	2.5675 -3.5359
1060	R_R00026_c;R_R00230_c;R_R00236_c;R_R00968_c;R_R01512_c;R_R07181_c;EXC_IN_m21;	0.0264	2.5675 -3.5359
1061	R_R00026_c;R_R00754_c;R_R00968_c;R_R01512_c;R_R07181_c;R_R09508_c;R_R_OPM9r;	0.024	2.5053 -2.5133
1062	R_R00026_c;R_R00754_c;R_R00963_c;R_R01512_c;R_R07181_c;R_R09508_c;R_R_OPM9r;	0.024	2.5053 -2.5133
1063	R_R00026_c;R_R00968_c;R_R00994_c;R_R01512_c;R_R07181_c;R_R09508_c;R_R_OPM9r;	0.0163	2.5106 -2.517
1064	R_R00026_c;R_R00131_c;R_R00235_c;R_R00248_c;R_R00921_c;R_R01054_c;R_R01512_c;	0.0186	2.5759 -3.4286
1065	R_R00026_c;R_R00235_c;R_R00248_c;R_R00921_c;R_R01054_c;R_R01512_c;EXC_IN_m21;	0.0186	2.5759 -3.4286
1066	R_R00026_c;R_R00212_c;R_R00248_c;R_R01512_c;R_R07181_c;R_R09508_c;R_R_OPM9r;	0.0738	3.3915 -3.394
1067	R_R00026_c;R_R00212_c;R_R00431_c;R_R01512_c;R_R07181_c;R_R09508_c;R_R_OPM9r;	0.073	3.3941 -3.3965
1068	R_R00026_c;R_R00093_c;R_R00212_c;R_R00248_c;R_R01512_c;R_R07181_c;R_R09508_c;	0.073	3.394 -3.3964
1069	R_R00026_c;R_R00212_c;R_R01512_c;R_R07181_c;R_R09508_c;R_R_OPM9r; R_R00342_c;	0.0757	3.3858 -3.3882
1070	R_R00026_c;R_R00212_c;R_R00216_c;R_R01512_c;R_R07181_c;R_R09508_c;R_R_OPM9r;	0.0755	3.3864 -3.3889
1071	R_R00026_c;R_R00086_c;R_R00212_c;R_R00217_c;R_R01512_c;R_R07181_c;R_R09508_c;	0.0816	3.3681 -3.3708
1072	R_R00026_c;R_R00235_c;R_R00921_c;R_R01512_c;R_R02073_c;R_R09508_c;R_R_OPM9r;	0.0017	2.5594 -2.5601
1073	R_R00026_c;R_R00206_c;R_R00963_c;R_R01512_c;R_R05875_c;R_R07181_c;EXC_IN_m21;	0.0331	2.7415 -3.3693
1074	R_R00026_c;R_R00131_c;R_R00206_c;R_R00963_c;R_R01512_c;R_R05875_c;R_R07181_c;	0.0331	2.7415 -3.3693
1075	R_R00026_c;R_R00206_c;R_R00968_c;R_R01512_c;R_R05875_c;R_R07181_c;EXC_IN_m21;	0.0331	2.7415 -3.3693
1076	R_R00026_c;R_R00131_c;R_R00206_c;R_R00968_c;R_R01512_c;R_R05875_c;R_R07181_c;	0.0331	2.7415 -3.3693
1077	R_R00026_c;R_R00206_c;R_R00248_c;R_R00968_c;R_R01512_c;R_R05875_c;R_R07181_c;	0.0256	2.5593 -3.3999
1078	R_R00026_c;R_R00206_c;R_R00248_c;R_R00963_c;R_R01512_c;R_R05875_c;R_R07181_c;	0.0256	2.5593 -3.3999
1079	R_R00026_c;R_R00212_c;R_R00248_c;R_R01209_c;R_R01512_c;R_R09508_c;R_R_OPM9r;	0.0757	3.386 -3.3885
1080	R_R00026_c;R_R00230_c;R_R00236_c;R_R01518_c;R_R07181_c;R_R09508_c;R_R01517_c;	0.0051	2.5484 -2.5522
1081	R_R00026_c;R_R00248_c;R_R00344_c;R_R00511_c;R_R00963_c;R_R00994_c;R_R01512_c;	0.0135	2.517 -3.5377
1082	R_R00026_c;R_R00248_c;R_R00344_c;R_R00517_c;R_R00968_c;R_R00994_c;R_R01512_c;	0.0135	2.517 -3.5377
1083	R_R00026_c;R_R00248_c;R_R00344_c;R_R00511_c;R_R00968_c;R_R00994_c;R_R01512_c;	0.0135	2.517 -3.5377
1084	R_R00026_c;R_R00248_c;R_R00344_c;R_R00517_c;R_R00963_c;R_R00994_c;R_R01512_c;	0.0135	2.517 -3.5377
1085	R_R00026_c;R_R00248_c;R_R00511_c;R_R00963_c;R_R00994_c;R_R01512_c;EXC_IN_m26;	0.0118	2.4973 -3.5105
1086	R_R00026_c;R_R00248_c;R_R00517_c;R_R00968_c;R_R00994_c;R_R01056_c;R_R01512_c;	0.0164	2.5058 -3.5149
1087	R_R00026_c;R_R00248_c;R_R00517_c;R_R00968_c;R_R00994_c;R_R01512_c;R_R01641_c;	0.0165	2.5124 -3.5264
1088	R_R00026_c;R_R00248_c;R_R00517_c;R_R00968_c;R_R00994_c;R_R01512_c;R_R01639_c;	0.0168	2.5134 -3.5274
1089	R_R00026_c;R_R00131_c;R_R00212_c;R_R00248_c;R_R01512_c;R_R07181_c;R_R09508_c;	0.0641	3.4209 -3.4231
1090	R_R00026_c;R_R00212_c;R_R00248_c;R_R01512_c;R_R07181_c;R_R09508_c;EXC_IN_m21;	0.0641	3.4209 -3.4231
1091	R_R00026_c;R_R00248_c;R_R00963_c;R_R01512_c;R_R07181_c;R_R09508_c;R_R_OPM9r;	0.0181	2.5185 -2.5258
1092	R_R00026_c;R_R00131_c;R_R00248_c;R_R00963_c;R_R01512_c;R_R07181_c;R_R09508_c;	0.0145	2.5841 -2.5903
1093	R_R00026_c;R_R00248_c;R_R00968_c;R_R01512_c;R_R07181_c;R_R09508_c;R_R_OPM9r;	0.0181	2.5185 -2.5258
1094	R_R00026_c;R_R00228_c;R_R00963_c;R_R01512_c;R_R07181_c;R_R09508_c;R_R_OPM9r;	0.024	2.5053 -2.5133
1095	R_R00026_c;R_R00228_c;R_R00968_c;R_R01512_c;R_R07181_c;R_R09508_c;R_R_OPM9r;	0.024	2.5053 -2.5133
1096	R_R00026_c;R_R00217_c;R_R00235_c;R_R00921_c;R_R00963_c;R_R01512_c;R_R07181_c;	0.0179	2.5232 -3.5613
1097	R_R00026_c;R_R00248_c;R_R00511_c;R_R00968_c;R_R00994_c;R_R01512_c;EXC_IN_m26;	0.0118	2.4973 -3.5105
1098	R_R00026_c;R_R00212_c;R_R00248_c;R_R01512_c;R_R03050_c;R_R09508_c;R_R_OPM9r;	0.0757	3.386 -3.3885
1099	R_R00026_c;R_R00086_c;R_R00212_c;R_R00968_c;R_R01512_c;R_R07181_c;R_R01641_c;	0.1651	3.0931 -3.102
1100	R_R00026_c;R_R00086_c;R_R00212_c;R_R00968_c;R_R01512_c;R_R07181_c;EXC_IN_m26;	0.1171	2.8809 -2.9442
1101	R_R00026_c;R_R00086_c;R_R00212_c;R_R00968_c;R_R01056_c;R_R01512_c;R_R07181_c;	0.1562	3.0126 -3.0183
1102	R_R00026_c;R_R00086_c;R_R00212_c;R_R00963_c;R_R01056_c;R_R01512_c;R_R07181_c;	0.1562	3.0126 -3.0183
1103	R_R00026_c;R_R00086_c;R_R00212_c;R_R00963_c;R_R01512_c;R_R07181_c;R_R01641_c;	0.1651	3.0931 -3.102
1104	R_R00026_c;R_R00248_c;R_R00968_c;R_R00994_c;R_R01512_c;R_R07181_c;R_R09508_c;	0.0179	2.5063 -2.5136
1105	R_R00026_c;R_R00248_c;R_R00963_c;R_R00994_c;R_R01512_c;R_R07181_c;R_R09508_c;	0.0179	2.5063 -2.5136
1106	R_R00026_c;R_R00235_c;R_R00921_c;R_R01512_c;R_R05875_c;R_R09508_c;R_R00342_c;	0.0063	2.7675 -2.7753
1107	R_R00026_c;R_R00216_c;R_R00235_c;R_R00921_c;R_R01512_c;R_R05875_c;R_R09508_c;	0.0063	2.7676 -2.7753
1108	R_R00026_c;R_R00206_c;R_R00248_c;R_R00511_c;R_R00963_c;R_R01517_c;EXC_IN_m21;	0.0187	2.5757 -3.5587
1109	R_R00026_c;R_R00131_c;R_R00206_c;R_R00248_c;R_R00511_c;R_R00963_c;R_R01517_c;	0.0187	2.5757 -3.5587
1110	R_R00026_c;R_R00206_c;R_R00248_c;R_R00517_c;R_R00968_c;R_R01517_c;EXC_IN_m21;	0.0187	2.5757 -3.5587
1111	R_R00026_c;R_R00206_c;R_R00248_c;R_R00517_c;R_R00963_c;R_R01517_c;EXC_IN_m21;	0.0187	2.5757 -3.5587
1112	R_R00026_c;R_R00206_c;R_R00248_c;R_R00511_c;R_R00968_c;R_R01517_c;EXC_IN_m21;	0.0187	2.5757 -3.5587
1113	R_R00026_c;R_R00131_c;R_R00206_c;R_R00248_c;R_R00517_c;R_R00968_c;R_R01517_c;	0.0187	2.5757 -3.5587
1114	R_R00026_c;R_R00131_c;R_R00206_c;R_R00248_c;R_R00517_c;R_R00963_c;R_R01517_c;	0.0187	2.5757 -3.5587
1115	R_R00026_c;R_R00131_c;R_R00206_c;R_R00248_c;R_R00511_c;R_R00968_c;R_R01517_c;	0.0187	2.5757 -3.5587
1116	R_R00026_c;R_R00963_c;R_R01209_c;R_R01512_c;R_R07181_c;R_R09508_c;R_R_OPM9r;	0.0193	2.5155 -2.523
1117	R_R00026_c;R_R00968_c;R_R01512_c;R_R03050_c;R_R07181_c;R_R09508_c;R_R_OPM9r;	0.0193	2.5155 -2.523
1118	R_R00026_c;R_R00963_c;R_R01512_c;R_R03050_c;R_R07181_c;R_R09508_c;R_R_OPM9r;	0.0193	2.5155 -2.523
1119	R_R00026_c;R_R00968_c;R_R01209_c;R_R01512_c;R_R07181_c;R_R09508_c;R_R_OPM9r;	0.0193	2.5155 -2.523
1120	R_R00026_c;R_R00086_c;R_R00212_c;R_R00963_c;R_R01512_c;R_R07181_c;EXC_IN_m26;	0.1171	2.8809 -2.9442
1121	R_R00026_c;R_R00517_c;R_R00963_c;R_R00994_c;R_R01056_c;R_R01512_c;EXC_IN_m21;	0.0242	2.5462 -3.484
1122	R_R00026_c;R_R00511_c;R_R00963_c;R_R00994_c;R_R01056_c;R_R01512_c;EXC_IN_m21;	0.0242	2.5462 -3.484
1123	R_R00026_c;R_R00131_c;R_R00517_c;R_R00963_c;R_R00994_c;R_R01056_c;R_R01512_c;	0.0242	2.5462 -3.484
1124	R_R00026_c;R_R00131_c;R_R00511_c;R_R00963_c;R_R00994_c;R_R01056_c;R_R01512_c;	0.0242	2.5462 -3.484
1125	R_R00026_c;R_R00517_c;R_R00963_c;R_R00994_c;R_R01512_c;EXC_IN_m21;EXC_IN_m26;	0.0176	2.5336 -3.4766
1126	R_R00026_c;R_R00131_c;R_R00517_c;R_R00963_c;R_R00994_c;R_R01512_c;EXC_IN_m26;	0.0176	2.5336 -3.4766
1127	R_R00026_c;R_R00517_c;R_R00968_c;R_R00994_c;R_R01512_c;EXC_IN_m21;EXC_IN_m26;	0.0176	2.5336 -3.4766
1128	R_R00026_c;R_R00511_c;R_R00968_c;R_R00994_c;R_R01512_c;EXC_IN_m21;EXC_IN_m26;	0.0176	2.5336 -3.4766
1129	R_R00026_c;R_R00131_c;R_R00517_c;R_R00968_c;R_R00994_c;R_R01512_c;EXC_IN_m26;	0.0176	2.5336 -3.4766
1130	R_R00026_c;R_R00131_c;R_R00511_c;R_R00968_c;R_R00994_c;R_R01512_c;EXC_IN_m26;	0.0176	2.5336 -3.4766
1131	R_R00026_c;R_R00517_c;R_R00963_c;R_R00994_c;R_R01512_c;R_R01641_c;EXC_IN_m21;	0.0244	2.5562 -3.5008
1132	R_R00026_c;R_R00517_c;R_R00963_c;R_R00994_c;R_R01512_c;R_R01639_c;EXC_IN_m21;	0.0248	2.5576 -3.5023
1133	R_R00026_c;R_R00511_c;R_R00963_c;R_R00994_c;R_R01512_c;R_R01641_c;EXC_IN_m21;	0.0244	2.5562 -3.5008
1134	R_R00026_c;R_R00511_c;R_R00963_c;R_R00994_c;R_R01512_c;R_R01639_c;EXC_IN_m21;	0.0248	2.5576 -3.5023
1135	R_R00026_c;R_R00131_c;R_R00517_c;R_R00963_c;R_R00994_c;R_R01512_c;R_R01641_c;	0.0244	2.5562 -3.5008
1136	R_R00026_c;R_R00131_c;R_R00517_c;R_R00963_c;R_R00994_c;R_R01512_c;R_R01639_c;	0.0248	2.5576 -3.5023
1137	R_R00026_c;R_R00131_c;R_R00511_c;R_R00963_c;R_R00994_c;R_R01512_c;R_R01641_c;	0.0244	2.5562 -3.5008
1138	R_R00026_c;R_R00131_c;R_R00511_c;R_R00963_c;R_R00994_c;R_R01512_c;R_R01639_c;	0.0248	2.5576 -3.5023
1139	R_R00026_c;R_R00517_c;R_R00968_c;R_R00994_c;R_R01512_c;R_R01641_c;EXC_IN_m21;	0.0244	2.5562 -3.5008
1140	R_R00026_c;R_R00517_c;R_R00968_c;R_R00994_c;R_R01512_c;R_R01639_c;EXC_IN_m21;	0.0248	2.5576 -3.5023
1141	R_R00026_c;R_R00517_c;R_R00968_c;R_R00994_c;R_R01056_c;R_R01512_c;EXC_IN_m21;	0.0242	2.5462 -3.484
1142	R_R00026_c;R_R00511_c;R_R00968_c;R_R00994_c;R_R01056_c;R_R01512_c;EXC_IN_m21;	0.0242	2.5462 -3.484
1143	R_R00026_c;R_R00131_c;R_R00517_c;R_R00968_c;R_R00994_c;R_R01512_c;R_R01641_c;	0.0244	2.5562 -3.5008
1144	R_R00026_c;R_R00131_c;R_R00517_c;R_R00968_c;R_R00994_c;R_R01512_c;R_R01639_c;	0.0248	2.5576 -3.5023
1145	R_R00026_c;R_R00131_c;R_R00517_c;R_R00968_c;R_R00994_c;R_R01056_c;R_R01512_c;	0.0242	2.5462 -3.484
1146	R_R00026_c;R_R00131_c;R_R00511_c;R_R00968_c;R_R00994_c;R_R01056_c;R_R01512_c;	0.0242	2.5462 -3.484
1147	R_R00026_c;R_R00511_c;R_R00968_c;R_R00994_c;R_R01512_c;R_R01641_c;EXC_IN_m21;	0.0244	2.5562 -3.5008
1148	R_R00026_c;R_R00511_c;R_R00968_c;R_R00994_c;R_R01512_c;R_R01639_c;EXC_IN_m21;	0.0248	2.5576 -3.5023
1149	R_R00026_c;R_R00131_c;R_R00511_c;R_R00968_c;R_R00994_c;R_R01512_c;R_R01641_c;	0.0244	2.5562 -3.5008
1150	R_R00026_c;R_R00131_c;R_R00511_c;R_R00968_c;R_R00994_c;R_R01512_c;R_R01639_c;	0.0248	2.5576 -3.5023
1151	R_R00026_c;R_R00511_c;R_R00963_c;R_R00994_c;R_R01512_c;EXC_IN_m21;EXC_IN_m26;	0.0176	2.5336 -3.4766
1152	R_R00026_c;R_R00131_c;R_R00511_c;R_R00963_c;R_R00994_c;R_R01512_c;EXC_IN_m26;	0.0176	2.5336 -3.4766
1153	R_R00026_c;R_R00206_c;R_R00517_c;R_R00968_c;R_R05875_c;R_R00342_c;R_R01517_c;	0.0271	3.2883 -3.3055
1154	R_R00026_c;R_R00206_c;R_R00216_c;R_R00511_c;R_R00963_c;R_R05875_c;R_R01517_c;	0.027	3.2872 -3.3044
1155	R_R00026_c;R_R00206_c;R_R00216_c;R_R00511_c;R_R00968_c;R_R05875_c;R_R01517_c;	0.027	3.2872 -3.3044
1156	R_R00026_c;R_R00206_c;R_R00511_c;R_R00968_c;R_R05875_c;R_R00342_c;R_R01517_c;	0.0271	3.2883 -3.3055
1157	R_R00026_c;R_R00206_c;R_R00511_c;R_R00963_c;R_R05875_c;R_R00342_c;R_R01517_c;	0.0271	3.2883 -3.3055
1158	R_R00026_c;R_R00206_c;R_R00216_c;R_R00517_c;R_R00968_c;R_R05875_c;R_R01517_c;	0.027	3.2872 -3.3044
1159	R_R00026_c;R_R00206_c;R_R00517_c;R_R00963_c;R_R05875_c;R_R00342_c;R_R01517_c;	0.0271	3.2883 -3.3055
1160	R_R00026_c;R_R00206_c;R_R00216_c;R_R00517_c;R_R00963_c;R_R05875_c;R_R01517_c;	0.027	3.2872 -3.3044
1161	R_R00026_c;R_R00963_c;R_R00994_c;R_R01512_c;R_R07181_c;R_R09508_c;R_R_OPM9r;	0.0163	2.5106 -2.517
1162	R_R00019_c;R_R00206_c;R_R00216_c;R_R00228_c;R_R00299_c;R_R01518_c;R_R_OPM9r;	0.0114	2.5354 -2.538
1163	R_R00019_c;R_R00212_c;R_R00235_c;R_R00921_c;R_R01512_c;R_R02073_c;R_R09508_c;	0.0144	3.5665 -3.5716
1164	R_R00019_c;R_R00212_c;R_R00217_c;R_R00235_c;R_R00921_c;R_R01512_c;R_R09508_c;	0.0271	3.5231 -3.5336
1165	R_R00019_c;R_R00212_c;R_R01512_c;R_R01518_c;R_R05875_c;R_R07181_c;R_R_OPM9r;	0.0575	3.4329 -3.4356
1166	R_R00019_c;R_R00212_c;R_R00217_c;R_R01518_c;R_R09508_c;R_R00342_c;R_R01517_c;	0.0271	3.5328 -3.5337
1167	R_R00019_c;R_R00212_c;R_R00703_c;R_R01512_c;R_R01518_c;R_R05875_c;EXC_IN_m26;	0.0523	3.0053 -3.0224
1168	R_R00019_c;R_R00212_c;R_R00703_c;R_R01512_c;R_R01518_c;R_R05875_c;R_R01641_c;	0.0731	3.1076 -3.1242
1169	R_R00019_c;R_R00212_c;R_R00703_c;R_R01056_c;R_R01512_c;R_R01518_c;R_R05875_c;	0.0728	3.0737 -3.0905
1170	R_R00019_c;R_R00212_c;R_R00703_c;R_R01512_c;R_R01518_c;R_R01639_c;R_R05875_c;	0.0744	3.114 -3.1306
1171	R_R00019_c;R_R00212_c;R_R00217_c;R_R00248_c;R_R01518_c;R_R09508_c;R_R01517_c;	0.0383	3.4872 -3.5002
1172	R_R00019_c;R_R00206_c;R_R00212_c;R_R00217_c;R_R01518_c;R_R09508_c;R_R01517_c;	0.0273	3.5225 -3.533
1173	R_R00019_c;R_R00206_c;R_R00216_c;R_R00754_c;R_R00959_c;R_R01518_c;R_R_OPM9r;	0.0115	2.5353 -2.5379
1174	R_R00019_c;R_R00206_c;R_R00216_c;R_R00299_c;R_R00754_c;R_R01518_c;R_R_OPM9r;	0.0114	2.5354 -2.538
1175	R_R00019_c;R_R00206_c;R_R00216_c;R_R00228_c;R_R00959_c;R_R01518_c;R_R_OPM9r;	0.0115	2.5353 -2.5379
1176	R_R00019_c;R_R00206_c;R_R00228_c;R_R00959_c;R_R01518_c;R_R_OPM9r; R_R00342_c;	0.0116	2.5351 -2.5377
1177	R_R00019_c;R_R00206_c;R_R00299_c;R_R00754_c;R_R01518_c;R_R_OPM9r; R_R00342_c;	0.0115	2.5352 -2.5378
1178	R_R00019_c;R_R00206_c;R_R00228_c;R_R00299_c;R_R01518_c;R_R_OPM9r; R_R00342_c;	0.0115	2.5352 -2.5378
1179	R_R00019_c;R_R00086_c;R_R00754_c;R_R00968_c;R_R01512_c;R_R03050_c;R_R09508_c;	0.0101	2.5378 -2.5407
1180	R_R00019_c;R_R00086_c;R_R00754_c;R_R00963_c;R_R01512_c;R_R03050_c;R_R09508_c;	0.0101	2.5378 -2.5407
1181	R_R00019_c;R_R00086_c;R_R00212_c;R_R00217_c;R_R00248_c;R_R01512_c;R_R09508_c;	0.023	3.5339 -3.546
1182	R_R00019_c;R_R00086_c;R_R00228_c;R_R00968_c;R_R01512_c;R_R03050_c;R_R09508_c;	0.0101	2.5378 -2.5407
1183	R_R00019_c;R_R00086_c;R_R00131_c;R_R00754_c;R_R00963_c;R_R01512_c;R_R09508_c;	0.0001	2.6124 -2.6125
1184	R_R00019_c;R_R00086_c;R_R00754_c;R_R00968_c;R_R01512_c;R_R09508_c;EXC_IN_m21;	0.0001	2.6124 -2.6125
1185	R_R00019_c;R_R00086_c;R_R00228_c;R_R00963_c;R_R01512_c;R_R09508_c;EXC_IN_m21;	0.0001	2.6124 -2.6125
1186	R_R00019_c;R_R00086_c;R_R00131_c;R_R00228_c;R_R00963_c;R_R01512_c;R_R09508_c;	0.0001	2.6124 -2.6125
1187	R_R00019_c;R_R00086_c;R_R00228_c;R_R00968_c;R_R01512_c;R_R09508_c;EXC_IN_m21;	0.0001	2.6124 -2.6125
1188	R_R00019_c;R_R00206_c;R_R00212_c;R_R00216_c;R_R00248_c;R_R01512_c;R_R_OPM9r;	0.0108	2.5336 -2.5434
1189	R_R00019_c;R_R00212_c;R_R00968_c;R_R00994_c;R_R01209_c;R_R01512_c;R_R09508_c;	0.0148	3.5214 -3.5334
1190	R_R00019_c;R_R00212_c;R_R00963_c;R_R00994_c;R_R01209_c;R_R01512_c;R_R09508_c;	0.0148	3.5214 -3.5334
1191	R_R00019_c;R_R00212_c;R_R00968_c;R_R00994_c;R_R01512_c;R_R03050_c;R_R09508_c;	0.0148	3.5214 -3.5334
1192	R_R00019_c;R_R00212_c;R_R00963_c;R_R00994_c;R_R01512_c;R_R03050_c;R_R09508_c;	0.0148	3.5214 -3.5334
1193	R_R00019_c;R_R00206_c;R_R00212_c;R_R00216_c;R_R01512_c;R_R07181_c;R_R_OPM9r;	0.0054	2.594 -2.598
1194	R_R00019_c;R_R00206_c;R_R00212_c;R_R00959_c;R_R01518_c;R_R07181_c;R_R00342_c;	0.0416	3.4435 -3.48
1195	R_R00019_c;R_R00206_c;R_R00212_c;R_R00299_c;R_R01518_c;R_R07181_c;R_R00342_c;	0.0414	3.4439 -3.4804
1196	R_R00019_c;R_R00212_c;R_R00968_c;R_R01512_c;R_R03050_c;R_R05875_c;R_R09508_c;	0.0132	3.3327 -3.3557
1197	R_R00019_c;R_R00212_c;R_R00968_c;R_R01209_c;R_R01512_c;R_R05875_c;R_R09508_c;	0.0132	3.3327 -3.3557
1198	R_R00019_c;R_R00212_c;R_R00963_c;R_R01512_c;R_R03050_c;R_R05875_c;R_R09508_c;	0.0132	3.3327 -3.3557
1199	R_R00019_c;R_R00206_c;R_R00212_c;R_R00216_c;R_R00754_c;R_R01512_c;R_R_OPM9r;	0.0158	2.5238 -2.5342
1200	R_R00019_c;R_R00206_c;R_R00212_c;R_R00216_c;R_R00228_c;R_R01512_c;R_R_OPM9r;	0.0158	2.5238 -2.5342
1201	R_R00019_c;R_R00212_c;R_R00216_c;R_R00217_c;R_R01518_c;R_R09508_c;R_R01517_c;	0.027	3.533 -3.5339
1202	R_R00019_c;R_R00086_c;R_R00228_c;R_R00248_c;R_R00968_c;R_R01512_c;R_R09508_c;	0.0027	2.5549 -2.5572
1203	R_R00019_c;R_R00086_c;R_R00248_c;R_R00754_c;R_R00968_c;R_R01512_c;R_R09508_c;	0.0027	2.5549 -2.5572
1204	R_R00019_c;R_R00086_c;R_R00248_c;R_R00754_c;R_R00963_c;R_R01512_c;R_R09508_c;	0.0027	2.5549 -2.5572
1205	R_R00019_c;R_R00086_c;R_R00228_c;R_R00248_c;R_R00963_c;R_R01512_c;R_R09508_c;	0.0027	2.5549 -2.5572
1206	R_R00019_c;R_R00206_c;R_R00212_c;R_R00703_c;R_R01512_c;R_R01639_c;R_R05875_c;	0.0963	3.3233 -3.3267
1207	R_R00019_c;R_R00206_c;R_R00216_c;R_R00217_c;R_R01639_c;R_R_OPM9r; R_R01517_c;	0.0297	2.4759 -2.4874
1208	R_R00019_c;R_R00086_c;R_R00131_c;R_R00754_c;R_R00968_c;R_R01512_c;R_R09508_c;	0.0001	2.6124 -2.6125
1209	R_R00019_c;R_R00086_c;R_R00754_c;R_R00963_c;R_R01512_c;R_R09508_c;EXC_IN_m21;	0.0001	2.6124 -2.6125
1210	R_R00019_c;R_R00086_c;R_R00131_c;R_R00228_c;R_R00968_c;R_R01512_c;R_R09508_c;	0.0001	2.6124 -2.6125
1211	R_R00019_c;R_R00212_c;R_R00217_c;R_R01518_c;R_R05875_c;R_R09508_c;R_R01517_c;	0.0351	3.4961 -3.5096
1212	R_R00019_c;R_R00212_c;R_R00963_c;R_R01209_c;R_R01512_c;R_R05875_c;R_R09508_c;	0.0132	3.3327 -3.3557
1213	R_R00019_c;R_R00206_c;R_R00212_c;R_R00248_c;R_R01512_c;R_R05875_c;R_R_OPM9r;	0.0232	2.6458 -2.6558
1214	R_R00019_c;R_R00212_c;R_R00963_c;R_R00994_c;R_R01512_c;R_R05875_c;R_R09508_c;	0.0142	3.315 -3.3399
1215	R_R00019_c;R_R00212_c;R_R00968_c;R_R00994_c;R_R01512_c;R_R05875_c;R_R09508_c;	0.0142	3.315 -3.3399
1216	R_R00019_c;R_R00206_c;R_R00754_c;R_R00959_c;R_R01518_c;R_R_OPM9r; R_R00342_c;	0.0116	2.5351 -2.5377
1217	R_R00019_c;R_R00086_c;R_R00228_c;R_R00963_c;R_R01512_c;R_R03050_c;R_R09508_c;	0.0101	2.5378 -2.5407
1218	R_R00019_c;R_R00206_c;R_R00212_c;R_R01512_c;R_R05875_c;R_R_OPM9r; EXC_IN_m21;	0.0291	2.6125 -2.6247
1219	R_R00019_c;R_R00131_c;R_R00206_c;R_R00212_c;R_R01512_c;R_R05875_c;R_R_OPM9r;	0.0291	2.6125 -2.6247
1220	R_R00019_c;R_R00206_c;R_R00212_c;R_R00216_c;R_R01512_c;R_R_OPM9r; EXC_IN_m21;	0.0095	2.5916 -2.6004
1221	R_R00019_c;R_R00131_c;R_R00206_c;R_R00212_c;R_R00216_c;R_R01512_c;R_R_OPM9r;	0.0095	2.5916 -2.6004
1222	R_R00019_c;R_R00206_c;R_R00212_c;R_R00216_c;R_R01512_c;R_R05875_c;R_R_OPM9r;	0.0108	2.3196 -2.3362
1223	R_R00014_c;R_R00235_c;R_R00431_c;R_R00921_c;R_R01512_c;R_R07181_c;EXC_IN_m21;	0.0283	2.564 -3.53
1224	R_R00014_c;R_R00131_c;R_R00235_c;R_R00431_c;R_R00921_c;R_R01512_c;R_R07181_c;	0.0283	2.564 -3.53
1225	R_R00014_c;R_R00019_c;R_R00086_c;R_R00754_c;R_R00968_c;R_R01512_c;R_R09508_c;	0.0074	2.5447 -2.5468
1226	R_R00014_c;R_R00235_c;R_R00431_c;R_R00921_c;R_R01512_c;R_R01639_c;R_R07181_c;	0.0389	2.476 -3.4985
1227	R_R00014_c;R_R00019_c;R_R00212_c;R_R00963_c;R_R01512_c;R_R05875_c;R_R09508_c;	0.0117	3.341 -3.3614
1228	R_R00014_c;R_R00026_c;R_R00212_c;R_R00248_c;R_R01512_c;R_R07181_c;R_R09508_c;	0.0707	3.401 -3.4033
1229	R_R00014_c;R_R00019_c;R_R00212_c;R_R00963_c;R_R00994_c;R_R01512_c;R_R09508_c;	0.0133	3.5274 -3.5383
1230	R_R00014_c;R_R00019_c;R_R00212_c;R_R00968_c;R_R00994_c;R_R01512_c;R_R09508_c;	0.0133	3.5274 -3.5383
1231	R_R00014_c;R_R00026_c;R_R00212_c;R_R00248_c;R_R01512_c;R_R09508_c;R_R_OPM9r;	0.0741	3.3908 -3.3933
1232	R_R00014_c;R_R00026_c;R_R00968_c;R_R01512_c;R_R07181_c;R_R09508_c;R_R_OPM9r;	0.0181	2.5186 -2.5256
1233	R_R00014_c;R_R00026_c;R_R00963_c;R_R01512_c;R_R07181_c;R_R09508_c;R_R_OPM9r;	0.0181	2.5186 -2.5256
1234	R_R00014_c;R_R00019_c;R_R00086_c;R_R00228_c;R_R00968_c;R_R01512_c;R_R09508_c;	0.0074	2.5447 -2.5468
1235	R_R00014_c;R_R00019_c;R_R00086_c;R_R00754_c;R_R00963_c;R_R01512_c;R_R09508_c;	0.0074	2.5447 -2.5468
1236	R_R00014_c;R_R00019_c;R_R00212_c;R_R00968_c;R_R01512_c;R_R05875_c;R_R09508_c;	0.0117	3.341 -3.3614
1237	R_R00014_c;R_R00019_c;R_R00086_c;R_R00228_c;R_R00963_c;R_R01512_c;R_R09508_c;	0.0074	2.5447 -2.5468
1238	R_R00014_c;R_R00235_c;R_R00431_c;R_R00921_c;R_R00994_c;R_R01512_c;R_R07181_c;	0.0293	2.4845 -3.4882
1239	R_R00014_c;R_R00026_c;R_R00206_c;R_R00963_c;R_R01512_c;R_R05875_c;R_R07181_c;	0.0425	2.9068 -3.331
1240	R_R00014_c;R_R00026_c;R_R00206_c;R_R00968_c;R_R01512_c;R_R05875_c;R_R07181_c;	0.0425	2.9068 -3.331
1241	R_R00004_c;R_R00019_c;R_R00127_c;R_R00212_c;R_R01512_c;R_R04779_c;R_R09508_c;	0.0267	3.534 -3.5349
1242	R_R00004_c;R_R00299_c;R_R00431_c;R_R00754_c;R_R01056_c;R_R01518_c;R_R05875_c;	0.067	3.3561 -3.3587
1243	R_R00004_c;R_R00228_c;R_R00299_c;R_R00431_c;R_R01056_c;R_R01518_c;R_R05875_c;	0.067	3.3561 -3.3587
1244	R_R00004_c;R_R00431_c;R_R00754_c;R_R00959_c;R_R01056_c;R_R01518_c;R_R05875_c;	0.0672	3.3557 -3.3583
1245	R_R00004_c;R_R00228_c;R_R00431_c;R_R00959_c;R_R01518_c;R_R05875_c;R_R01641_c;	0.0678	3.4002 -3.404
1246	R_R00004_c;R_R00228_c;R_R00299_c;R_R00431_c;R_R01518_c;R_R05875_c;R_R01641_c;	0.0677	3.4006 -3.4044
1247	R_R00004_c;R_R00299_c;R_R00431_c;R_R00754_c;R_R01518_c;R_R05875_c;R_R01641_c;	0.0677	3.4006 -3.4044
1248	R_R00004_c;R_R00299_c;R_R00754_c;R_R01056_c;R_R01518_c;R_R05875_c;R_R00342_c;	0.07	3.3001 -3.3472
1249	R_R00004_c;R_R00754_c;R_R00959_c;R_R01056_c;R_R01518_c;R_R05875_c;R_R00342_c;	0.0702	3.2995 -3.3467
1250	R_R00004_c;R_R00228_c;R_R00299_c;R_R01518_c;R_R05875_c;R_R00342_c;R_R01641_c;	0.0708	3.3464 -3.3949
1251	R_R00004_c;R_R00216_c;R_R00299_c;R_R00754_c;R_R01518_c;R_R01639_c;R_R05875_c;	0.0718	3.353 -3.4001
1252	R_R00004_c;R_R00228_c;R_R00959_c;R_R01518_c;R_R05875_c;R_R00342_c;R_R01641_c;	0.0709	3.3459 -3.3944
1253	R_R00004_c;R_R00216_c;R_R00228_c;R_R00299_c;R_R01056_c;R_R01518_c;R_R05875_c;	0.0696	3.3018 -3.3489
1254	R_R00004_c;R_R00216_c;R_R00299_c;R_R00754_c;R_R01056_c;R_R01518_c;R_R05875_c;	0.0696	3.3018 -3.3489
1255	R_R00004_c;R_R00216_c;R_R00754_c;R_R00959_c;R_R01056_c;R_R01518_c;R_R05875_c;	0.0697	3.3013 -3.3484
1256	R_R00004_c;R_R00216_c;R_R00228_c;R_R00959_c;R_R01056_c;R_R01518_c;R_R05875_c;	0.0697	3.3013 -3.3484
1257	R_R00004_c;R_R00216_c;R_R00228_c;R_R00299_c;R_R01518_c;R_R01639_c;R_R05875_c;	0.0718	3.353 -3.4001
1258	R_R00004_c;R_R00216_c;R_R00228_c;R_R00959_c;R_R01518_c;R_R01639_c;R_R05875_c;	0.0719	3.3525 -3.3997
1259	R_R00004_c;R_R00299_c;R_R00754_c;R_R01518_c;R_R05875_c;R_R00342_c;R_R01641_c;	0.0708	3.3464 -3.3949
1260	R_R00004_c;R_R00299_c;R_R00754_c;R_R01518_c;R_R01639_c;R_R05875_c;R_R00342_c;	0.0722	3.3515 -3.3987
1261	R_R00004_c;R_R00228_c;R_R00299_c;R_R01518_c;R_R01639_c;R_R05875_c;R_R00342_c;	0.0722	3.3515 -3.3987
1262	R_R00004_c;R_R00228_c;R_R00299_c;R_R01056_c;R_R01518_c;R_R05875_c;R_R00342_c;	0.07	3.3001 -3.3472
1263	R_R00004_c;R_R00754_c;R_R00959_c;R_R01518_c;R_R05875_c;R_R00342_c;R_R01641_c;	0.0709	3.3459 -3.3944
1264	R_R00004_c;R_R00754_c;R_R00959_c;R_R01518_c;R_R01639_c;R_R05875_c;R_R00342_c;	0.0724	3.351 -3.3983
1265	R_R00004_c;R_R00228_c;R_R00959_c;R_R01518_c;R_R01639_c;R_R05875_c;R_R00342_c;	0.0724	3.351 -3.3983
1266	R_R00004_c;R_R00228_c;R_R00959_c;R_R01056_c;R_R01518_c;R_R05875_c;R_R00342_c;	0.0702	3.2995 -3.3467
1267	R_R00004_c;R_R00216_c;R_R00299_c;R_R00754_c;R_R01518_c;R_R05875_c;R_R01641_c;	0.0703	3.3478 -3.3963
1268	R_R00004_c;R_R00216_c;R_R00754_c;R_R00959_c;R_R01518_c;R_R05875_c;R_R01641_c;	0.0705	3.3474 -3.3959
1269	R_R00004_c;R_R00228_c;R_R00431_c;R_R00959_c;R_R01518_c;R_R05875_c;EXC_IN_m26;	0.0472	3.3186 -3.3273
1270	R_R00004_c;R_R00228_c;R_R00299_c;R_R00431_c;R_R01518_c;R_R05875_c;EXC_IN_m26;	0.0472	3.319 -3.3277
1271	R_R00004_c;R_R00431_c;R_R00754_c;R_R00959_c;R_R01518_c;R_R05875_c;EXC_IN_m26;	0.0472	3.3186 -3.3273
1272	R_R00004_c;R_R00299_c;R_R00431_c;R_R00754_c;R_R01518_c;R_R05875_c;EXC_IN_m26;	0.0472	3.319 -3.3277
1273	R_R00004_c;R_R00299_c;R_R00431_c;R_R00754_c;R_R01518_c;R_R01639_c;R_R05875_c;	0.069	3.4059 -3.4083
1274	R_R00004_c;R_R00216_c;R_R00228_c;R_R00959_c;R_R01518_c;R_R05875_c;EXC_IN_m26;	0.0485	3.2692 -3.3194
1275	R_R00004_c;R_R00299_c;R_R00754_c;R_R01518_c;R_R05875_c;R_R00342_c;EXC_IN_m26;	0.0486	3.2682 -3.3185
1276	R_R00004_c;R_R00216_c;R_R00228_c;R_R00959_c;R_R01518_c;R_R05875_c;R_R01641_c;	0.0705	3.3474 -3.3959
1277	R_R00004_c;R_R00216_c;R_R00228_c;R_R00299_c;R_R01518_c;R_R05875_c;R_R01641_c;	0.0703	3.3478 -3.3963
1278	R_R00004_c;R_R00228_c;R_R00431_c;R_R00959_c;R_R01056_c;R_R01518_c;R_R05875_c;	0.0672	3.3557 -3.3583
1279	R_R00004_c;R_R00216_c;R_R00754_c;R_R00959_c;R_R01518_c;R_R05875_c;EXC_IN_m26;	0.0485	3.2692 -3.3194
1280	R_R00004_c;R_R00216_c;R_R00299_c;R_R00754_c;R_R01518_c;R_R05875_c;EXC_IN_m26;	0.0484	3.2696 -3.3198
1281	R_R00004_c;R_R00216_c;R_R00228_c;R_R00299_c;R_R01518_c;R_R05875_c;EXC_IN_m26;	0.0484	3.2696 -3.3198
1282	R_R00004_c;R_R00754_c;R_R00959_c;R_R01518_c;R_R05875_c;R_R00342_c;EXC_IN_m26;	0.0487	3.2678 -3.3181
1283	R_R00004_c;R_R00228_c;R_R00959_c;R_R01518_c;R_R05875_c;R_R00342_c;EXC_IN_m26;	0.0487	3.2678 -3.3181
1284	R_R00004_c;R_R00228_c;R_R00299_c;R_R01518_c;R_R05875_c;R_R00342_c;EXC_IN_m26;	0.0486	3.2682 -3.3185
1285	R_R00004_c;R_R00212_c;R_R00959_c;R_R01518_c;R_R07181_c;R_R_OPM9r; R_R00342_c;	0.0708	3.4005 -3.4029
1286	R_R00004_c;R_R00212_c;R_R00299_c;R_R01518_c;R_R07181_c;R_R_OPM9r; R_R00342_c;	0.0707	3.4009 -3.4034
1287	R_R00004_c;R_R00212_c;R_R00299_c;R_R00431_c;R_R01518_c;R_R07181_c;R_R_OPM9r;	0.0677	3.41 -3.4124
1288	R_R00004_c;R_R00235_c;R_R00431_c;R_R00517_c;R_R00921_c;R_R04779_c;R_R07181_c;	0.0178	2.5233 -3.5613
1289	R_R00004_c;R_R00212_c;R_R00431_c;R_R00959_c;R_R01518_c;R_R07181_c;R_R_OPM9r;	0.0678	3.4096 -3.412
1290	R_R00004_c;R_R00026_c;R_R00127_c;R_R00212_c;R_R00426_c;R_R01512_c;R_R04779_c;	0.0405	3.4921 -3.4936
1291	R_R00004_c;R_R00235_c;R_R00431_c;R_R00921_c;R_R04779_c;R_R07181_c;R_R_OPM9r;	0.0126	2.5351 -3.5771
1292	R_R00004_c;R_R00217_c;R_R00235_c;R_R00921_c;R_R04779_c;R_R05875_c;R_R00342_c;	0.0309	3.2724 -3.2782
1293	R_R00004_c;R_R00026_c;R_R00127_c;R_R00426_c;R_R01512_c;R_R04779_c;R_R05875_c;	0.025	3.3067 -3.312
1294	R_R00004_c;R_R00131_c;R_R00235_c;R_R00248_c;R_R00921_c;R_R01518_c;R_R04779_c;	0.0187	2.5807 -3.5587
1295	R_R00004_c;R_R00235_c;R_R00248_c;R_R00921_c;R_R01518_c;R_R04779_c;EXC_IN_m21;	0.0187	2.5807 -3.5587
1296	R_R00004_c;R_R00235_c;R_R00248_c;R_R00431_c;R_R00921_c;R_R04779_c;EXC_IN_m21;	0.0183	2.5816 -3.5601
1297	R_R00004_c;R_R00131_c;R_R00235_c;R_R00248_c;R_R00431_c;R_R00921_c;R_R04779_c;	0.0183	2.5816 -3.5601
1298	R_R00004_c;R_R00127_c;R_R00426_c;R_R01518_c;R_R04779_c;R_R05875_c;R_R01517_c;	0.0258	3.3036 -3.5374
1299	R_R00004_c;R_R00212_c;R_R00216_c;R_R00299_c;R_R01518_c;R_R07181_c;R_R_OPM9r;	0.0702	3.4023 -3.4047
1300	R_R00004_c;R_R00431_c;R_R00754_c;R_R00959_c;R_R01518_c;R_R01639_c;R_R05875_c;	0.0692	3.4055 -3.4079
1301	R_R00004_c;R_R00431_c;R_R00754_c;R_R00959_c;R_R01518_c;R_R05875_c;R_R01641_c;	0.0678	3.4002 -3.404
1302	R_R00004_c;R_R00127_c;R_R00248_c;R_R00754_c;R_R01518_c;R_R04779_c;R_R07160_c;	0.0258	2.5055 -3.5375
1303	R_R00004_c;R_R00703_c;R_R00754_c;R_R00959_c;R_R01518_c;R_R05875_c;R_R_OPM9r;	0.042	3.4873 -3.4892
1304	R_R00004_c;R_R00228_c;R_R00703_c;R_R00959_c;R_R01518_c;R_R05875_c;R_R_OPM9r;	0.042	3.4873 -3.4892
1305	R_R00004_c;R_R00127_c;R_R00216_c;R_R01518_c;R_R04779_c;R_R07181_c;R_R_OPM9r;	0.0127	2.5349 -3.5769
1306	R_R00004_c;R_R00127_c;R_R01518_c;R_R04779_c;R_R07181_c;R_R_OPM9r; R_R00342_c;	0.0127	2.5348 -3.5766
1307	R_R00004_c;R_R00127_c;R_R00228_c;R_R00248_c;R_R01518_c;R_R04779_c;R_R07160_c;	0.0258	2.5055 -3.5375
1308	R_R00004_c;R_R00127_c;R_R00754_c;R_R01518_c;R_R04779_c;R_R07160_c;EXC_IN_m21;	0.0334	2.5555 -3.5149
1309	R_R00004_c;R_R00127_c;R_R00228_c;R_R01518_c;R_R04779_c;R_R07160_c;EXC_IN_m21;	0.0334	2.5555 -3.5149
1310	R_R00004_c;R_R00127_c;R_R00131_c;R_R00228_c;R_R01518_c;R_R04779_c;R_R07160_c;	0.0334	2.5555 -3.5149
1311	R_R00004_c;R_R00235_c;R_R00921_c;R_R01518_c;R_R09508_c;R_R_OPM9r; R_R00342_c;	0.0487	3.4672 -3.4692
1312	R_R00004_c;R_R00212_c;R_R00235_c;R_R00248_c;R_R00431_c;R_R00921_c;R_R00959_c;	0.0854	3.3564 -3.3594
1313	R_R00004_c;R_R00212_c;R_R00235_c;R_R00248_c;R_R00299_c;R_R00431_c;R_R00921_c;	0.0852	3.3569 -3.3599
1314	R_R00004_c;R_R00127_c;R_R00131_c;R_R00754_c;R_R01518_c;R_R04779_c;R_R07160_c;	0.0334	2.5555 -3.5149
1315	R_R00004_c;R_R00216_c;R_R00235_c;R_R00921_c;R_R01518_c;R_R04779_c;R_R05875_c;	0.027	3.2992 -3.3046
1316	R_R00004_c;R_R00754_c;R_R00959_c;R_R01518_c;R_R05875_c;R_R09508_c;R_R_OPM9r;	0.0071	3.5932 -3.5936
1317	R_R00004_c;R_R00228_c;R_R00299_c;R_R01518_c;R_R05875_c;R_R09508_c;R_R_OPM9r;	0.007	3.5933 -3.5936
1318	R_R00004_c;R_R00228_c;R_R00959_c;R_R01518_c;R_R05875_c;R_R09508_c;R_R_OPM9r;	0.0071	3.5932 -3.5936
1319	R_R00004_c;R_R00299_c;R_R00754_c;R_R01518_c;R_R05875_c;R_R09508_c;R_R_OPM9r;	0.007	3.5933 -3.5936
1320	R_R00004_c;R_R00127_c;R_R00431_c;R_R01518_c;R_R04779_c;R_R07181_c;R_R_OPM9r;	0.0122	2.536 -3.5783
1321	R_R00004_c;R_R00212_c;R_R00217_c;R_R00235_c;R_R00921_c;R_R04779_c;R_R00342_c;	0.0472	3.4306 -3.4735
1322	R_R00004_c;R_R00216_c;R_R00754_c;R_R00959_c;R_R01518_c;R_R01639_c;R_R05875_c;	0.0719	3.3525 -3.3997
1323	R_R00004_c;R_R00228_c;R_R00299_c;R_R00431_c;R_R01518_c;R_R01639_c;R_R05875_c;	0.069	3.4059 -3.4083
1324	R_R00004_c;R_R00228_c;R_R00431_c;R_R00959_c;R_R01518_c;R_R01639_c;R_R05875_c;	0.0692	3.4055 -3.4079
1325	R_R00004_c;R_R00212_c;R_R00216_c;R_R00959_c;R_R01518_c;R_R07181_c;R_R_OPM9r;	0.0704	3.4019 -3.4043
1326	R_R00004_c;R_R00206_c;R_R00248_c;R_R01518_c;R_R07181_c;R_R09508_c;R_R_OPM9r;	0.02	3.5365 -3.5549
1327	R_R00004_c;R_R00235_c;R_R00248_c;R_R00921_c;R_R00994_c;R_R01518_c;R_R04779_c;	0.0215	2.5026 -3.5126
1328	R_R00004_c;R_R00127_c;R_R00228_c;R_R01518_c;R_R04779_c;R_R05875_c;R_R_OPM9r;	0.0428	3.4782 -3.4867
1329	R_R00004_c;R_R00127_c;R_R00754_c;R_R01518_c;R_R04779_c;R_R05875_c;R_R_OPM9r;	0.0428	3.4782 -3.4867
1330	R_R00004_c;R_R00216_c;R_R00235_c;R_R00921_c;R_R01518_c;R_R09508_c;R_R_OPM9r;	0.0485	3.4514 -3.4696
1331	R_R00004_c;R_R00235_c;R_R00431_c;R_R00921_c;R_R00994_c;R_R04779_c;EXC_IN_m21;	0.0265	2.5545 -3.4971
1332	R_R00004_c;R_R00127_c;R_R00431_c;R_R00994_c;R_R01518_c;R_R04779_c;EXC_IN_m21;	0.0256	2.5562 -3.5
1333	R_R00004_c;R_R00127_c;R_R00131_c;R_R00431_c;R_R00994_c;R_R01518_c;R_R04779_c;	0.0256	2.5562 -3.5
1334	R_R00004_c;R_R00131_c;R_R00235_c;R_R00431_c;R_R00921_c;R_R00994_c;R_R04779_c;	0.0265	2.5545 -3.4971
1335	R_R00004_c;R_R00235_c;R_R00248_c;R_R00431_c;R_R00921_c;R_R00994_c;R_R04779_c;	0.0179	2.5109 -3.524
1336	R_R00004_c;R_R00206_c;R_R00226_c;R_R00248_c;R_R01518_c;R_R07181_c;R_R09508_c;	0.0393	3.4775 -3.4973
1337	R_R00004_c;R_R00206_c;R_R00248_c;R_R01518_c;R_R04672_c;R_R07181_c;R_R09508_c;	0.0393	3.4775 -3.4973
1338	R_R00004_c;R_R00299_c;R_R00703_c;R_R00754_c;R_R01518_c;R_R05875_c;R_R_OPM9r;	0.0418	3.4877 -3.4896
1339	R_R00004_c;R_R00228_c;R_R00299_c;R_R00703_c;R_R01518_c;R_R05875_c;R_R_OPM9r;	0.0418	3.4877 -3.4896
1340	R_R00004_c;R_R00235_c;R_R00921_c;R_R01518_c;R_R04779_c;R_R05875_c;R_R00342_c;	0.0271	3.3003 -3.3057
1341	R_R00004_c;R_R00127_c;R_R01518_c;R_R04779_c;R_R05875_c;R_R09508_c;R_R_OPM9r;	0.0406	3.3925 -3.468
1342	R_R00004_c;R_R00127_c;R_R01518_c;R_R04779_c;R_R05875_c;R_R_OPM9r; R_R01517_c;	0.0069	3.0822 -3.0878
1343	R_R00004_c;R_R00235_c;R_R00921_c;R_R01518_c;R_R02739_c;R_R02740_c;R_R09508_c;	0.0903	3.3411 -3.3446
1344	R_R00004_c;R_R00206_c;R_R00216_c;R_R00217_c;R_R00999_c;R_R01001_c;R_R04930_c;	0.0015	2.1988 -2.1993
1345	R_R00004_c;R_R00206_c;R_R00216_c;R_R00217_c;R_R00999_c;R_R03260_c;R_R04930_c;	0.0015	2.1988 -2.1993
1346	R_R00004_c;R_R00206_c;R_R00216_c;R_R00217_c;R_R00999_c;R_R03260_c;R_R04946_c;	0.0015	2.1988 -2.1993
1347	R_R00206_c;R_R00212_c;R_R01512_c;R_R01600_c;	0.032	3.518 -3.5192
1348	R_R00212_c;R_R01512_c;R_R01518_c;R_R01600_c;	0.0302	3.5231 -3.5243
1349	R_R01512_c;R_R01518_c;R_R01600_c;R_R05875_c;	0.0166	3.0709 -3.3436
1350	R_R00206_c;R_R01512_c;R_R01600_c;R_R05875_c;R_R00342_c;	0.0175	3.0659 -3.3409
1351	R_R01512_c;R_R01518_c;R_R01600_c;R_R07181_c;R_R_OPM9r;	0.0119	2.5332 -3.4556
1352	R_R00206_c;R_R00216_c;R_R00217_c;R_R01600_c;R_R01517_c;	0.0138	2.5167 -3.5398
1353	R_R00206_c;R_R00216_c;R_R01512_c;R_R01600_c;R_R05875_c;	0.0175	3.0653 -3.3402
1354	R_R00206_c;R_R00212_c;R_R01518_c;R_R01600_c;R_R01517_c;	0.0324	3.5168 -3.518
1355	R_R00212_c;R_R00235_c;R_R00921_c;R_R01512_c;R_R01600_c;	0.0327	3.5159 -3.5171
1356	R_R00248_c;R_R01512_c;R_R01518_c;R_R01600_c;EXC_IN_m21;	0.0173	2.5782 -3.4339
1357	R_R00131_c;R_R00206_c;R_R00248_c;R_R01512_c;R_R01600_c;	0.0182	2.5766 -3.4301
1358	R_R00131_c;R_R00248_c;R_R01512_c;R_R01518_c;R_R01600_c;	0.0173	2.5782 -3.4339
1359	R_R00206_c;R_R00248_c;R_R01512_c;R_R01600_c;EXC_IN_m21;	0.0182	2.5766 -3.4301
1360	R_R00212_c;R_R00517_c;R_R00963_c;R_R01512_c;R_R01600_c;	0.0396	3.4832 -3.4963
1361	R_R00212_c;R_R00511_c;R_R00963_c;R_R01512_c;R_R01600_c;	0.0396	3.4832 -3.4963
1362	R_R00212_c;R_R00517_c;R_R00968_c;R_R01512_c;R_R01600_c;	0.0396	3.4832 -3.4963
1363	R_R00212_c;R_R00511_c;R_R00968_c;R_R01512_c;R_R01600_c;	0.0396	3.4832 -3.4963
1364	R_R00517_c;R_R00963_c;R_R01512_c;R_R01600_c;R_R07181_c;	0.0165	2.5264 -3.5655
1365	R_R00206_c;R_R00217_c;R_R01600_c;R_R00342_c;R_R01517_c;	0.014	2.5163 -3.5392
1366	R_R00511_c;R_R00968_c;R_R01512_c;R_R01600_c;R_R07181_c;	0.0164	2.5265 -3.5656
1367	R_R00517_c;R_R00968_c;R_R01512_c;R_R01600_c;R_R07181_c;	0.0164	2.5265 -3.5656
1368	R_R00511_c;R_R00963_c;R_R01512_c;R_R01600_c;R_R07181_c;	0.0164	2.5265 -3.5656
1369	R_R00517_c;R_R00963_c;R_R01512_c;R_R01600_c;R_R05875_c;	0.0245	3.2969 -3.3141
1370	R_R00511_c;R_R00968_c;R_R01512_c;R_R01600_c;R_R05875_c;	0.0245	3.2969 -3.3141
1371	R_R00511_c;R_R00963_c;R_R01512_c;R_R01600_c;R_R05875_c;	0.0245	3.2969 -3.3141
1372	R_R00517_c;R_R00968_c;R_R01512_c;R_R01600_c;R_R05875_c;	0.0245	3.2969 -3.3141
1373	R_R00248_c;R_R00994_c;R_R01512_c;R_R01518_c;R_R01600_c;R_R01639_c;	0.0169	2.513 -3.3983
1374	R_R00248_c;R_R00994_c;R_R01056_c;R_R01512_c;R_R01518_c;R_R01600_c;	0.0166	2.5054 -3.383
1375	R_R00248_c;R_R00994_c;R_R01512_c;R_R01518_c;R_R01600_c;EXC_IN_m26;	0.0119	2.4969 -3.3819
1376	R_R00248_c;R_R00994_c;R_R01512_c;R_R01518_c;R_R01600_c;R_R01641_c;	0.0166	2.5121 -3.3973
1377	R_R00206_c;R_R01512_c;R_R01600_c;R_R07181_c;R_R_OPM9r; R_R00342_c;	0.0127	2.5316 -3.4526
1378	R_R00206_c;R_R00217_c;R_R00963_c;R_R01512_c;R_R01600_c;R_R07181_c;	0.0176	2.5238 -3.562
1379	R_R00206_c;R_R00248_c;R_R00994_c;R_R01512_c;R_R01600_c;R_R01641_c;	0.0206	2.5026 -3.3799
1380	R_R00206_c;R_R00248_c;R_R00994_c;R_R01512_c;R_R01600_c;R_R01639_c;	0.0209	2.5039 -3.3814
1381	R_R00206_c;R_R00248_c;R_R00994_c;R_R01512_c;R_R01600_c;EXC_IN_m26;	0.0157	2.4793 -3.3535
1382	R_R00206_c;R_R00248_c;R_R00994_c;R_R01056_c;R_R01512_c;R_R01600_c;	0.0204	2.4946 -3.3627
1383	R_R00206_c;R_R00216_c;R_R01512_c;R_R01600_c;R_R07181_c;R_R_OPM9r;	0.0126	2.5318 -3.453
1384	R_R00206_c;R_R01518_c;R_R01600_c;R_R05875_c;R_R00342_c;R_R01517_c;	0.0177	3.0646 -3.3401
1385	R_R00206_c;R_R00216_c;R_R01518_c;R_R01600_c;R_R05875_c;R_R01517_c;	0.0177	3.064 -3.3394
1386	R_R00206_c;R_R00217_c;R_R00968_c;R_R01512_c;R_R01600_c;R_R07181_c;	0.0176	2.5238 -3.562
1387	R_R00212_c;R_R00235_c;R_R00921_c;R_R01518_c;R_R01600_c;R_R01517_c;	0.0331	3.5146 -3.5158
1388	R_R00206_c;R_R00248_c;R_R01518_c;R_R01600_c;R_R01517_c;EXC_IN_m21;	0.0184	2.5762 -3.4292
1389	R_R00994_c;R_R01512_c;R_R01518_c;R_R01600_c;R_R01641_c;EXC_IN_m21;	0.0246	2.5557 -3.3628
1390	R_R00994_c;R_R01512_c;R_R01518_c;R_R01600_c;R_R01639_c;EXC_IN_m21;	0.025	2.5572 -3.3643
1391	R_R00994_c;R_R01056_c;R_R01512_c;R_R01518_c;R_R01600_c;EXC_IN_m21;	0.0245	2.5457 -3.3418
1392	R_R00131_c;R_R00994_c;R_R01512_c;R_R01518_c;R_R01600_c;R_R01641_c;	0.0246	2.5557 -3.3628
1393	R_R00131_c;R_R00994_c;R_R01056_c;R_R01512_c;R_R01518_c;R_R01600_c;	0.0245	2.5457 -3.3418
1394	R_R00994_c;R_R01512_c;R_R01518_c;R_R01600_c;EXC_IN_m21;EXC_IN_m26;	0.0177	2.5332 -3.339
1395	R_R00131_c;R_R00994_c;R_R01512_c;R_R01518_c;R_R01600_c;EXC_IN_m26;	0.0177	2.5332 -3.339
1396	R_R00131_c;R_R00994_c;R_R01512_c;R_R01518_c;R_R01600_c;R_R01639_c;	0.025	2.5572 -3.3643
1397	R_R00131_c;R_R00206_c;R_R00248_c;R_R01518_c;R_R01600_c;R_R01517_c;	0.0184	2.5762 -3.4292
1398	R_R00248_c;R_R00517_c;R_R00968_c;R_R01512_c;R_R01600_c;R_R_OPM9r;	0.0161	2.5234 -3.5666
1399	R_R00248_c;R_R00511_c;R_R00963_c;R_R01512_c;R_R01600_c;R_R_OPM9r;	0.0161	2.5234 -3.5666
1400	R_R00131_c;R_R00248_c;R_R00517_c;R_R00968_c;R_R01512_c;R_R01600_c;	0.0172	2.5784 -3.5633
1401	R_R00131_c;R_R00248_c;R_R00517_c;R_R00963_c;R_R01512_c;R_R01600_c;	0.0172	2.5784 -3.5633
1402	R_R00131_c;R_R00248_c;R_R00511_c;R_R00968_c;R_R01512_c;R_R01600_c;	0.0172	2.5784 -3.5633
1403	R_R00131_c;R_R00248_c;R_R00511_c;R_R00963_c;R_R01512_c;R_R01600_c;	0.0172	2.5784 -3.5633
1404	R_R00248_c;R_R00511_c;R_R00968_c;R_R01512_c;R_R01600_c;EXC_IN_m21;	0.0172	2.5784 -3.5633
1405	R_R00248_c;R_R00511_c;R_R00963_c;R_R01512_c;R_R01600_c;EXC_IN_m21;	0.0172	2.5784 -3.5633
1406	R_R00248_c;R_R00517_c;R_R00963_c;R_R01512_c;R_R01600_c;EXC_IN_m21;	0.0172	2.5784 -3.5633
1407	R_R00248_c;R_R00517_c;R_R00968_c;R_R01512_c;R_R01600_c;EXC_IN_m21;	0.0172	2.5784 -3.5633
1408	R_R00206_c;R_R00963_c;R_R01512_c;R_R01600_c;R_R05875_c;R_R_OPM9r;	0.0425	3.2736 -3.331
1409	R_R00206_c;R_R00968_c;R_R01512_c;R_R01600_c;R_R05875_c;R_R_OPM9r;	0.0425	3.2736 -3.331
1410	R_R00206_c;R_R00517_c;R_R00968_c;R_R01518_c;R_R01600_c;R_R01517_c;	0.0111	2.5354 -3.5814
1411	R_R00206_c;R_R00511_c;R_R00963_c;R_R01518_c;R_R01600_c;R_R01517_c;	0.0111	2.5354 -3.5814
1412	R_R00206_c;R_R00511_c;R_R00968_c;R_R01518_c;R_R01600_c;R_R01517_c;	0.0111	2.5354 -3.5814
1413	R_R00206_c;R_R00517_c;R_R00963_c;R_R01518_c;R_R01600_c;R_R01517_c;	0.0111	2.5354 -3.5814
1414	R_R00206_c;R_R00212_c;R_R00517_c;R_R00968_c;R_R01600_c;R_R01517_c;	0.0439	3.4703 -3.4834
1415	R_R00206_c;R_R00212_c;R_R00511_c;R_R00968_c;R_R01600_c;R_R01517_c;	0.0439	3.4703 -3.4834
1416	R_R00206_c;R_R00212_c;R_R00511_c;R_R00963_c;R_R01600_c;R_R01517_c;	0.0439	3.4703 -3.4834
1417	R_R00206_c;R_R00212_c;R_R00517_c;R_R00963_c;R_R01600_c;R_R01517_c;	0.0439	3.4703 -3.4834
1418	R_R00248_c;R_R00511_c;R_R00968_c;R_R01512_c;R_R01600_c;R_R_OPM9r;	0.0161	2.5234 -3.5666
1419	R_R00248_c;R_R00517_c;R_R00963_c;R_R01512_c;R_R01600_c;R_R_OPM9r;	0.0161	2.5233 -3.5665
1420	R_R00206_c;R_R00426_c;R_R00511_c;R_R00963_c;R_R01600_c;R_R01517_c;	0.0113	2.535 -3.5809
1421	R_R00206_c;R_R00426_c;R_R00517_c;R_R00968_c;R_R01600_c;R_R01517_c;	0.0113	2.535 -3.5809
1422	R_R00206_c;R_R00426_c;R_R00511_c;R_R00968_c;R_R01600_c;R_R01517_c;	0.0113	2.535 -3.5809
1423	R_R00206_c;R_R00426_c;R_R00517_c;R_R00963_c;R_R01600_c;R_R01517_c;	0.0114	2.5348 -3.5807
1424	R_R00230_c;R_R00236_c;R_R01512_c;R_R01600_c;R_R07181_c;R_R09508_c;	0.0051	2.5486 -2.5523
1425	R_R00228_c;R_R00235_c;R_R00431_c;R_R00921_c;R_R01512_c;R_R01600_c;R_R05875_c;	0.0043	3.5985 -3.6018
1426	R_R00235_c;R_R00431_c;R_R00754_c;R_R00921_c;R_R01512_c;R_R01600_c;R_R05875_c;	0.0043	3.5985 -3.6018
1427	R_R00216_c;R_R00235_c;R_R00754_c;R_R00921_c;R_R01512_c;R_R01600_c;R_R05875_c;	0.0045	3.5625 -3.6013
1428	R_R00216_c;R_R00228_c;R_R00235_c;R_R00921_c;R_R01512_c;R_R01600_c;R_R05875_c;	0.0045	3.5625 -3.6013
1429	R_R00228_c;R_R00235_c;R_R00921_c;R_R01512_c;R_R01600_c;R_R05875_c;R_R00342_c;	0.0045	3.5624 -3.6012
1430	R_R00235_c;R_R00754_c;R_R00921_c;R_R01512_c;R_R01600_c;R_R05875_c;R_R00342_c;	0.0045	3.5624 -3.6012
1431	R_R00217_c;R_R00235_c;R_R00921_c;R_R01512_c;R_R01600_c;R_R02073_c;R_R_OPM9r;	0.0078	2.5458 -3.5914
1432	R_R00206_c;R_R00228_c;R_R00511_c;R_R01512_c;R_R01600_c;R_R05875_c;R_R07181_c;	0.0006	2.5614 -2.5618
1433	R_R00217_c;R_R00235_c;R_R00921_c;R_R01512_c;R_R01600_c;R_R07181_c;R_R00342_c;	0.0191	2.5205 -3.5577
1434	R_R00206_c;R_R00248_c;R_R00754_c;R_R01512_c;R_R01600_c;R_R07160_c;EXC_IN_m26;	0.0192	2.4757 -3.3653
1435	R_R00206_c;R_R00228_c;R_R00248_c;R_R01512_c;R_R01600_c;R_R07160_c;EXC_IN_m26;	0.0192	2.4757 -3.3653
1436	R_R00248_c;R_R00754_c;R_R01512_c;R_R01518_c;R_R01600_c;R_R07160_c;EXC_IN_m26;	0.0169	2.4861 -3.3821
1437	R_R00206_c;R_R00228_c;R_R00248_c;R_R01056_c;R_R01512_c;R_R01600_c;R_R07160_c;	0.025	2.4945 -3.3769
1438	R_R00248_c;R_R00754_c;R_R01512_c;R_R01518_c;R_R01600_c;R_R07160_c;R_R01641_c;	0.0239	2.5076 -3.4042
1439	R_R00248_c;R_R00754_c;R_R01512_c;R_R01518_c;R_R01600_c;R_R01639_c;R_R07160_c;	0.0243	2.509 -3.4056
1440	R_R00228_c;R_R00248_c;R_R01512_c;R_R01518_c;R_R01600_c;R_R07160_c;R_R01641_c;	0.0239	2.5076 -3.4042
1441	R_R00228_c;R_R00248_c;R_R01512_c;R_R01518_c;R_R01600_c;R_R01639_c;R_R07160_c;	0.0243	2.509 -3.4056
1442	R_R00206_c;R_R00228_c;R_R00248_c;R_R01512_c;R_R01600_c;R_R07160_c;R_R01641_c;	0.0253	2.5043 -3.398
1443	R_R00206_c;R_R00228_c;R_R00248_c;R_R01512_c;R_R01600_c;R_R01639_c;R_R07160_c;	0.0256	2.5059 -3.3999
1444	R_R00206_c;R_R00248_c;R_R00754_c;R_R01512_c;R_R01600_c;R_R07160_c;R_R01641_c;	0.0253	2.5043 -3.398
1445	R_R00206_c;R_R00248_c;R_R00754_c;R_R01512_c;R_R01600_c;R_R01639_c;R_R07160_c;	0.0256	2.5059 -3.3999
1446	R_R00235_c;R_R00921_c;R_R01512_c;R_R01600_c;R_R02073_c;R_R05875_c;R_R_OPM9r;	0.0439	3.3107 -3.3187
1447	R_R00206_c;R_R00228_c;R_R00517_c;R_R01512_c;R_R01600_c;R_R05875_c;R_R07181_c;	0.0006	2.5614 -2.5618
1448	R_R00206_c;R_R00517_c;R_R00754_c;R_R01512_c;R_R01600_c;R_R05875_c;R_R07181_c;	0.0006	2.5614 -2.5618
1449	R_R00206_c;R_R00511_c;R_R00754_c;R_R01512_c;R_R01600_c;R_R05875_c;R_R07181_c;	0.0006	2.5614 -2.5618
1450	R_R00206_c;R_R00248_c;R_R01512_c;R_R01600_c;R_R05875_c;R_R07181_c;R_R_OPM9r;	0.0154	3.2395 -3.2632
1451	R_R00235_c;R_R00431_c;R_R00921_c;R_R01054_c;R_R01512_c;R_R01600_c;R_R05875_c;	0.0171	3.0674 -3.3415
1452	R_R00216_c;R_R00235_c;R_R00921_c;R_R01054_c;R_R01512_c;R_R01600_c;R_R05875_c;	0.0178	3.063 -3.3388
1453	R_R00131_c;R_R00754_c;R_R01512_c;R_R01518_c;R_R01600_c;R_R07160_c;EXC_IN_m26;	0.022	2.5292 -3.3451
1454	R_R00131_c;R_R00228_c;R_R01512_c;R_R01518_c;R_R01600_c;R_R07160_c;EXC_IN_m26;	0.022	2.5292 -3.3451
1455	R_R00206_c;R_R00228_c;R_R01512_c;R_R01600_c;R_R01639_c;R_R07160_c;EXC_IN_m21;	0.0331	2.5559 -3.3693
1456	R_R00206_c;R_R00248_c;R_R00754_c;R_R01056_c;R_R01512_c;R_R01600_c;R_R07160_c;	0.025	2.4945 -3.3769
1457	R_R00206_c;R_R00754_c;R_R01056_c;R_R01512_c;R_R01600_c;R_R07160_c;EXC_IN_m21;	0.0323	2.5408 -3.3398
1458	R_R00206_c;R_R00754_c;R_R01512_c;R_R01600_c;R_R07160_c;R_R01641_c;EXC_IN_m21;	0.0327	2.5538 -3.3667
1459	R_R00206_c;R_R00228_c;R_R01512_c;R_R01600_c;R_R07160_c;R_R01641_c;EXC_IN_m21;	0.0327	2.5538 -3.3667
1460	R_R00131_c;R_R00206_c;R_R00754_c;R_R01512_c;R_R01600_c;R_R07160_c;R_R01641_c;	0.0327	2.5538 -3.3667
1461	R_R00131_c;R_R00206_c;R_R00228_c;R_R01056_c;R_R01512_c;R_R01600_c;R_R07160_c;	0.0323	2.5408 -3.3398
1462	R_R00131_c;R_R00206_c;R_R00228_c;R_R01512_c;R_R01600_c;R_R07160_c;R_R01641_c;	0.0327	2.5538 -3.3667
1463	R_R00206_c;R_R00754_c;R_R01512_c;R_R01600_c;R_R01639_c;R_R07160_c;EXC_IN_m21;	0.0331	2.5559 -3.3693
1464	R_R00131_c;R_R00206_c;R_R00754_c;R_R01512_c;R_R01600_c;R_R01639_c;R_R07160_c;	0.0331	2.5559 -3.3693
1465	R_R00131_c;R_R00206_c;R_R00228_c;R_R01512_c;R_R01600_c;R_R01639_c;R_R07160_c;	0.0331	2.5559 -3.3693
1466	R_R00206_c;R_R00228_c;R_R01056_c;R_R01512_c;R_R01600_c;R_R07160_c;EXC_IN_m21;	0.0323	2.5408 -3.3398
1467	R_R00131_c;R_R00206_c;R_R00754_c;R_R01056_c;R_R01512_c;R_R01600_c;R_R07160_c;	0.0323	2.5408 -3.3398
1468	R_R00206_c;R_R00754_c;R_R01512_c;R_R01600_c;R_R07160_c;EXC_IN_m21;EXC_IN_m26;	0.0251	2.5173 -3.3221
1469	R_R00206_c;R_R00228_c;R_R01512_c;R_R01600_c;R_R07160_c;EXC_IN_m21;EXC_IN_m26;	0.0251	2.5173 -3.3221
1470	R_R00131_c;R_R00206_c;R_R00754_c;R_R01512_c;R_R01600_c;R_R07160_c;EXC_IN_m26;	0.0251	2.5173 -3.3221
1471	R_R00131_c;R_R00206_c;R_R00228_c;R_R01512_c;R_R01600_c;R_R07160_c;EXC_IN_m26;	0.0251	2.5173 -3.3221
1472	R_R00248_c;R_R00754_c;R_R01056_c;R_R01512_c;R_R01518_c;R_R01600_c;R_R07160_c;	0.0237	2.4981 -3.3836
1473	R_R00228_c;R_R00248_c;R_R01056_c;R_R01512_c;R_R01518_c;R_R01600_c;R_R07160_c;	0.0237	2.4981 -3.3836
1474	R_R00754_c;R_R01512_c;R_R01518_c;R_R01600_c;R_R07160_c;EXC_IN_m21;EXC_IN_m26;	0.022	2.5292 -3.3451
1475	R_R00228_c;R_R01512_c;R_R01518_c;R_R01600_c;R_R07160_c;EXC_IN_m21;EXC_IN_m26;	0.022	2.5292 -3.3451
1476	R_R00131_c;R_R00754_c;R_R01056_c;R_R01512_c;R_R01518_c;R_R01600_c;R_R07160_c;	0.0306	2.5447 -3.3488
1477	R_R00131_c;R_R00228_c;R_R01056_c;R_R01512_c;R_R01518_c;R_R01600_c;R_R07160_c;	0.0306	2.5447 -3.3488
1478	R_R00228_c;R_R00248_c;R_R01512_c;R_R01518_c;R_R01600_c;R_R07160_c;EXC_IN_m26;	0.0169	2.4861 -3.3821
1479	R_R00131_c;R_R00228_c;R_R01512_c;R_R01518_c;R_R01600_c;R_R07160_c;R_R01641_c;	0.0308	2.5573 -3.3751
1480	R_R00131_c;R_R00228_c;R_R01512_c;R_R01518_c;R_R01600_c;R_R01639_c;R_R07160_c;	0.0313	2.5591 -3.3769
1481	R_R00131_c;R_R00754_c;R_R01512_c;R_R01518_c;R_R01600_c;R_R07160_c;R_R01641_c;	0.0308	2.5573 -3.3751
1482	R_R00131_c;R_R00754_c;R_R01512_c;R_R01518_c;R_R01600_c;R_R01639_c;R_R07160_c;	0.0313	2.5591 -3.3769
1483	R_R00754_c;R_R01056_c;R_R01512_c;R_R01518_c;R_R01600_c;R_R07160_c;EXC_IN_m21;	0.0306	2.5447 -3.3488
1484	R_R00228_c;R_R01056_c;R_R01512_c;R_R01518_c;R_R01600_c;R_R07160_c;EXC_IN_m21;	0.0306	2.5447 -3.3488
1485	R_R00228_c;R_R01512_c;R_R01518_c;R_R01600_c;R_R07160_c;R_R01641_c;EXC_IN_m21;	0.0308	2.5573 -3.3751
1486	R_R00228_c;R_R01512_c;R_R01518_c;R_R01600_c;R_R01639_c;R_R07160_c;EXC_IN_m21;	0.0313	2.5591 -3.3769
1487	R_R00754_c;R_R01512_c;R_R01518_c;R_R01600_c;R_R07160_c;R_R01641_c;EXC_IN_m21;	0.0308	2.5573 -3.3751
1488	R_R00754_c;R_R01512_c;R_R01518_c;R_R01600_c;R_R01639_c;R_R07160_c;EXC_IN_m21;	0.0313	2.5591 -3.3769
1489	R_R00206_c;R_R01512_c;R_R01600_c;R_R05875_c;R_R07181_c;R_R_OPM9r; R_R01641_c;	0.0304	3.1965 -3.2203
1490	R_R00217_c;R_R00235_c;R_R00921_c;R_R00968_c;R_R01512_c;R_R01600_c;R_R07181_c;	0.0179	2.5232 -3.5613
1491	R_R00212_c;R_R00230_c;R_R00236_c;R_R00968_c;R_R01512_c;R_R01600_c;R_R07181_c;	0.0375	3.5012 -3.5025
1492	R_R00212_c;R_R00230_c;R_R00236_c;R_R00963_c;R_R01512_c;R_R01600_c;R_R07181_c;	0.0375	3.5012 -3.5025
1493	R_R00206_c;R_R01512_c;R_R01600_c;R_R05875_c;R_R07181_c;R_R_OPM9r; EXC_IN_m26;	0.0238	3.1434 -3.1869
1494	R_R00131_c;R_R00968_c;R_R01512_c;R_R01600_c;R_R07181_c;R_R09508_c;R_R_OPM9r;	0.0124	2.5884 -2.5937
1495	R_R00131_c;R_R00963_c;R_R01512_c;R_R01600_c;R_R07181_c;R_R09508_c;R_R_OPM9r;	0.0124	2.5884 -2.5937
1496	R_R00235_c;R_R00921_c;R_R01054_c;R_R01512_c;R_R01600_c;R_R05875_c;R_R00342_c;	0.0179	3.0636 -3.3395
1497	R_R00131_c;R_R00206_c;R_R01512_c;R_R01600_c;R_R05875_c;R_R07181_c;R_R_OPM9r;	0.0228	3.2468 -3.2655
1498	R_R00206_c;R_R01512_c;R_R01600_c;R_R01639_c;R_R05875_c;R_R07181_c;R_R_OPM9r;	0.0308	3.1984 -3.2223
1499	R_R00206_c;R_R01056_c;R_R01512_c;R_R01600_c;R_R05875_c;R_R07181_c;R_R_OPM9r;	0.0303	3.1783 -3.2045
1500	R_R00086_c;R_R00212_c;R_R00431_c;R_R01512_c;R_R01600_c;R_R07181_c;R_R09508_c;	0.0417	3.4886 -3.49
1501	R_R00235_c;R_R00921_c;R_R00968_c;R_R01512_c;R_R01600_c;R_R05875_c;R_R_OPM9r;	0.0444	3.2923 -3.3101
1502	R_R00086_c;R_R00212_c;R_R00968_c;R_R01512_c;R_R01600_c;R_R01639_c;R_R07181_c;	0.1681	3.1066 -3.112
1503	R_R00086_c;R_R00212_c;R_R00963_c;R_R01512_c;R_R01600_c;R_R01639_c;R_R07181_c;	0.1681	3.1066 -3.112
1504	R_R00968_c;R_R01512_c;R_R01600_c;R_R07181_c;R_R09508_c;R_R_OPM9r; EXC_IN_m21;	0.0124	2.5884 -2.5937
1505	R_R00206_c;R_R01518_c;R_R01600_c;R_R07181_c;R_R_OPM9r; R_R00342_c;R_R01517_c;	0.0128	2.5313 -3.452
1506	R_R00206_c;R_R00216_c;R_R01518_c;R_R01600_c;R_R07181_c;R_R_OPM9r; R_R01517_c;	0.0127	2.5315 -3.4524
1507	R_R00230_c;R_R00236_c;R_R00968_c;R_R01512_c;R_R01600_c;R_R07160_c;R_R_OPM9r;	0.0029	2.5555 -3.6059
1508	R_R00230_c;R_R00236_c;R_R00963_c;R_R01512_c;R_R01600_c;R_R07160_c;R_R_OPM9r;	0.0029	2.5555 -3.6059
1509	R_R00235_c;R_R00921_c;R_R00963_c;R_R01512_c;R_R01600_c;R_R05875_c;R_R_OPM9r;	0.0444	3.2923 -3.3101
1510	R_R00206_c;R_R00228_c;R_R01512_c;R_R01600_c;R_R05875_c;R_R07181_c;R_R_OPM9r;	0.0244	3.3153 -3.3389
1511	R_R00206_c;R_R00754_c;R_R01512_c;R_R01600_c;R_R05875_c;R_R07181_c;R_R_OPM9r;	0.0244	3.3153 -3.3389
1512	R_R00212_c;R_R00248_c;R_R01512_c;R_R01600_c;R_R03050_c;R_R07181_c;R_R09508_c;	0.0723	3.3963 -3.3987
1513	R_R00212_c;R_R00248_c;R_R01209_c;R_R01512_c;R_R01600_c;R_R07181_c;R_R09508_c;	0.0723	3.3963 -3.3987
1514	R_R00206_c;R_R00248_c;R_R00994_c;R_R01518_c;R_R01600_c;R_R01517_c;R_R01641_c;	0.0209	2.502 -3.3788
1515	R_R00206_c;R_R00248_c;R_R00994_c;R_R01518_c;R_R01600_c;R_R01639_c;R_R01517_c;	0.0212	2.5034 -3.3803
1516	R_R00206_c;R_R00248_c;R_R00994_c;R_R01518_c;R_R01600_c;R_R01517_c;EXC_IN_m26;	0.0158	2.4786 -3.3524
1517	R_R00206_c;R_R00248_c;R_R00994_c;R_R01056_c;R_R01518_c;R_R01600_c;R_R01517_c;	0.0207	2.494 -3.3614
1518	R_R00206_c;R_R01512_c;R_R01600_c;R_R05875_c;R_R07181_c;R_R_OPM9r; EXC_IN_m21;	0.0228	3.2468 -3.2655
1519	R_R00212_c;R_R00248_c;R_R00994_c;R_R01512_c;R_R01600_c;R_R07181_c;R_R09508_c;	0.0702	3.358 -3.3605
1520	R_R00963_c;R_R01512_c;R_R01600_c;R_R07181_c;R_R09508_c;R_R_OPM9r; EXC_IN_m21;	0.0124	2.5884 -2.5937
1521	R_R00248_c;R_R00517_c;R_R00963_c;R_R00994_c;R_R01056_c;R_R01512_c;R_R01600_c;	0.0164	2.5058 -3.5149
1522	R_R00248_c;R_R00511_c;R_R00963_c;R_R00994_c;R_R01056_c;R_R01512_c;R_R01600_c;	0.0164	2.5058 -3.5149
1523	R_R00248_c;R_R00511_c;R_R00968_c;R_R00994_c;R_R01056_c;R_R01512_c;R_R01600_c;	0.0164	2.5058 -3.5149
1524	R_R00248_c;R_R00517_c;R_R00963_c;R_R00994_c;R_R01512_c;R_R01600_c;EXC_IN_m26;	0.0118	2.4973 -3.5105
1525	R_R00248_c;R_R00517_c;R_R00968_c;R_R00994_c;R_R01512_c;R_R01600_c;EXC_IN_m26;	0.0118	2.4973 -3.5105
1526	R_R00248_c;R_R00517_c;R_R00963_c;R_R00994_c;R_R01512_c;R_R01600_c;R_R01641_c;	0.0165	2.5124 -3.5264
1527	R_R00248_c;R_R00517_c;R_R00963_c;R_R00994_c;R_R01512_c;R_R01600_c;R_R01639_c;	0.0168	2.5134 -3.5274
1528	R_R00248_c;R_R00511_c;R_R00963_c;R_R00994_c;R_R01512_c;R_R01600_c;R_R01639_c;	0.0168	2.5134 -3.5274
1529	R_R00248_c;R_R00511_c;R_R00968_c;R_R00994_c;R_R01512_c;R_R01600_c;R_R01641_c;	0.0165	2.5124 -3.5264
1530	R_R00248_c;R_R00511_c;R_R00968_c;R_R00994_c;R_R01512_c;R_R01600_c;R_R01639_c;	0.0168	2.5134 -3.5274
1531	R_R00248_c;R_R00511_c;R_R00963_c;R_R00994_c;R_R01512_c;R_R01600_c;R_R01641_c;	0.0165	2.5124 -3.5264
1532	R_R00230_c;R_R00236_c;R_R00248_c;R_R00968_c;R_R01512_c;R_R01600_c;R_R07181_c;	0.0205	2.5174 -3.5535
1533	R_R00230_c;R_R00236_c;R_R00248_c;R_R00963_c;R_R01512_c;R_R01600_c;R_R07181_c;	0.0205	2.5174 -3.5535
1534	R_R00131_c;R_R00248_c;R_R00968_c;R_R01512_c;R_R01600_c;R_R07181_c;R_R09508_c;	0.0145	2.5841 -2.5903
1535	R_R00248_c;R_R00968_c;R_R01512_c;R_R01600_c;R_R07181_c;R_R09508_c;EXC_IN_m21;	0.0145	2.5841 -2.5903
1536	R_R00248_c;R_R00963_c;R_R01512_c;R_R01600_c;R_R07181_c;R_R09508_c;EXC_IN_m21;	0.0145	2.5841 -2.5903
1537	R_R00131_c;R_R00230_c;R_R00236_c;R_R00963_c;R_R01512_c;R_R01600_c;R_R07181_c;	0.0264	2.5675 -3.5359
1538	R_R00131_c;R_R00230_c;R_R00236_c;R_R00968_c;R_R01512_c;R_R01600_c;R_R07181_c;	0.0264	2.5675 -3.5359
1539	R_R00230_c;R_R00236_c;R_R00963_c;R_R01512_c;R_R01600_c;R_R07181_c;EXC_IN_m21;	0.0264	2.5675 -3.5359
1540	R_R00230_c;R_R00236_c;R_R00968_c;R_R01512_c;R_R01600_c;R_R07181_c;EXC_IN_m21;	0.0264	2.5675 -3.5359
1541	R_R00754_c;R_R00968_c;R_R01512_c;R_R01600_c;R_R07181_c;R_R09508_c;R_R_OPM9r;	0.024	2.5053 -2.5133
1542	R_R00754_c;R_R00963_c;R_R01512_c;R_R01600_c;R_R07181_c;R_R09508_c;R_R_OPM9r;	0.024	2.5053 -2.5133
1543	R_R00968_c;R_R00994_c;R_R01512_c;R_R01600_c;R_R07181_c;R_R09508_c;R_R_OPM9r;	0.0163	2.5106 -2.517
1544	R_R00131_c;R_R00235_c;R_R00248_c;R_R00921_c;R_R01054_c;R_R01512_c;R_R01600_c;	0.0186	2.5759 -3.4286
1545	R_R00235_c;R_R00248_c;R_R00921_c;R_R01054_c;R_R01512_c;R_R01600_c;EXC_IN_m21;	0.0186	2.5759 -3.4286
1546	R_R00212_c;R_R00248_c;R_R01512_c;R_R01600_c;R_R07181_c;R_R09508_c;R_R_OPM9r;	0.0738	3.3915 -3.394
1547	R_R00212_c;R_R00431_c;R_R01512_c;R_R01600_c;R_R07181_c;R_R09508_c;R_R_OPM9r;	0.073	3.3941 -3.3965
1548	R_R00093_c;R_R00212_c;R_R00248_c;R_R01512_c;R_R01600_c;R_R07181_c;R_R09508_c;	0.073	3.394 -3.3964
1549	R_R00212_c;R_R01512_c;R_R01600_c;R_R07181_c;R_R09508_c;R_R_OPM9r; R_R00342_c;	0.0757	3.3858 -3.3882
1550	R_R00212_c;R_R00216_c;R_R01512_c;R_R01600_c;R_R07181_c;R_R09508_c;R_R_OPM9r;	0.0755	3.3864 -3.3889
1551	R_R00086_c;R_R00212_c;R_R00217_c;R_R01512_c;R_R01600_c;R_R07181_c;R_R09508_c;	0.0816	3.3681 -3.3708
1552	R_R00235_c;R_R00921_c;R_R01512_c;R_R01600_c;R_R02073_c;R_R09508_c;R_R_OPM9r;	0.0017	2.5594 -2.5601
1553	R_R00206_c;R_R00963_c;R_R01512_c;R_R01600_c;R_R05875_c;R_R07181_c;EXC_IN_m21;	0.0331	2.7415 -3.3693
1554	R_R00131_c;R_R00206_c;R_R00963_c;R_R01512_c;R_R01600_c;R_R05875_c;R_R07181_c;	0.0331	2.7415 -3.3693
1555	R_R00206_c;R_R00968_c;R_R01512_c;R_R01600_c;R_R05875_c;R_R07181_c;EXC_IN_m21;	0.0331	2.7415 -3.3693
1556	R_R00131_c;R_R00206_c;R_R00968_c;R_R01512_c;R_R01600_c;R_R05875_c;R_R07181_c;	0.0331	2.7415 -3.3693
1557	R_R00206_c;R_R00248_c;R_R00968_c;R_R01512_c;R_R01600_c;R_R05875_c;R_R07181_c;	0.0256	2.5593 -3.3999
1558	R_R00206_c;R_R00248_c;R_R00963_c;R_R01512_c;R_R01600_c;R_R05875_c;R_R07181_c;	0.0256	2.5593 -3.3999
1559	R_R00212_c;R_R00248_c;R_R01209_c;R_R01512_c;R_R01600_c;R_R09508_c;R_R_OPM9r;	0.0757	3.386 -3.3885
1560	R_R00230_c;R_R00236_c;R_R01518_c;R_R01600_c;R_R07181_c;R_R09508_c;R_R01517_c;	0.0051	2.5484 -2.5522
1561	R_R00248_c;R_R00344_c;R_R00511_c;R_R00963_c;R_R00994_c;R_R01512_c;R_R01600_c;	0.0135	2.517 -3.5377
1562	R_R00248_c;R_R00344_c;R_R00517_c;R_R00968_c;R_R00994_c;R_R01512_c;R_R01600_c;	0.0135	2.517 -3.5377
1563	R_R00248_c;R_R00344_c;R_R00511_c;R_R00968_c;R_R00994_c;R_R01512_c;R_R01600_c;	0.0135	2.517 -3.5377
1564	R_R00248_c;R_R00344_c;R_R00517_c;R_R00963_c;R_R00994_c;R_R01512_c;R_R01600_c;	0.0135	2.517 -3.5377
1565	R_R00248_c;R_R00511_c;R_R00963_c;R_R00994_c;R_R01512_c;R_R01600_c;EXC_IN_m26;	0.0118	2.4973 -3.5105
1566	R_R00248_c;R_R00517_c;R_R00968_c;R_R00994_c;R_R01056_c;R_R01512_c;R_R01600_c;	0.0164	2.5058 -3.5149
1567	R_R00248_c;R_R00517_c;R_R00968_c;R_R00994_c;R_R01512_c;R_R01600_c;R_R01641_c;	0.0165	2.5124 -3.5264
1568	R_R00248_c;R_R00517_c;R_R00968_c;R_R00994_c;R_R01512_c;R_R01600_c;R_R01639_c;	0.0168	2.5134 -3.5274
1569	R_R00131_c;R_R00212_c;R_R00248_c;R_R01512_c;R_R01600_c;R_R07181_c;R_R09508_c;	0.0641	3.4209 -3.4231
1570	R_R00212_c;R_R00248_c;R_R01512_c;R_R01600_c;R_R07181_c;R_R09508_c;EXC_IN_m21;	0.0641	3.4209 -3.4231
1571	R_R00248_c;R_R00963_c;R_R01512_c;R_R01600_c;R_R07181_c;R_R09508_c;R_R_OPM9r;	0.0181	2.5185 -2.5258
1572	R_R00131_c;R_R00248_c;R_R00963_c;R_R01512_c;R_R01600_c;R_R07181_c;R_R09508_c;	0.0145	2.5841 -2.5903
1573	R_R00248_c;R_R00968_c;R_R01512_c;R_R01600_c;R_R07181_c;R_R09508_c;R_R_OPM9r;	0.0181	2.5185 -2.5258
1574	R_R00228_c;R_R00963_c;R_R01512_c;R_R01600_c;R_R07181_c;R_R09508_c;R_R_OPM9r;	0.024	2.5053 -2.5133
1575	R_R00228_c;R_R00968_c;R_R01512_c;R_R01600_c;R_R07181_c;R_R09508_c;R_R_OPM9r;	0.024	2.5053 -2.5133
1576	R_R00217_c;R_R00235_c;R_R00921_c;R_R00963_c;R_R01512_c;R_R01600_c;R_R07181_c;	0.0179	2.5232 -3.5613
1577	R_R00248_c;R_R00511_c;R_R00968_c;R_R00994_c;R_R01512_c;R_R01600_c;EXC_IN_m26;	0.0118	2.4973 -3.5105
1578	R_R00212_c;R_R00248_c;R_R01512_c;R_R01600_c;R_R03050_c;R_R09508_c;R_R_OPM9r;	0.0757	3.386 -3.3885
1579	R_R00086_c;R_R00212_c;R_R00968_c;R_R01512_c;R_R01600_c;R_R07181_c;R_R01641_c;	0.1651	3.0931 -3.102
1580	R_R00086_c;R_R00212_c;R_R00968_c;R_R01512_c;R_R01600_c;R_R07181_c;EXC_IN_m26;	0.1171	2.8809 -2.9442
1581	R_R00086_c;R_R00212_c;R_R00968_c;R_R01056_c;R_R01512_c;R_R01600_c;R_R07181_c;	0.1562	3.0126 -3.0183
1582	R_R00086_c;R_R00212_c;R_R00963_c;R_R01056_c;R_R01512_c;R_R01600_c;R_R07181_c;	0.1562	3.0126 -3.0183
1583	R_R00086_c;R_R00212_c;R_R00963_c;R_R01512_c;R_R01600_c;R_R07181_c;R_R01641_c;	0.1651	3.0931 -3.102
1584	R_R00248_c;R_R00968_c;R_R00994_c;R_R01512_c;R_R01600_c;R_R07181_c;R_R09508_c;	0.0179	2.5063 -2.5136
1585	R_R00248_c;R_R00963_c;R_R00994_c;R_R01512_c;R_R01600_c;R_R07181_c;R_R09508_c;	0.0179	2.5063 -2.5136
1586	R_R00235_c;R_R00921_c;R_R01512_c;R_R01600_c;R_R05875_c;R_R09508_c;R_R00342_c;	0.0063	2.7675 -2.7753
1587	R_R00216_c;R_R00235_c;R_R00921_c;R_R01512_c;R_R01600_c;R_R05875_c;R_R09508_c;	0.0063	2.7676 -2.7753
1588	R_R00206_c;R_R00248_c;R_R00511_c;R_R00963_c;R_R01600_c;R_R01517_c;EXC_IN_m21;	0.0187	2.5757 -3.5587
1589	R_R00131_c;R_R00206_c;R_R00248_c;R_R00511_c;R_R00963_c;R_R01600_c;R_R01517_c;	0.0187	2.5757 -3.5587
1590	R_R00206_c;R_R00248_c;R_R00517_c;R_R00968_c;R_R01600_c;R_R01517_c;EXC_IN_m21;	0.0187	2.5757 -3.5587
1591	R_R00206_c;R_R00248_c;R_R00517_c;R_R00963_c;R_R01600_c;R_R01517_c;EXC_IN_m21;	0.0187	2.5757 -3.5587
1592	R_R00206_c;R_R00248_c;R_R00511_c;R_R00968_c;R_R01600_c;R_R01517_c;EXC_IN_m21;	0.0187	2.5757 -3.5587
1593	R_R00131_c;R_R00206_c;R_R00248_c;R_R00517_c;R_R00968_c;R_R01600_c;R_R01517_c;	0.0187	2.5757 -3.5587
1594	R_R00131_c;R_R00206_c;R_R00248_c;R_R00517_c;R_R00963_c;R_R01600_c;R_R01517_c;	0.0187	2.5757 -3.5587
1595	R_R00131_c;R_R00206_c;R_R00248_c;R_R00511_c;R_R00968_c;R_R01600_c;R_R01517_c;	0.0187	2.5757 -3.5587
1596	R_R00963_c;R_R01209_c;R_R01512_c;R_R01600_c;R_R07181_c;R_R09508_c;R_R_OPM9r;	0.0193	2.5155 -2.523
1597	R_R00968_c;R_R01512_c;R_R01600_c;R_R03050_c;R_R07181_c;R_R09508_c;R_R_OPM9r;	0.0193	2.5155 -2.523
1598	R_R00963_c;R_R01512_c;R_R01600_c;R_R03050_c;R_R07181_c;R_R09508_c;R_R_OPM9r;	0.0193	2.5155 -2.523
1599	R_R00968_c;R_R01209_c;R_R01512_c;R_R01600_c;R_R07181_c;R_R09508_c;R_R_OPM9r;	0.0193	2.5155 -2.523
1600	R_R00086_c;R_R00212_c;R_R00963_c;R_R01512_c;R_R01600_c;R_R07181_c;EXC_IN_m26;	0.1171	2.8809 -2.9442
1601	R_R00517_c;R_R00963_c;R_R00994_c;R_R01056_c;R_R01512_c;R_R01600_c;EXC_IN_m21;	0.0242	2.5462 -3.484
1602	R_R00511_c;R_R00963_c;R_R00994_c;R_R01056_c;R_R01512_c;R_R01600_c;EXC_IN_m21;	0.0242	2.5462 -3.484
1603	R_R00131_c;R_R00517_c;R_R00963_c;R_R00994_c;R_R01056_c;R_R01512_c;R_R01600_c;	0.0242	2.5462 -3.484
1604	R_R00131_c;R_R00511_c;R_R00963_c;R_R00994_c;R_R01056_c;R_R01512_c;R_R01600_c;	0.0242	2.5462 -3.484
1605	R_R00517_c;R_R00963_c;R_R00994_c;R_R01512_c;R_R01600_c;EXC_IN_m21;EXC_IN_m26;	0.0176	2.5336 -3.4766
1606	R_R00131_c;R_R00517_c;R_R00963_c;R_R00994_c;R_R01512_c;R_R01600_c;EXC_IN_m26;	0.0176	2.5336 -3.4766
1607	R_R00517_c;R_R00968_c;R_R00994_c;R_R01512_c;R_R01600_c;EXC_IN_m21;EXC_IN_m26;	0.0176	2.5336 -3.4766
1608	R_R00511_c;R_R00968_c;R_R00994_c;R_R01512_c;R_R01600_c;EXC_IN_m21;EXC_IN_m26;	0.0176	2.5336 -3.4766
1609	R_R00131_c;R_R00517_c;R_R00968_c;R_R00994_c;R_R01512_c;R_R01600_c;EXC_IN_m26;	0.0176	2.5336 -3.4766
1610	R_R00131_c;R_R00511_c;R_R00968_c;R_R00994_c;R_R01512_c;R_R01600_c;EXC_IN_m26;	0.0176	2.5336 -3.4766
1611	R_R00517_c;R_R00963_c;R_R00994_c;R_R01512_c;R_R01600_c;R_R01641_c;EXC_IN_m21;	0.0244	2.5562 -3.5008
1612	R_R00517_c;R_R00963_c;R_R00994_c;R_R01512_c;R_R01600_c;R_R01639_c;EXC_IN_m21;	0.0248	2.5576 -3.5023
1613	R_R00511_c;R_R00963_c;R_R00994_c;R_R01512_c;R_R01600_c;R_R01641_c;EXC_IN_m21;	0.0244	2.5562 -3.5008
1614	R_R00511_c;R_R00963_c;R_R00994_c;R_R01512_c;R_R01600_c;R_R01639_c;EXC_IN_m21;	0.0248	2.5576 -3.5023
1615	R_R00131_c;R_R00517_c;R_R00963_c;R_R00994_c;R_R01512_c;R_R01600_c;R_R01641_c;	0.0244	2.5562 -3.5008
1616	R_R00131_c;R_R00517_c;R_R00963_c;R_R00994_c;R_R01512_c;R_R01600_c;R_R01639_c;	0.0248	2.5576 -3.5023
1617	R_R00131_c;R_R00511_c;R_R00963_c;R_R00994_c;R_R01512_c;R_R01600_c;R_R01641_c;	0.0244	2.5562 -3.5008
1618	R_R00131_c;R_R00511_c;R_R00963_c;R_R00994_c;R_R01512_c;R_R01600_c;R_R01639_c;	0.0248	2.5576 -3.5023
1619	R_R00517_c;R_R00968_c;R_R00994_c;R_R01512_c;R_R01600_c;R_R01641_c;EXC_IN_m21;	0.0244	2.5562 -3.5008
1620	R_R00517_c;R_R00968_c;R_R00994_c;R_R01512_c;R_R01600_c;R_R01639_c;EXC_IN_m21;	0.0248	2.5576 -3.5023
1621	R_R00517_c;R_R00968_c;R_R00994_c;R_R01056_c;R_R01512_c;R_R01600_c;EXC_IN_m21;	0.0242	2.5462 -3.484
1622	R_R00511_c;R_R00968_c;R_R00994_c;R_R01056_c;R_R01512_c;R_R01600_c;EXC_IN_m21;	0.0242	2.5462 -3.484
1623	R_R00131_c;R_R00517_c;R_R00968_c;R_R00994_c;R_R01512_c;R_R01600_c;R_R01641_c;	0.0244	2.5562 -3.5008
1624	R_R00131_c;R_R00517_c;R_R00968_c;R_R00994_c;R_R01512_c;R_R01600_c;R_R01639_c;	0.0248	2.5576 -3.5023
1625	R_R00131_c;R_R00517_c;R_R00968_c;R_R00994_c;R_R01056_c;R_R01512_c;R_R01600_c;	0.0242	2.5462 -3.484
1626	R_R00131_c;R_R00511_c;R_R00968_c;R_R00994_c;R_R01056_c;R_R01512_c;R_R01600_c;	0.0242	2.5462 -3.484
1627	R_R00511_c;R_R00968_c;R_R00994_c;R_R01512_c;R_R01600_c;R_R01641_c;EXC_IN_m21;	0.0244	2.5562 -3.5008
1628	R_R00511_c;R_R00968_c;R_R00994_c;R_R01512_c;R_R01600_c;R_R01639_c;EXC_IN_m21;	0.0248	2.5576 -3.5023
1629	R_R00131_c;R_R00511_c;R_R00968_c;R_R00994_c;R_R01512_c;R_R01600_c;R_R01641_c;	0.0244	2.5562 -3.5008
1630	R_R00131_c;R_R00511_c;R_R00968_c;R_R00994_c;R_R01512_c;R_R01600_c;R_R01639_c;	0.0248	2.5576 -3.5023
1631	R_R00511_c;R_R00963_c;R_R00994_c;R_R01512_c;R_R01600_c;EXC_IN_m21;EXC_IN_m26;	0.0176	2.5336 -3.4766
1632	R_R00131_c;R_R00511_c;R_R00963_c;R_R00994_c;R_R01512_c;R_R01600_c;EXC_IN_m26;	0.0176	2.5336 -3.4766
1633	R_R00206_c;R_R00517_c;R_R00968_c;R_R01600_c;R_R05875_c;R_R00342_c;R_R01517_c;	0.0271	3.2883 -3.3055
1634	R_R00206_c;R_R00216_c;R_R00511_c;R_R00963_c;R_R01600_c;R_R05875_c;R_R01517_c;	0.027	3.2872 -3.3044
1635	R_R00206_c;R_R00216_c;R_R00511_c;R_R00968_c;R_R01600_c;R_R05875_c;R_R01517_c;	0.027	3.2872 -3.3044
1636	R_R00206_c;R_R00511_c;R_R00968_c;R_R01600_c;R_R05875_c;R_R00342_c;R_R01517_c;	0.0271	3.2883 -3.3055
1637	R_R00206_c;R_R00511_c;R_R00963_c;R_R01600_c;R_R05875_c;R_R00342_c;R_R01517_c;	0.0271	3.2883 -3.3055
1638	R_R00206_c;R_R00216_c;R_R00517_c;R_R00968_c;R_R01600_c;R_R05875_c;R_R01517_c;	0.027	3.2872 -3.3044
1639	R_R00206_c;R_R00517_c;R_R00963_c;R_R01600_c;R_R05875_c;R_R00342_c;R_R01517_c;	0.0271	3.2883 -3.3055
1640	R_R00206_c;R_R00216_c;R_R00517_c;R_R00963_c;R_R01600_c;R_R05875_c;R_R01517_c;	0.027	3.2872 -3.3044
1641	R_R00963_c;R_R00994_c;R_R01512_c;R_R01600_c;R_R07181_c;R_R09508_c;R_R_OPM9r;	0.0163	2.5106 -2.517
1642	R_R00014_c;R_R00212_c;R_R00248_c;R_R01512_c;R_R01600_c;R_R07181_c;R_R09508_c;	0.0707	3.401 -3.4033
1643	R_R00014_c;R_R00212_c;R_R00248_c;R_R01512_c;R_R01600_c;R_R09508_c;R_R_OPM9r;	0.0741	3.3908 -3.3933
1644	R_R00014_c;R_R00968_c;R_R01512_c;R_R01600_c;R_R07181_c;R_R09508_c;R_R_OPM9r;	0.0181	2.5186 -2.5256
1645	R_R00014_c;R_R00963_c;R_R01512_c;R_R01600_c;R_R07181_c;R_R09508_c;R_R_OPM9r;	0.0181	2.5186 -2.5256
1646	R_R00014_c;R_R00206_c;R_R00963_c;R_R01512_c;R_R01600_c;R_R05875_c;R_R07181_c;	0.0425	2.9068 -3.331
1647	R_R00014_c;R_R00206_c;R_R00968_c;R_R01512_c;R_R01600_c;R_R05875_c;R_R07181_c;	0.0425	2.9068 -3.331
1648	R_R00004_c;R_R00127_c;R_R00212_c;R_R00426_c;R_R01512_c;R_R01600_c;R_R04779_c;	0.0405	3.4921 -3.4936
1649	R_R00004_c;R_R00127_c;R_R00426_c;R_R01512_c;R_R01600_c;R_R04779_c;R_R05875_c;	0.025	3.3067 -3.312
1650	R_R00212_c;R_R00315_c;R_R00921_c;R_R01518_c;R_R01517_c;	0.0505	3.4618 -3.4637
1651	R_R00212_c;R_R00315_c;R_R00431_c;R_R00921_c;R_R01518_c;	0.0482	3.4688 -3.4706
1652	R_R00299_c;R_R00315_c;R_R00431_c;R_R00921_c;R_R01518_c;EXC_IN_m21;	0.0104	2.5911 -2.5977
1653	R_R00315_c;R_R00431_c;R_R00921_c;R_R01518_c;R_R07181_c;R_R_OPM9r;	0.0033	2.5541 -2.5563
1654	R_R00315_c;R_R00431_c;R_R00921_c;R_R01518_c;R_R02073_c;EXC_IN_m21;	0.0105	2.591 -2.5975
1655	R_R00315_c;R_R00921_c;R_R01518_c;R_R02073_c;R_R01517_c;EXC_IN_m21;	0.011	2.5901 -2.5967
1656	R_R00315_c;R_R00431_c;R_R00754_c;R_R00921_c;R_R00959_c;R_R01518_c;	0.02	2.5139 -2.5234
1657	R_R00315_c;R_R00754_c;R_R00921_c;R_R01518_c;R_R02073_c;R_R01517_c;	0.0212	2.5113 -2.5208
1658	R_R00315_c;R_R00431_c;R_R00754_c;R_R00921_c;R_R01518_c;R_R02073_c;	0.0202	2.5135 -2.5231
1659	R_R00299_c;R_R00315_c;R_R00431_c;R_R00754_c;R_R00921_c;R_R01518_c;	0.02	2.514 -2.5235
1660	R_R00315_c;R_R00431_c;R_R00921_c;R_R00959_c;R_R01518_c;EXC_IN_m21;	0.0104	2.5911 -2.5977
1661	R_R00315_c;R_R00921_c;R_R01518_c;R_R02073_c;R_R_OPM9r; R_R01517_c;	0.0149	2.5253 -2.7025
1662	R_R00228_c;R_R00315_c;R_R00431_c;R_R00921_c;R_R00959_c;R_R01518_c;	0.02	2.5139 -2.5234
1663	R_R00228_c;R_R00315_c;R_R00921_c;R_R01518_c;R_R02073_c;R_R01517_c;	0.0212	2.5113 -2.5208
1664	R_R00228_c;R_R00315_c;R_R00431_c;R_R00921_c;R_R01518_c;R_R02073_c;	0.0202	2.5135 -2.5231
1665	R_R00228_c;R_R00299_c;R_R00315_c;R_R00431_c;R_R00921_c;R_R01518_c;	0.02	2.514 -2.5235
1666	R_R00212_c;R_R00217_c;R_R00315_c;R_R00921_c;R_R01518_c;R_R00342_c;	0.0519	3.4385 -3.4597
1667	R_R00206_c;R_R00212_c;R_R00236_c;R_R00315_c;R_R01518_c;R_R01517_c;	0.0499	3.4635 -3.4654
1668	R_R00131_c;R_R00315_c;R_R00921_c;R_R01518_c;R_R02073_c;R_R01517_c;	0.011	2.5901 -2.5967
1669	R_R00131_c;R_R00315_c;R_R00431_c;R_R00921_c;R_R01518_c;R_R02073_c;	0.0105	2.591 -2.5975
1670	R_R00131_c;R_R00299_c;R_R00315_c;R_R00431_c;R_R00921_c;R_R01518_c;	0.0104	2.5911 -2.5977
1671	R_R00131_c;R_R00315_c;R_R00431_c;R_R00921_c;R_R00959_c;R_R01518_c;	0.0104	2.5911 -2.5977
1672	R_R00026_c;R_R00236_c;R_R00315_c;R_R01512_c;R_R07181_c;R_R09508_c;	0.0051	2.5486 -2.5523
1673	R_R00235_c;R_R00315_c;R_R00431_c;R_R00517_c;R_R00921_c;R_R00959_c;R_R07181_c;	0.0069	2.5478 -3.4222
1674	R_R00235_c;R_R00299_c;R_R00315_c;R_R00431_c;R_R00517_c;R_R00921_c;R_R07181_c;	0.0069	2.5479 -3.4221
1675	R_R00235_c;R_R00315_c;R_R00431_c;R_R00517_c;R_R00921_c;R_R02073_c;R_R07181_c;	0.0069	2.5478 -3.5941
1676	R_R00235_c;R_R00248_c;R_R00315_c;R_R00431_c;R_R00517_c;R_R00921_c;R_R07181_c;	0.0213	2.5156 -3.551
1677	R_R00315_c;R_R00431_c;R_R00921_c;R_R01518_c;R_R02739_c;R_R02740_c;EXC_IN_m21;	0.0104	2.5911 -2.5977
1678	R_R00235_c;R_R00315_c;R_R00431_c;R_R00921_c;R_R02073_c;R_R07181_c;R_R01517_c;	0.0069	2.5478 -3.594
1679	R_R00235_c;R_R00315_c;R_R00431_c;R_R00711_c;R_R00921_c;R_R07181_c;R_R01517_c;	0.0121	2.5331 -3.458
1680	R_R00315_c;R_R00754_c;R_R00921_c;R_R01054_c;R_R01518_c;R_R05875_c;R_R01517_c;	0.0148	3.4306 -3.4444
1681	R_R00235_c;R_R00315_c;R_R00431_c;R_R00517_c;R_R00921_c;R_R07181_c;EXC_IN_m21;	0.0275	2.5656 -3.5326
1682	R_R00315_c;R_R00431_c;R_R00754_c;R_R00921_c;R_R01518_c;R_R02739_c;R_R02740_c;	0.02	2.5139 -2.5234
1683	R_R00236_c;R_R00315_c;R_R00431_c;R_R00517_c;R_R01518_c;R_R07181_c;R_R09508_c;	0.0049	2.5489 -2.5527
1684	R_R00236_c;R_R00315_c;R_R01512_c;R_R02739_c;R_R03321_c;R_R07181_c;R_R09508_c;	0.0051	2.5486 -2.5523
1685	R_R00299_c;R_R00315_c;R_R00431_c;R_R00517_c;R_R00921_c;R_R01518_c;R_R_OPM9r;	0.014	2.5274 -2.7077
1686	R_R00315_c;R_R00431_c;R_R00517_c;R_R00921_c;R_R00959_c;R_R01518_c;R_R_OPM9r;	0.014	2.5274 -2.7077
1687	R_R00228_c;R_R00235_c;R_R00315_c;R_R00431_c;R_R00921_c;R_R07181_c;R_R01517_c;	0.0121	2.5331 -3.458
1688	R_R00228_c;R_R00315_c;R_R00431_c;R_R00703_c;R_R00921_c;R_R05875_c;R_R01641_c;	0.0332	3.5098 -3.5117
1689	R_R00228_c;R_R00315_c;R_R00431_c;R_R00703_c;R_R00921_c;R_R01639_c;R_R05875_c;	0.0335	3.5132 -3.5145
1690	R_R00228_c;R_R00315_c;R_R00431_c;R_R00703_c;R_R00921_c;R_R05875_c;EXC_IN_m26;	0.0265	3.4485 -3.4524
1691	R_R00228_c;R_R00315_c;R_R00431_c;R_R00921_c;R_R01518_c;R_R02739_c;R_R02740_c;	0.02	2.5139 -2.5234
1692	R_R00228_c;R_R00315_c;R_R00431_c;R_R00703_c;R_R00921_c;R_R01056_c;R_R05875_c;	0.0331	3.487 -3.4883
1693	R_R00228_c;R_R00315_c;R_R00431_c;R_R00703_c;R_R00921_c;R_R05875_c;EXC_IN_m21;	0.0251	3.5225 -3.5397
1694	R_R00217_c;R_R00315_c;R_R00921_c;R_R00959_c;R_R01518_c;R_R00342_c;EXC_IN_m21;	0.0112	2.5898 -2.5964
1695	R_R00217_c;R_R00299_c;R_R00315_c;R_R00921_c;R_R01518_c;R_R00342_c;EXC_IN_m21;	0.0112	2.5898 -2.5964
1696	R_R00217_c;R_R00315_c;R_R00921_c;R_R01518_c;R_R02073_c;R_R00342_c;EXC_IN_m21;	0.0113	2.5897 -2.5962
1697	R_R00217_c;R_R00315_c;R_R00921_c;R_R01518_c;R_R07181_c;R_R_OPM9r; R_R00342_c;	0.0036	2.5534 -2.5556
1698	R_R00217_c;R_R00315_c;R_R00754_c;R_R00921_c;R_R00959_c;R_R01518_c;R_R00342_c;	0.0216	2.5103 -2.5199
1699	R_R00217_c;R_R00299_c;R_R00315_c;R_R00754_c;R_R00921_c;R_R01518_c;R_R00342_c;	0.0215	2.5104 -2.52
1700	R_R00217_c;R_R00228_c;R_R00315_c;R_R00921_c;R_R00959_c;R_R01518_c;R_R00342_c;	0.0216	2.5103 -2.5199
1701	R_R00217_c;R_R00228_c;R_R00299_c;R_R00315_c;R_R00921_c;R_R01518_c;R_R00342_c;	0.0215	2.5104 -2.52
1702	R_R00217_c;R_R00315_c;R_R00754_c;R_R00921_c;R_R01518_c;R_R02073_c;R_R00342_c;	0.0217	2.5099 -2.5195
1703	R_R00217_c;R_R00228_c;R_R00315_c;R_R00921_c;R_R01518_c;R_R02073_c;R_R00342_c;	0.0217	2.5099 -2.5195
1704	R_R00216_c;R_R00217_c;R_R00315_c;R_R00921_c;R_R00959_c;R_R01518_c;EXC_IN_m21;	0.0111	2.5899 -2.5964
1705	R_R00216_c;R_R00217_c;R_R00299_c;R_R00315_c;R_R00921_c;R_R01518_c;EXC_IN_m21;	0.0111	2.5899 -2.5965
1706	R_R00216_c;R_R00217_c;R_R00315_c;R_R00921_c;R_R01518_c;R_R02073_c;EXC_IN_m21;	0.0112	2.5897 -2.5963
1707	R_R00216_c;R_R00217_c;R_R00315_c;R_R00921_c;R_R01518_c;R_R07181_c;R_R_OPM9r;	0.0036	2.5535 -2.5557
1708	R_R00216_c;R_R00217_c;R_R00315_c;R_R00754_c;R_R00921_c;R_R01518_c;R_R02073_c;	0.0216	2.5102 -2.5197
1709	R_R00216_c;R_R00217_c;R_R00315_c;R_R00754_c;R_R00921_c;R_R00959_c;R_R01518_c;	0.0215	2.5105 -2.5201
1710	R_R00216_c;R_R00217_c;R_R00299_c;R_R00315_c;R_R00754_c;R_R00921_c;R_R01518_c;	0.0214	2.5106 -2.5202
1711	R_R00216_c;R_R00217_c;R_R00228_c;R_R00315_c;R_R00921_c;R_R00959_c;R_R01518_c;	0.0215	2.5105 -2.5201
1712	R_R00216_c;R_R00217_c;R_R00228_c;R_R00299_c;R_R00315_c;R_R00921_c;R_R01518_c;	0.0214	2.5106 -2.5202
1713	R_R00216_c;R_R00217_c;R_R00228_c;R_R00315_c;R_R00921_c;R_R01518_c;R_R02073_c;	0.0216	2.5102 -2.5197
1714	R_R00212_c;R_R00235_c;R_R00315_c;R_R00431_c;R_R00517_c;R_R00921_c;R_R07181_c;	0.0392	3.4846 -3.4974
1715	R_R00212_c;R_R00235_c;R_R00315_c;R_R00431_c;R_R00921_c;R_R07181_c;R_R01517_c;	0.0482	3.4691 -3.4707
1716	R_R00212_c;R_R00315_c;R_R00431_c;R_R00517_c;R_R00921_c;R_R07181_c;R_R09508_c;	0.0016	3.6089 -3.6098
1717	R_R00212_c;R_R00228_c;R_R00315_c;R_R00431_c;R_R00703_c;R_R00921_c;R_R05875_c;	0.0335	3.4929 -3.5145
1718	R_R00212_c;R_R00236_c;R_R00248_c;R_R00315_c;R_R01512_c;R_R07181_c;R_R09508_c;	0.0171	3.5527 -3.5637
1719	R_R00206_c;R_R00236_c;R_R00315_c;R_R00754_c;R_R01518_c;R_R05875_c;R_R01517_c;	0.0142	3.4377 -3.4514
1720	R_R00131_c;R_R00217_c;R_R00315_c;R_R00921_c;R_R00959_c;R_R01518_c;R_R00342_c;	0.0112	2.5898 -2.5964
1721	R_R00131_c;R_R00217_c;R_R00299_c;R_R00315_c;R_R00921_c;R_R01518_c;R_R00342_c;	0.0112	2.5898 -2.5964
1722	R_R00131_c;R_R00315_c;R_R00431_c;R_R00921_c;R_R01518_c;R_R02739_c;R_R02740_c;	0.0104	2.5911 -2.5977
1723	R_R00131_c;R_R00216_c;R_R00217_c;R_R00315_c;R_R00921_c;R_R00959_c;R_R01518_c;	0.0111	2.5899 -2.5964
1724	R_R00131_c;R_R00216_c;R_R00217_c;R_R00299_c;R_R00315_c;R_R00921_c;R_R01518_c;	0.0111	2.5899 -2.5965
1725	R_R00131_c;R_R00235_c;R_R00315_c;R_R00431_c;R_R00517_c;R_R00921_c;R_R07181_c;	0.0275	2.5656 -3.5326
1726	R_R00131_c;R_R00216_c;R_R00217_c;R_R00315_c;R_R00921_c;R_R01518_c;R_R02073_c;	0.0112	2.5897 -2.5963
1727	R_R00131_c;R_R00228_c;R_R00315_c;R_R00431_c;R_R00703_c;R_R00921_c;R_R05875_c;	0.0251	3.5225 -3.5397
1728	R_R00131_c;R_R00217_c;R_R00315_c;R_R00921_c;R_R01518_c;R_R02073_c;R_R00342_c;	0.0113	2.5897 -2.5962
1729	R_R00026_c;R_R00212_c;R_R00236_c;R_R00315_c;R_R00968_c;R_R01512_c;R_R07181_c;	0.0375	3.5012 -3.5025
1730	R_R00026_c;R_R00212_c;R_R00236_c;R_R00315_c;R_R00963_c;R_R01512_c;R_R07181_c;	0.0375	3.5012 -3.5025
1731	R_R00026_c;R_R00236_c;R_R00315_c;R_R00968_c;R_R01512_c;R_R07160_c;R_R_OPM9r;	0.0029	2.5555 -3.6059
1732	R_R00026_c;R_R00236_c;R_R00315_c;R_R00963_c;R_R01512_c;R_R07160_c;R_R_OPM9r;	0.0029	2.5555 -3.6059
1733	R_R00026_c;R_R00236_c;R_R00248_c;R_R00315_c;R_R00968_c;R_R01512_c;R_R07181_c;	0.0205	2.5174 -3.5535
1734	R_R00026_c;R_R00236_c;R_R00248_c;R_R00315_c;R_R00963_c;R_R01512_c;R_R07181_c;	0.0205	2.5174 -3.5535
1735	R_R00026_c;R_R00131_c;R_R00236_c;R_R00315_c;R_R00963_c;R_R01512_c;R_R07181_c;	0.0264	2.5675 -3.5359
1736	R_R00026_c;R_R00131_c;R_R00236_c;R_R00315_c;R_R00968_c;R_R01512_c;R_R07181_c;	0.0264	2.5675 -3.5359
1737	R_R00026_c;R_R00236_c;R_R00315_c;R_R00963_c;R_R01512_c;R_R07181_c;EXC_IN_m21;	0.0264	2.5675 -3.5359
1738	R_R00026_c;R_R00236_c;R_R00315_c;R_R00968_c;R_R01512_c;R_R07181_c;EXC_IN_m21;	0.0264	2.5675 -3.5359
1739	R_R00026_c;R_R00236_c;R_R00315_c;R_R01518_c;R_R07181_c;R_R09508_c;R_R01517_c;	0.0051	2.5484 -2.5522
1740	R_R00236_c;R_R00315_c;R_R01512_c;R_R01600_c;R_R07181_c;R_R09508_c;	0.0051	2.5486 -2.5523
1741	R_R00212_c;R_R00236_c;R_R00315_c;R_R00968_c;R_R01512_c;R_R01600_c;R_R07181_c;	0.0375	3.5012 -3.5025
1742	R_R00212_c;R_R00236_c;R_R00315_c;R_R00963_c;R_R01512_c;R_R01600_c;R_R07181_c;	0.0375	3.5012 -3.5025
1743	R_R00236_c;R_R00315_c;R_R00968_c;R_R01512_c;R_R01600_c;R_R07160_c;R_R_OPM9r;	0.0029	2.5555 -3.6059
1744	R_R00236_c;R_R00315_c;R_R00963_c;R_R01512_c;R_R01600_c;R_R07160_c;R_R_OPM9r;	0.0029	2.5555 -3.6059
1745	R_R00236_c;R_R00248_c;R_R00315_c;R_R00968_c;R_R01512_c;R_R01600_c;R_R07181_c;	0.0205	2.5174 -3.5535
1746	R_R00236_c;R_R00248_c;R_R00315_c;R_R00963_c;R_R01512_c;R_R01600_c;R_R07181_c;	0.0205	2.5174 -3.5535
1747	R_R00131_c;R_R00236_c;R_R00315_c;R_R00963_c;R_R01512_c;R_R01600_c;R_R07181_c;	0.0264	2.5675 -3.5359
1748	R_R00131_c;R_R00236_c;R_R00315_c;R_R00968_c;R_R01512_c;R_R01600_c;R_R07181_c;	0.0264	2.5675 -3.5359
1749	R_R00236_c;R_R00315_c;R_R00963_c;R_R01512_c;R_R01600_c;R_R07181_c;EXC_IN_m21;	0.0264	2.5675 -3.5359
1750	R_R00236_c;R_R00315_c;R_R00968_c;R_R01512_c;R_R01600_c;R_R07181_c;EXC_IN_m21;	0.0264	2.5675 -3.5359
1751	R_R00236_c;R_R00315_c;R_R01518_c;R_R01600_c;R_R07181_c;R_R09508_c;R_R01517_c;	0.0051	2.5484 -2.5522
1752	R_R00206_c;R_R00212_c;R_R00230_c;R_R00316_c;R_R01518_c;R_R01517_c;	0.0499	3.4635 -3.4654
1753	R_R00026_c;R_R00230_c;R_R00316_c;R_R01512_c;R_R07181_c;R_R09508_c;	0.0051	2.5486 -2.5523
1754	R_R00230_c;R_R00316_c;R_R00431_c;R_R00517_c;R_R01518_c;R_R07181_c;R_R09508_c;	0.0049	2.5489 -2.5527
1755	R_R00230_c;R_R00316_c;R_R01512_c;R_R02739_c;R_R03321_c;R_R07181_c;R_R09508_c;	0.0051	2.5486 -2.5523
1756	R_R00212_c;R_R00230_c;R_R00248_c;R_R00316_c;R_R01512_c;R_R07181_c;R_R09508_c;	0.0171	3.5527 -3.5637
1757	R_R00206_c;R_R00230_c;R_R00316_c;R_R00754_c;R_R01518_c;R_R05875_c;R_R01517_c;	0.0142	3.4377 -3.4514
1758	R_R00026_c;R_R00212_c;R_R00230_c;R_R00316_c;R_R00968_c;R_R01512_c;R_R07181_c;	0.0375	3.5012 -3.5025
1759	R_R00026_c;R_R00212_c;R_R00230_c;R_R00316_c;R_R00963_c;R_R01512_c;R_R07181_c;	0.0375	3.5012 -3.5025
1760	R_R00026_c;R_R00230_c;R_R00316_c;R_R00968_c;R_R01512_c;R_R07160_c;R_R_OPM9r;	0.0029	2.5555 -3.6059
1761	R_R00026_c;R_R00230_c;R_R00316_c;R_R00963_c;R_R01512_c;R_R07160_c;R_R_OPM9r;	0.0029	2.5555 -3.6059
1762	R_R00026_c;R_R00230_c;R_R00248_c;R_R00316_c;R_R00968_c;R_R01512_c;R_R07181_c;	0.0205	2.5174 -3.5535
1763	R_R00026_c;R_R00230_c;R_R00248_c;R_R00316_c;R_R00963_c;R_R01512_c;R_R07181_c;	0.0205	2.5174 -3.5535
1764	R_R00026_c;R_R00131_c;R_R00230_c;R_R00316_c;R_R00963_c;R_R01512_c;R_R07181_c;	0.0264	2.5675 -3.5359
1765	R_R00026_c;R_R00131_c;R_R00230_c;R_R00316_c;R_R00968_c;R_R01512_c;R_R07181_c;	0.0264	2.5675 -3.5359
1766	R_R00026_c;R_R00230_c;R_R00316_c;R_R00963_c;R_R01512_c;R_R07181_c;EXC_IN_m21;	0.0264	2.5675 -3.5359
1767	R_R00026_c;R_R00230_c;R_R00316_c;R_R00968_c;R_R01512_c;R_R07181_c;EXC_IN_m21;	0.0264	2.5675 -3.5359
1768	R_R00026_c;R_R00230_c;R_R00316_c;R_R01518_c;R_R07181_c;R_R09508_c;R_R01517_c;	0.0051	2.5484 -2.5522
1769	R_R00230_c;R_R00316_c;R_R01512_c;R_R01600_c;R_R07181_c;R_R09508_c;	0.0051	2.5486 -2.5523
1770	R_R00212_c;R_R00230_c;R_R00316_c;R_R00968_c;R_R01512_c;R_R01600_c;R_R07181_c;	0.0375	3.5012 -3.5025
1771	R_R00212_c;R_R00230_c;R_R00316_c;R_R00963_c;R_R01512_c;R_R01600_c;R_R07181_c;	0.0375	3.5012 -3.5025
1772	R_R00230_c;R_R00316_c;R_R00968_c;R_R01512_c;R_R01600_c;R_R07160_c;R_R_OPM9r;	0.0029	2.5555 -3.6059
1773	R_R00230_c;R_R00316_c;R_R00963_c;R_R01512_c;R_R01600_c;R_R07160_c;R_R_OPM9r;	0.0029	2.5555 -3.6059
1774	R_R00230_c;R_R00248_c;R_R00316_c;R_R00968_c;R_R01512_c;R_R01600_c;R_R07181_c;	0.0205	2.5174 -3.5535
1775	R_R00230_c;R_R00248_c;R_R00316_c;R_R00963_c;R_R01512_c;R_R01600_c;R_R07181_c;	0.0205	2.5174 -3.5535
1776	R_R00131_c;R_R00230_c;R_R00316_c;R_R00963_c;R_R01512_c;R_R01600_c;R_R07181_c;	0.0264	2.5675 -3.5359
1777	R_R00131_c;R_R00230_c;R_R00316_c;R_R00968_c;R_R01512_c;R_R01600_c;R_R07181_c;	0.0264	2.5675 -3.5359
1778	R_R00230_c;R_R00316_c;R_R00963_c;R_R01512_c;R_R01600_c;R_R07181_c;EXC_IN_m21;	0.0264	2.5675 -3.5359
1779	R_R00230_c;R_R00316_c;R_R00968_c;R_R01512_c;R_R01600_c;R_R07181_c;EXC_IN_m21;	0.0264	2.5675 -3.5359
1780	R_R00230_c;R_R00316_c;R_R01518_c;R_R01600_c;R_R07181_c;R_R09508_c;R_R01517_c;	0.0051	2.5484 -2.5522
1781	R_R00206_c;R_R00212_c;R_R00315_c;R_R00316_c;R_R01518_c;R_R01517_c;	0.0499	3.4635 -3.4654
1782	R_R00026_c;R_R00315_c;R_R00316_c;R_R01512_c;R_R07181_c;R_R09508_c;	0.0051	2.5486 -2.5523
1783	R_R00315_c;R_R00316_c;R_R00431_c;R_R00517_c;R_R01518_c;R_R07181_c;R_R09508_c;	0.0049	2.5489 -2.5527
1784	R_R00315_c;R_R00316_c;R_R01512_c;R_R02739_c;R_R03321_c;R_R07181_c;R_R09508_c;	0.0051	2.5486 -2.5523
1785	R_R00212_c;R_R00248_c;R_R00315_c;R_R00316_c;R_R01512_c;R_R07181_c;R_R09508_c;	0.0171	3.5527 -3.5637
1786	R_R00206_c;R_R00315_c;R_R00316_c;R_R00754_c;R_R01518_c;R_R05875_c;R_R01517_c;	0.0142	3.4377 -3.4514
1787	R_R00026_c;R_R00212_c;R_R00315_c;R_R00316_c;R_R00968_c;R_R01512_c;R_R07181_c;	0.0375	3.5012 -3.5025
1788	R_R00026_c;R_R00212_c;R_R00315_c;R_R00316_c;R_R00963_c;R_R01512_c;R_R07181_c;	0.0375	3.5012 -3.5025
1789	R_R00026_c;R_R00315_c;R_R00316_c;R_R00968_c;R_R01512_c;R_R07160_c;R_R_OPM9r;	0.0029	2.5555 -3.6059
1790	R_R00026_c;R_R00315_c;R_R00316_c;R_R00963_c;R_R01512_c;R_R07160_c;R_R_OPM9r;	0.0029	2.5555 -3.6059
1791	R_R00026_c;R_R00248_c;R_R00315_c;R_R00316_c;R_R00968_c;R_R01512_c;R_R07181_c;	0.0205	2.5174 -3.5535
1792	R_R00026_c;R_R00248_c;R_R00315_c;R_R00316_c;R_R00963_c;R_R01512_c;R_R07181_c;	0.0205	2.5174 -3.5535
1793	R_R00026_c;R_R00131_c;R_R00315_c;R_R00316_c;R_R00963_c;R_R01512_c;R_R07181_c;	0.0264	2.5675 -3.5359
1794	R_R00026_c;R_R00131_c;R_R00315_c;R_R00316_c;R_R00968_c;R_R01512_c;R_R07181_c;	0.0264	2.5675 -3.5359
1795	R_R00026_c;R_R00315_c;R_R00316_c;R_R00963_c;R_R01512_c;R_R07181_c;EXC_IN_m21;	0.0264	2.5675 -3.5359
1796	R_R00026_c;R_R00315_c;R_R00316_c;R_R00968_c;R_R01512_c;R_R07181_c;EXC_IN_m21;	0.0264	2.5675 -3.5359
1797	R_R00026_c;R_R00315_c;R_R00316_c;R_R01518_c;R_R07181_c;R_R09508_c;R_R01517_c;	0.0051	2.5484 -2.5522
1798	R_R00315_c;R_R00316_c;R_R01512_c;R_R01600_c;R_R07181_c;R_R09508_c;	0.0051	2.5486 -2.5523
1799	R_R00212_c;R_R00315_c;R_R00316_c;R_R00968_c;R_R01512_c;R_R01600_c;R_R07181_c;	0.0375	3.5012 -3.5025
1800	R_R00212_c;R_R00315_c;R_R00316_c;R_R00963_c;R_R01512_c;R_R01600_c;R_R07181_c;	0.0375	3.5012 -3.5025
1801	R_R00315_c;R_R00316_c;R_R00968_c;R_R01512_c;R_R01600_c;R_R07160_c;R_R_OPM9r;	0.0029	2.5555 -3.6059
1802	R_R00315_c;R_R00316_c;R_R00963_c;R_R01512_c;R_R01600_c;R_R07160_c;R_R_OPM9r;	0.0029	2.5555 -3.6059
1803	R_R00248_c;R_R00315_c;R_R00316_c;R_R00968_c;R_R01512_c;R_R01600_c;R_R07181_c;	0.0205	2.5174 -3.5535
1804	R_R00248_c;R_R00315_c;R_R00316_c;R_R00963_c;R_R01512_c;R_R01600_c;R_R07181_c;	0.0205	2.5174 -3.5535
1805	R_R00131_c;R_R00315_c;R_R00316_c;R_R00963_c;R_R01512_c;R_R01600_c;R_R07181_c;	0.0264	2.5675 -3.5359
1806	R_R00131_c;R_R00315_c;R_R00316_c;R_R00968_c;R_R01512_c;R_R01600_c;R_R07181_c;	0.0264	2.5675 -3.5359
1807	R_R00315_c;R_R00316_c;R_R00963_c;R_R01512_c;R_R01600_c;R_R07181_c;EXC_IN_m21;	0.0264	2.5675 -3.5359
1808	R_R00315_c;R_R00316_c;R_R00968_c;R_R01512_c;R_R01600_c;R_R07181_c;EXC_IN_m21;	0.0264	2.5675 -3.5359
1809	R_R00315_c;R_R00316_c;R_R01518_c;R_R01600_c;R_R07181_c;R_R09508_c;R_R01517_c;	0.0051	2.5484 -2.5522
1810	R_R00212_c;R_R00248_c;R_R00952_c;R_R01518_c;R_R02073_c;	0.084	3.3606 -3.3636
1811	R_R00206_c;R_R00216_c;R_R00217_c;R_R00952_c;EXC_IN_m21;	0.0081	2.5844 -2.5878
1812	R_R00206_c; R_R00216_c; R_R00217_c; R_R00952_c; EXC_BOTH_m35;	0.0184	2.5045 -2.5102
1813	R_R00206_c; R_R00216_c; R_R00217_c; R_R00952_c; EXC_BOTH_m36;	0.0187	2.4939 -2.5111
1814	R_R00206_c; R_R00216_c; R_R00217_c; R_R00952_c; EXC_BOTH_m44;	0.0187	2.4939 -2.5111
1815	R_R00206_c; R_R00216_c; R_R00217_c; R_R00952_c; EXC_BOTH_m39;	0.0187	2.4939 -2.5111
1816	R_R00131_c;R_R00206_c;R_R00216_c;R_R00217_c;R_R00952_c;	0.0081	2.5844 -2.5878
1817	R_R00004_c;R_R00212_c;R_R00248_c;R_R00952_c;R_R01518_c;	0.0857	3.3555 -3.3585
1818	R_R00004_c;R_R00206_c;R_R00952_c;R_R01518_c;R_R09508_c;	0.0886	3.3464 -3.3499
1819	R_R00235_c;R_R00431_c;R_R00921_c;R_R00952_c;R_R01518_c;EXC_IN_m21;	0.0222	2.5698 -2.5777
1820	R_R00235_c;R_R00248_c;R_R00431_c;R_R00921_c;R_R00952_c;R_R01518_c;	0.0193	2.5157 -2.5227
1821	R_R00235_c;R_R00431_c;R_R00754_c;R_R00921_c;R_R00952_c;R_R01518_c;	0.0333	2.4883 -2.4929
1822	R_R00230_c;R_R00431_c;R_R00921_c;R_R00952_c;R_R01518_c;EXC_IN_m21;	0.0104	2.5911 -2.5977
1823	R_R00230_c;R_R00431_c;R_R00754_c;R_R00921_c;R_R00952_c;R_R01518_c;	0.02	2.514 -2.5235
1824	R_R00228_c;R_R00235_c;R_R00431_c;R_R00921_c;R_R00952_c;R_R01518_c;	0.0333	2.4883 -2.4929
1825	R_R00228_c;R_R00230_c;R_R00431_c;R_R00921_c;R_R00952_c;R_R01518_c;	0.02	2.514 -2.5235
1826	R_R00131_c;R_R00235_c;R_R00431_c;R_R00921_c;R_R00952_c;R_R01518_c;	0.0222	2.5698 -2.5777
1827	R_R00131_c;R_R00230_c;R_R00431_c;R_R00921_c;R_R00952_c;R_R01518_c;	0.0104	2.5911 -2.5977
1828	R_R00004_c;R_R00235_c;R_R00921_c;R_R00952_c;R_R01518_c;R_R09508_c;	0.09	3.342 -3.3455
1829	R_R00431_c;R_R00754_c;R_R00952_c;R_R01056_c;R_R01518_c;R_R02073_c;R_R05875_c;	0.0658	3.3609 -3.3635
1830	R_R00431_c;R_R00754_c;R_R00952_c;R_R01518_c;R_R01639_c;R_R02073_c;R_R05875_c;	0.0677	3.4099 -3.4123
1831	R_R00431_c;R_R00754_c;R_R00952_c;R_R01518_c;R_R02073_c;R_R05875_c;R_R01641_c;	0.0664	3.4046 -3.4084
1832	R_R00431_c;R_R00754_c;R_R00952_c;R_R01518_c;R_R02073_c;R_R05875_c;EXC_IN_m26;	0.0466	3.3229 -3.3315
1833	R_R00754_c;R_R00952_c;R_R01518_c;R_R02073_c;R_R05875_c;R_R00342_c;R_R01641_c;	0.0694	3.3509 -3.3992
1834	R_R00754_c;R_R00952_c;R_R01518_c;R_R01639_c;R_R02073_c;R_R05875_c;R_R00342_c;	0.0708	3.356 -3.4031
1835	R_R00754_c;R_R00952_c;R_R01056_c;R_R01518_c;R_R02073_c;R_R05875_c;R_R00342_c;	0.0687	3.3055 -3.3524
1836	R_R00754_c;R_R00952_c;R_R01518_c;R_R02073_c;R_R05875_c;R_R00342_c;EXC_IN_m26;	0.048	3.2724 -3.3226
1837	R_R00235_c;R_R00431_c;R_R00921_c;R_R00952_c;R_R01518_c;R_R07181_c;R_R_OPM9r;	0.008	2.5434 -2.5464
1838	R_R00235_c;R_R00431_c;R_R00517_c;R_R00921_c;R_R00952_c;R_R01518_c;R_R_OPM9r;	0.0233	2.5029 -2.6786
1839	R_R00235_c;R_R00431_c;R_R00517_c;R_R00921_c;R_R00952_c;R_R07181_c;R_R09508_c;	0.0156	2.5252 -2.5304
1840	R_R00230_c;R_R00235_c;R_R00431_c;R_R00517_c;R_R00921_c;R_R00952_c;R_R07181_c;	0.0069	2.5479 -3.4221
1841	R_R00230_c;R_R00431_c;R_R00517_c;R_R00921_c;R_R00952_c;R_R01518_c;R_R_OPM9r;	0.014	2.5274 -2.7077
1842	R_R00228_c;R_R00431_c;R_R00952_c;R_R01518_c;R_R02073_c;R_R05875_c;R_R01641_c;	0.0664	3.4046 -3.4084
1843	R_R00228_c;R_R00431_c;R_R00952_c;R_R01518_c;R_R01639_c;R_R02073_c;R_R05875_c;	0.0677	3.4099 -3.4123
1844	R_R00228_c;R_R00431_c;R_R00952_c;R_R01518_c;R_R02073_c;R_R05875_c;EXC_IN_m26;	0.0466	3.3229 -3.3315
1845	R_R00228_c;R_R00431_c;R_R00952_c;R_R01056_c;R_R01518_c;R_R02073_c;R_R05875_c;	0.0658	3.3609 -3.3635
1846	R_R00228_c;R_R00952_c;R_R01518_c;R_R01639_c;R_R02073_c;R_R05875_c;R_R00342_c;	0.0708	3.356 -3.4031
1847	R_R00228_c;R_R00952_c;R_R01518_c;R_R02073_c;R_R05875_c;R_R00342_c;R_R01641_c;	0.0694	3.3509 -3.3992
1848	R_R00228_c;R_R00952_c;R_R01056_c;R_R01518_c;R_R02073_c;R_R05875_c;R_R00342_c;	0.0687	3.3055 -3.3524
1849	R_R00228_c;R_R00952_c;R_R01518_c;R_R02073_c;R_R05875_c;R_R00342_c;EXC_IN_m26;	0.048	3.2724 -3.3226
1850	R_R00217_c;R_R00230_c;R_R00921_c;R_R00952_c;R_R01518_c;R_R00342_c;EXC_IN_m21;	0.0112	2.5898 -2.5964
1851	R_R00217_c;R_R00235_c;R_R00921_c;R_R00952_c;R_R01518_c;R_R00342_c;EXC_IN_m21;	0.0241	2.5664 -2.5744
1852	R_R00217_c;R_R00235_c;R_R00248_c;R_R00921_c;R_R00952_c;R_R01518_c;R_R00342_c;	0.021	2.512 -2.519
1853	R_R00217_c;R_R00235_c;R_R00754_c;R_R00921_c;R_R00952_c;R_R01518_c;R_R00342_c;	0.0365	2.4812 -2.4858
1854	R_R00217_c;R_R00228_c;R_R00235_c;R_R00921_c;R_R00952_c;R_R01518_c;R_R00342_c;	0.0365	2.4812 -2.4858
1855	R_R00217_c;R_R00230_c;R_R00754_c;R_R00921_c;R_R00952_c;R_R01518_c;R_R00342_c;	0.0215	2.5104 -2.52
1856	R_R00217_c;R_R00228_c;R_R00230_c;R_R00921_c;R_R00952_c;R_R01518_c;R_R00342_c;	0.0215	2.5104 -2.52
1857	R_R00216_c;R_R00754_c;R_R00952_c;R_R01518_c;R_R02073_c;R_R05875_c;R_R01641_c;	0.069	3.3523 -3.4006
1858	R_R00216_c;R_R00754_c;R_R00952_c;R_R01518_c;R_R01639_c;R_R02073_c;R_R05875_c;	0.0703	3.3574 -3.4044
1859	R_R00216_c;R_R00754_c;R_R00952_c;R_R01056_c;R_R01518_c;R_R02073_c;R_R05875_c;	0.0683	3.3072 -3.3541
1860	R_R00216_c;R_R00228_c;R_R00952_c;R_R01056_c;R_R01518_c;R_R02073_c;R_R05875_c;	0.0683	3.3072 -3.3541
1861	R_R00216_c;R_R00228_c;R_R00952_c;R_R01518_c;R_R02073_c;R_R05875_c;R_R01641_c;	0.069	3.3523 -3.4006
1862	R_R00216_c;R_R00228_c;R_R00952_c;R_R01518_c;R_R01639_c;R_R02073_c;R_R05875_c;	0.0703	3.3574 -3.4044
1863	R_R00216_c;R_R00754_c;R_R00952_c;R_R01518_c;R_R02073_c;R_R05875_c;EXC_IN_m26;	0.0478	3.2738 -3.3239
1864	R_R00216_c;R_R00228_c;R_R00952_c;R_R01518_c;R_R02073_c;R_R05875_c;EXC_IN_m26;	0.0478	3.2738 -3.3239
1865	R_R00216_c;R_R00217_c;R_R00230_c;R_R00921_c;R_R00952_c;R_R01518_c;EXC_IN_m21;	0.0111	2.5899 -2.5965
1866	R_R00216_c;R_R00217_c;R_R00235_c;R_R00754_c;R_R00921_c;R_R00952_c;R_R01518_c;	0.0362	2.4817 -2.4863
1867	R_R00216_c;R_R00217_c;R_R00228_c;R_R00235_c;R_R00921_c;R_R00952_c;R_R01518_c;	0.0362	2.4817 -2.4863
1868	R_R00216_c;R_R00217_c;R_R00235_c;R_R00248_c;R_R00921_c;R_R00952_c;R_R01518_c;	0.0208	2.5123 -2.5193
1869	R_R00216_c;R_R00217_c;R_R00230_c;R_R00754_c;R_R00921_c;R_R00952_c;R_R01518_c;	0.0214	2.5106 -2.5202
1870	R_R00216_c;R_R00217_c;R_R00228_c;R_R00230_c;R_R00921_c;R_R00952_c;R_R01518_c;	0.0214	2.5106 -2.5202
1871	R_R00216_c;R_R00217_c;R_R00235_c;R_R00921_c;R_R00952_c;R_R01518_c;EXC_IN_m21;	0.0239	2.5667 -2.5747
1872	R_R00212_c;R_R00952_c;R_R01518_c;R_R02073_c;R_R07181_c;R_R_OPM9r; R_R00342_c;	0.0693	3.405 -3.4074
1873	R_R00212_c;R_R00216_c;R_R00952_c;R_R01518_c;R_R02073_c;R_R07181_c;R_R_OPM9r;	0.0689	3.4063 -3.4087
1874	R_R00212_c;R_R00431_c;R_R00952_c;R_R01518_c;R_R02073_c;R_R07181_c;R_R_OPM9r;	0.0664	3.4137 -3.4161
1875	R_R00212_c;R_R00431_c;R_R00517_c;R_R00952_c;R_R01518_c;R_R07181_c;R_R09508_c;	0.0696	3.4041 -3.4065
1876	R_R00206_c;R_R00216_c;R_R00217_c;R_R00952_c;R_R00999_c;R_R03260_c;R_R04946_c;	0.0155	2.5161 -2.5304
1877	R_R00206_c;R_R00216_c;R_R00217_c;R_R00952_c;R_R00999_c;R_R03260_c;R_R04930_c;	0.0155	2.5161 -2.5304
1878	R_R00206_c;R_R00216_c;R_R00217_c;R_R00952_c;R_R00999_c;R_R01001_c;R_R04930_c;	0.0155	2.5161 -2.5304
1879	R_R00131_c;R_R00217_c;R_R00230_c;R_R00921_c;R_R00952_c;R_R01518_c;R_R00342_c;	0.0112	2.5898 -2.5964
1880	R_R00131_c;R_R00216_c;R_R00217_c;R_R00230_c;R_R00921_c;R_R00952_c;R_R01518_c;	0.0111	2.5899 -2.5965
1881	R_R00131_c;R_R00217_c;R_R00235_c;R_R00921_c;R_R00952_c;R_R01518_c;R_R00342_c;	0.0241	2.5664 -2.5744
1882	R_R00131_c;R_R00216_c;R_R00217_c;R_R00235_c;R_R00921_c;R_R00952_c;R_R01518_c;	0.0239	2.5667 -2.5747
1883	R_R00086_c;R_R00212_c;R_R00235_c;R_R00431_c;R_R00921_c;R_R00952_c;R_R01227_c;	0.0832	3.3629 -3.3658
1884	R_R00086_c;R_R00212_c;R_R00235_c;R_R00431_c;R_R00921_c;R_R00952_c;R_R01057_c;	0.0832	3.3629 -3.3658
1885	R_R00019_c;R_R00206_c;R_R00216_c;R_R00228_c;R_R00952_c;R_R01518_c;R_R_OPM9r;	0.0114	2.5354 -2.538
1886	R_R00019_c;R_R00206_c;R_R00216_c;R_R00754_c;R_R00952_c;R_R01518_c;R_R_OPM9r;	0.0114	2.5354 -2.538
1887	R_R00019_c;R_R00206_c;R_R00754_c;R_R00952_c;R_R01518_c;R_R_OPM9r; R_R00342_c;	0.0115	2.5352 -2.5378
1888	R_R00019_c;R_R00206_c;R_R00228_c;R_R00952_c;R_R01518_c;R_R_OPM9r; R_R00342_c;	0.0115	2.5352 -2.5378
1889	R_R00019_c;R_R00206_c;R_R00212_c;R_R00952_c;R_R01518_c;R_R07181_c;R_R00342_c;	0.0414	3.4439 -3.4804
1890	R_R00004_c;R_R00431_c;R_R00754_c;R_R00952_c;R_R01056_c;R_R01518_c;R_R05875_c;	0.067	3.3561 -3.3587
1891	R_R00004_c;R_R00228_c;R_R00431_c;R_R00952_c;R_R01056_c;R_R01518_c;R_R05875_c;	0.067	3.3561 -3.3587
1892	R_R00004_c;R_R00228_c;R_R00431_c;R_R00952_c;R_R01518_c;R_R05875_c;R_R01641_c;	0.0677	3.4006 -3.4044
1893	R_R00004_c;R_R00431_c;R_R00754_c;R_R00952_c;R_R01518_c;R_R05875_c;R_R01641_c;	0.0677	3.4006 -3.4044
1894	R_R00004_c;R_R00754_c;R_R00952_c;R_R01056_c;R_R01518_c;R_R05875_c;R_R00342_c;	0.07	3.3001 -3.3472
1895	R_R00004_c;R_R00228_c;R_R00952_c;R_R01518_c;R_R05875_c;R_R00342_c;R_R01641_c;	0.0708	3.3464 -3.3949
1896	R_R00004_c;R_R00216_c;R_R00754_c;R_R00952_c;R_R01518_c;R_R01639_c;R_R05875_c;	0.0718	3.353 -3.4001
1897	R_R00004_c;R_R00216_c;R_R00228_c;R_R00952_c;R_R01056_c;R_R01518_c;R_R05875_c;	0.0696	3.3018 -3.3489
1898	R_R00004_c;R_R00216_c;R_R00754_c;R_R00952_c;R_R01056_c;R_R01518_c;R_R05875_c;	0.0696	3.3018 -3.3489
1899	R_R00004_c;R_R00216_c;R_R00228_c;R_R00952_c;R_R01518_c;R_R01639_c;R_R05875_c;	0.0718	3.353 -3.4001
1900	R_R00004_c;R_R00754_c;R_R00952_c;R_R01518_c;R_R05875_c;R_R00342_c;R_R01641_c;	0.0708	3.3464 -3.3949
1901	R_R00004_c;R_R00754_c;R_R00952_c;R_R01518_c;R_R01639_c;R_R05875_c;R_R00342_c;	0.0722	3.3515 -3.3987
1902	R_R00004_c;R_R00228_c;R_R00952_c;R_R01518_c;R_R01639_c;R_R05875_c;R_R00342_c;	0.0722	3.3515 -3.3987
1903	R_R00004_c;R_R00228_c;R_R00952_c;R_R01056_c;R_R01518_c;R_R05875_c;R_R00342_c;	0.07	3.3001 -3.3472
1904	R_R00004_c;R_R00216_c;R_R00754_c;R_R00952_c;R_R01518_c;R_R05875_c;R_R01641_c;	0.0703	3.3478 -3.3963
1905	R_R00004_c;R_R00228_c;R_R00431_c;R_R00952_c;R_R01518_c;R_R05875_c;EXC_IN_m26;	0.0472	3.319 -3.3277
1906	R_R00004_c;R_R00431_c;R_R00754_c;R_R00952_c;R_R01518_c;R_R05875_c;EXC_IN_m26;	0.0472	3.319 -3.3277
1907	R_R00004_c;R_R00431_c;R_R00754_c;R_R00952_c;R_R01518_c;R_R01639_c;R_R05875_c;	0.069	3.4059 -3.4083
1908	R_R00004_c;R_R00754_c;R_R00952_c;R_R01518_c;R_R05875_c;R_R00342_c;EXC_IN_m26;	0.0486	3.2682 -3.3185
1909	R_R00004_c;R_R00216_c;R_R00228_c;R_R00952_c;R_R01518_c;R_R05875_c;R_R01641_c;	0.0703	3.3478 -3.3963
1910	R_R00004_c;R_R00216_c;R_R00754_c;R_R00952_c;R_R01518_c;R_R05875_c;EXC_IN_m26;	0.0484	3.2696 -3.3198
1911	R_R00004_c;R_R00216_c;R_R00228_c;R_R00952_c;R_R01518_c;R_R05875_c;EXC_IN_m26;	0.0484	3.2696 -3.3198
1912	R_R00004_c;R_R00228_c;R_R00952_c;R_R01518_c;R_R05875_c;R_R00342_c;EXC_IN_m26;	0.0486	3.2682 -3.3185
1913	R_R00004_c;R_R00212_c;R_R00952_c;R_R01518_c;R_R07181_c;R_R_OPM9r; R_R00342_c;	0.0707	3.4009 -3.4034
1914	R_R00004_c;R_R00212_c;R_R00431_c;R_R00952_c;R_R01518_c;R_R07181_c;R_R_OPM9r;	0.0677	3.41 -3.4124
1915	R_R00004_c;R_R00212_c;R_R00216_c;R_R00952_c;R_R01518_c;R_R07181_c;R_R_OPM9r;	0.0702	3.4023 -3.4047
1916	R_R00004_c;R_R00212_c;R_R00235_c;R_R00248_c;R_R00431_c;R_R00921_c;R_R00952_c;	0.0852	3.3569 -3.3599
1917	R_R00004_c;R_R00228_c;R_R00952_c;R_R01518_c;R_R05875_c;R_R09508_c;R_R_OPM9r;	0.007	3.5933 -3.5936
1918	R_R00004_c;R_R00754_c;R_R00952_c;R_R01518_c;R_R05875_c;R_R09508_c;R_R_OPM9r;	0.007	3.5933 -3.5936
1919	R_R00004_c;R_R00228_c;R_R00431_c;R_R00952_c;R_R01518_c;R_R01639_c;R_R05875_c;	0.069	3.4059 -3.4083
1920	R_R00004_c;R_R00703_c;R_R00754_c;R_R00952_c;R_R01518_c;R_R05875_c;R_R_OPM9r;	0.0418	3.4877 -3.4896
1921	R_R00004_c;R_R00228_c;R_R00703_c;R_R00952_c;R_R01518_c;R_R05875_c;R_R_OPM9r;	0.0418	3.4877 -3.4896
1922	R_R00315_c;R_R00431_c;R_R00921_c;R_R00952_c;R_R01518_c;EXC_IN_m21;	0.0104	2.5911 -2.5977
1923	R_R00315_c;R_R00431_c;R_R00754_c;R_R00921_c;R_R00952_c;R_R01518_c;	0.02	2.514 -2.5235
1924	R_R00228_c;R_R00315_c;R_R00431_c;R_R00921_c;R_R00952_c;R_R01518_c;	0.02	2.514 -2.5235
1925	R_R00131_c;R_R00315_c;R_R00431_c;R_R00921_c;R_R00952_c;R_R01518_c;	0.0104	2.5911 -2.5977
1926	R_R00235_c;R_R00315_c;R_R00431_c;R_R00517_c;R_R00921_c;R_R00952_c;R_R07181_c;	0.0069	2.5479 -3.4221
1927	R_R00315_c;R_R00431_c;R_R00517_c;R_R00921_c;R_R00952_c;R_R01518_c;R_R_OPM9r;	0.014	2.5274 -2.7077
1928	R_R00217_c;R_R00315_c;R_R00921_c;R_R00952_c;R_R01518_c;R_R00342_c;EXC_IN_m21;	0.0112	2.5898 -2.5964
1929	R_R00217_c;R_R00315_c;R_R00754_c;R_R00921_c;R_R00952_c;R_R01518_c;R_R00342_c;	0.0215	2.5104 -2.52
1930	R_R00217_c;R_R00228_c;R_R00315_c;R_R00921_c;R_R00952_c;R_R01518_c;R_R00342_c;	0.0215	2.5104 -2.52
1931	R_R00216_c;R_R00217_c;R_R00315_c;R_R00921_c;R_R00952_c;R_R01518_c;EXC_IN_m21;	0.0111	2.5899 -2.5965
1932	R_R00216_c;R_R00217_c;R_R00315_c;R_R00754_c;R_R00921_c;R_R00952_c;R_R01518_c;	0.0214	2.5106 -2.5202
1933	R_R00216_c;R_R00217_c;R_R00228_c;R_R00315_c;R_R00921_c;R_R00952_c;R_R01518_c;	0.0214	2.5106 -2.5202
1934	R_R00131_c;R_R00217_c;R_R00315_c;R_R00921_c;R_R00952_c;R_R01518_c;R_R00342_c;	0.0112	2.5898 -2.5964
1935	R_R00131_c;R_R00216_c;R_R00217_c;R_R00315_c;R_R00921_c;R_R00952_c;R_R01518_c;	0.0111	2.5899 -2.5965
1936	R_R00212_c;R_R00248_c;R_R01518_c;R_R02073_c;R_R08639_c;	0.084	3.3606 -3.3636
1937	R_R00206_c;R_R00216_c;R_R00217_c;R_R08639_c;EXC_IN_m21;	0.0081	2.5844 -2.5878
1938	R_R00206_c; R_R00216_c; R_R00217_c; R_R08639_c; EXC_BOTH_m35;	0.0184	2.5045 -2.5102
1939	R_R00206_c; R_R00216_c; R_R00217_c; R_R08639_c; EXC_BOTH_m36;	0.0187	2.4939 -2.5111
1940	R_R00206_c; R_R00216_c; R_R00217_c; R_R08639_c; EXC_BOTH_m44;	0.0187	2.4939 -2.5111
1941	R_R00206_c; R_R00216_c; R_R00217_c; R_R08639_c; EXC_BOTH_m39;	0.0187	2.4939 -2.5111
1942	R_R00131_c;R_R00206_c;R_R00216_c;R_R00217_c;R_R08639_c;	0.0081	2.5844 -2.5878
1943	R_R00004_c;R_R00212_c;R_R00248_c;R_R01518_c;R_R08639_c;	0.0857	3.3555 -3.3585
1944	R_R00004_c;R_R00206_c;R_R01518_c;R_R08639_c;R_R09508_c;	0.0886	3.3464 -3.3499
1945	R_R00235_c;R_R00431_c;R_R00921_c;R_R01518_c;R_R08639_c;EXC_IN_m21;	0.0222	2.5698 -2.5777
1946	R_R00235_c;R_R00248_c;R_R00431_c;R_R00921_c;R_R01518_c;R_R08639_c;	0.0193	2.5157 -2.5227
1947	R_R00235_c;R_R00431_c;R_R00754_c;R_R00921_c;R_R01518_c;R_R08639_c;	0.0333	2.4883 -2.4929
1948	R_R00230_c;R_R00431_c;R_R00921_c;R_R01518_c;R_R08639_c;EXC_IN_m21;	0.0104	2.5911 -2.5977
1949	R_R00230_c;R_R00431_c;R_R00754_c;R_R00921_c;R_R01518_c;R_R08639_c;	0.02	2.514 -2.5235
1950	R_R00228_c;R_R00235_c;R_R00431_c;R_R00921_c;R_R01518_c;R_R08639_c;	0.0333	2.4883 -2.4929
1951	R_R00228_c;R_R00230_c;R_R00431_c;R_R00921_c;R_R01518_c;R_R08639_c;	0.02	2.514 -2.5235
1952	R_R00131_c;R_R00235_c;R_R00431_c;R_R00921_c;R_R01518_c;R_R08639_c;	0.0222	2.5698 -2.5777
1953	R_R00131_c;R_R00230_c;R_R00431_c;R_R00921_c;R_R01518_c;R_R08639_c;	0.0104	2.5911 -2.5977
1954	R_R00004_c;R_R00235_c;R_R00921_c;R_R01518_c;R_R08639_c;R_R09508_c;	0.09	3.342 -3.3455
1955	R_R00431_c;R_R00754_c;R_R01056_c;R_R01518_c;R_R02073_c;R_R08639_c;R_R05875_c;	0.0658	3.3609 -3.3635
1956	R_R00431_c;R_R00754_c;R_R01518_c;R_R01639_c;R_R02073_c;R_R08639_c;R_R05875_c;	0.0677	3.4099 -3.4123
1957	R_R00431_c;R_R00754_c;R_R01518_c;R_R02073_c;R_R08639_c;R_R05875_c;R_R01641_c;	0.0664	3.4046 -3.4084
1958	R_R00431_c;R_R00754_c;R_R01518_c;R_R02073_c;R_R08639_c;R_R05875_c;EXC_IN_m26;	0.0466	3.3229 -3.3315
1959	R_R00754_c;R_R01518_c;R_R02073_c;R_R08639_c;R_R05875_c;R_R00342_c;R_R01641_c;	0.0694	3.3509 -3.3992
1960	R_R00754_c;R_R01518_c;R_R01639_c;R_R02073_c;R_R08639_c;R_R05875_c;R_R00342_c;	0.0708	3.356 -3.4031
1961	R_R00754_c;R_R01056_c;R_R01518_c;R_R02073_c;R_R08639_c;R_R05875_c;R_R00342_c;	0.0687	3.3055 -3.3524
1962	R_R00754_c;R_R01518_c;R_R02073_c;R_R08639_c;R_R05875_c;R_R00342_c;EXC_IN_m26;	0.048	3.2724 -3.3226
1963	R_R00235_c;R_R00431_c;R_R00921_c;R_R01518_c;R_R08639_c;R_R07181_c;R_R_OPM9r;	0.008	2.5434 -2.5464
1964	R_R00235_c;R_R00431_c;R_R00517_c;R_R00921_c;R_R01518_c;R_R08639_c;R_R_OPM9r;	0.0233	2.5029 -2.6786
1965	R_R00235_c;R_R00431_c;R_R00517_c;R_R00921_c;R_R08639_c;R_R07181_c;R_R09508_c;	0.0156	2.5252 -2.5304
1966	R_R00230_c;R_R00235_c;R_R00431_c;R_R00517_c;R_R00921_c;R_R08639_c;R_R07181_c;	0.0069	2.5479 -3.4221
1967	R_R00230_c;R_R00431_c;R_R00517_c;R_R00921_c;R_R01518_c;R_R08639_c;R_R_OPM9r;	0.014	2.5274 -2.7077
1968	R_R00228_c;R_R00431_c;R_R01518_c;R_R02073_c;R_R08639_c;R_R05875_c;R_R01641_c;	0.0664	3.4046 -3.4084
1969	R_R00228_c;R_R00431_c;R_R01518_c;R_R01639_c;R_R02073_c;R_R08639_c;R_R05875_c;	0.0677	3.4099 -3.4123
1970	R_R00228_c;R_R00431_c;R_R01518_c;R_R02073_c;R_R08639_c;R_R05875_c;EXC_IN_m26;	0.0466	3.3229 -3.3315
1971	R_R00228_c;R_R00431_c;R_R01056_c;R_R01518_c;R_R02073_c;R_R08639_c;R_R05875_c;	0.0658	3.3609 -3.3635
1972	R_R00228_c;R_R01518_c;R_R01639_c;R_R02073_c;R_R08639_c;R_R05875_c;R_R00342_c;	0.0708	3.356 -3.4031
1973	R_R00228_c;R_R01518_c;R_R02073_c;R_R08639_c;R_R05875_c;R_R00342_c;R_R01641_c;	0.0694	3.3509 -3.3992
1974	R_R00228_c;R_R01056_c;R_R01518_c;R_R02073_c;R_R08639_c;R_R05875_c;R_R00342_c;	0.0687	3.3055 -3.3524
1975	R_R00228_c;R_R01518_c;R_R02073_c;R_R08639_c;R_R05875_c;R_R00342_c;EXC_IN_m26;	0.048	3.2724 -3.3226
1976	R_R00217_c;R_R00230_c;R_R00921_c;R_R01518_c;R_R08639_c;R_R00342_c;EXC_IN_m21;	0.0112	2.5898 -2.5964
1977	R_R00217_c;R_R00235_c;R_R00921_c;R_R01518_c;R_R08639_c;R_R00342_c;EXC_IN_m21;	0.0241	2.5664 -2.5744
1978	R_R00217_c;R_R00235_c;R_R00248_c;R_R00921_c;R_R01518_c;R_R08639_c;R_R00342_c;	0.021	2.512 -2.519
1979	R_R00217_c;R_R00235_c;R_R00754_c;R_R00921_c;R_R01518_c;R_R08639_c;R_R00342_c;	0.0365	2.4812 -2.4858
1980	R_R00217_c;R_R00228_c;R_R00235_c;R_R00921_c;R_R01518_c;R_R08639_c;R_R00342_c;	0.0365	2.4812 -2.4858
1981	R_R00217_c;R_R00230_c;R_R00754_c;R_R00921_c;R_R01518_c;R_R08639_c;R_R00342_c;	0.0215	2.5104 -2.52
1982	R_R00217_c;R_R00228_c;R_R00230_c;R_R00921_c;R_R01518_c;R_R08639_c;R_R00342_c;	0.0215	2.5104 -2.52
1983	R_R00216_c;R_R00754_c;R_R01518_c;R_R02073_c;R_R08639_c;R_R05875_c;R_R01641_c;	0.069	3.3523 -3.4006
1984	R_R00216_c;R_R00754_c;R_R01518_c;R_R01639_c;R_R02073_c;R_R08639_c;R_R05875_c;	0.0703	3.3574 -3.4044
1985	R_R00216_c;R_R00754_c;R_R01056_c;R_R01518_c;R_R02073_c;R_R08639_c;R_R05875_c;	0.0683	3.3072 -3.3541
1986	R_R00216_c;R_R00228_c;R_R01056_c;R_R01518_c;R_R02073_c;R_R08639_c;R_R05875_c;	0.0683	3.3072 -3.3541
1987	R_R00216_c;R_R00228_c;R_R01518_c;R_R02073_c;R_R08639_c;R_R05875_c;R_R01641_c;	0.069	3.3523 -3.4006
1988	R_R00216_c;R_R00228_c;R_R01518_c;R_R01639_c;R_R02073_c;R_R08639_c;R_R05875_c;	0.0703	3.3574 -3.4044
1989	R_R00216_c;R_R00754_c;R_R01518_c;R_R02073_c;R_R08639_c;R_R05875_c;EXC_IN_m26;	0.0478	3.2738 -3.3239
1990	R_R00216_c;R_R00228_c;R_R01518_c;R_R02073_c;R_R08639_c;R_R05875_c;EXC_IN_m26;	0.0478	3.2738 -3.3239
1991	R_R00216_c;R_R00217_c;R_R00230_c;R_R00921_c;R_R01518_c;R_R08639_c;EXC_IN_m21;	0.0111	2.5899 -2.5965
1992	R_R00216_c;R_R00217_c;R_R00235_c;R_R00754_c;R_R00921_c;R_R01518_c;R_R08639_c;	0.0362	2.4817 -2.4863
1993	R_R00216_c;R_R00217_c;R_R00228_c;R_R00235_c;R_R00921_c;R_R01518_c;R_R08639_c;	0.0362	2.4817 -2.4863
1994	R_R00216_c;R_R00217_c;R_R00235_c;R_R00248_c;R_R00921_c;R_R01518_c;R_R08639_c;	0.0208	2.5123 -2.5193
1995	R_R00216_c;R_R00217_c;R_R00230_c;R_R00754_c;R_R00921_c;R_R01518_c;R_R08639_c;	0.0214	2.5106 -2.5202
1996	R_R00216_c;R_R00217_c;R_R00228_c;R_R00230_c;R_R00921_c;R_R01518_c;R_R08639_c;	0.0214	2.5106 -2.5202
1997	R_R00216_c;R_R00217_c;R_R00235_c;R_R00921_c;R_R01518_c;R_R08639_c;EXC_IN_m21;	0.0239	2.5667 -2.5747
1998	R_R00212_c;R_R01518_c;R_R02073_c;R_R08639_c;R_R07181_c;R_R_OPM9r; R_R00342_c;	0.0693	3.405 -3.4074
1999	R_R00212_c;R_R00216_c;R_R01518_c;R_R02073_c;R_R08639_c;R_R07181_c;R_R_OPM9r;	0.0689	3.4063 -3.4087
[truncated: 4,156 more rows]

## Sheet: Isobutanol
MCS #	Deleted Reactions	Max Growth	Product Yield Range at Maximum Growth
1	R_R00212_c;R_R00230_c;R_R00236_c;R_R00248_c;R_R01512_c;R_R09508_c;R_R_OPM9r;	0.0127	0.75912 -0.76201
2	R_R00206_c;R_R00217_c;R_R00248_c;R_R01518_c;R_R02073_c;R_R07181_c;R_R_OPM9r;	0.0005	0.59999 -0.60014
3	R_R00004_c;R_R00019_c;R_R00206_c;R_R00299_c;R_R04672_c;R_R07181_c;R_R00342_c;	0.0011	0.80701 -0.80728
4	R_R00004_c;R_R00019_c;R_R00206_c;R_R00226_c;R_R00299_c;R_R07181_c;R_R00342_c;	0.0011	0.80701 -0.80728
5	R_R00004_c;R_R00019_c;R_R00206_c;R_R00959_c;R_R04672_c;R_R07181_c;R_R00342_c;	0.0011	0.807 -0.80728
6	R_R00004_c;R_R00019_c;R_R00206_c;R_R00226_c;R_R00959_c;R_R07181_c;R_R00342_c;	0.0011	0.807 -0.80728
7	R_R00004_c;R_R00019_c;R_R00206_c;R_R00959_c;R_R03050_c;R_R07181_c;R_R00342_c;	0.0038	0.77612 -0.78073
8	R_R00004_c;R_R00019_c;R_R00206_c;R_R00299_c;R_R01209_c;R_R07181_c;R_R00342_c;	0.0037	0.77613 -0.78073
9	R_R00004_c;R_R00019_c;R_R00206_c;R_R00959_c;R_R01209_c;R_R07181_c;R_R00342_c;	0.0038	0.77612 -0.78073
10	R_R00004_c;R_R00019_c;R_R00206_c;R_R00299_c;R_R03050_c;R_R07181_c;R_R00342_c;	0.0037	0.77613 -0.78073
11	R_R00004_c;R_R00206_c;R_R00217_c;R_R00248_c;R_R01518_c;R_R07181_c;R_R_OPM9r;	0.0005	0.59998 -0.60013
12	R_R00004_c;R_R00019_c;R_R00206_c;R_R00216_c;R_R07181_c;R_R09508_c;R_R01517_c;	0.0078	0.60593 -0.60836
13	R_R00004_c;R_R00019_c;R_R00206_c;R_R00216_c;R_R00248_c;R_R07181_c;R_R01517_c;	0.0008	0.58602 -0.58643
14	R_R00212_c;R_R00236_c;R_R00248_c;R_R00315_c;R_R01512_c;R_R09508_c;R_R_OPM9r;	0.0127	0.75912 -0.76201
15	R_R00212_c;R_R00230_c;R_R00248_c;R_R00316_c;R_R01512_c;R_R09508_c;R_R_OPM9r;	0.0127	0.75912 -0.76201
16	R_R00212_c;R_R00248_c;R_R00315_c;R_R00316_c;R_R01512_c;R_R09508_c;R_R_OPM9r;	0.0127	0.75912 -0.76201
17	R_R00004_c;R_R00019_c;R_R00206_c;R_R00952_c;R_R04672_c;R_R07181_c;R_R00342_c;	0.0011	0.80701 -0.80728
18	R_R00004_c;R_R00019_c;R_R00206_c;R_R00226_c;R_R00952_c;R_R07181_c;R_R00342_c;	0.0011	0.80701 -0.80728
19	R_R00004_c;R_R00019_c;R_R00206_c;R_R00952_c;R_R01209_c;R_R07181_c;R_R00342_c;	0.0037	0.77613 -0.78073
20	R_R00004_c;R_R00019_c;R_R00206_c;R_R00952_c;R_R03050_c;R_R07181_c;R_R00342_c;	0.0037	0.77613 -0.78073
21	R_R00004_c;R_R00019_c;R_R00206_c;R_R04672_c;R_R08639_c;R_R07181_c;R_R00342_c;	0.0011	0.80701 -0.80728
22	R_R00004_c;R_R00019_c;R_R00206_c;R_R00226_c;R_R08639_c;R_R07181_c;R_R00342_c;	0.0011	0.80701 -0.80728
23	R_R00004_c;R_R00019_c;R_R00206_c;R_R01209_c;R_R08639_c;R_R07181_c;R_R00342_c;	0.0037	0.77613 -0.78073
24	R_R00004_c;R_R00019_c;R_R00206_c;R_R03050_c;R_R08639_c;R_R07181_c;R_R00342_c;	0.0037	0.77613 -0.78073
25	R_R00004_c;R_R00019_c;R_R00206_c;R_R00299_c;R_R03051_c;R_R07181_c;R_R00342_c;	0.0037	0.77613 -0.78073
26	R_R00004_c;R_R00019_c;R_R00206_c;R_R00959_c;R_R03051_c;R_R07181_c;R_R00342_c;	0.0038	0.77612 -0.78073
27	R_R00004_c;R_R00019_c;R_R00206_c;R_R00952_c;R_R03051_c;R_R07181_c;R_R00342_c;	0.0037	0.77613 -0.78073
28	R_R00004_c;R_R00019_c;R_R00206_c;R_R03051_c;R_R08639_c;R_R07181_c;R_R00342_c;	0.0037	0.77613 -0.78073
