# Supplementary material for: Exploring complex cellular phenotypes and model-guided strain design with a novel genome-scale metabolic model of Clostridium thermocellum DSM 1313 implementing an adjustable cellulosome
Source: Biotechnol Biofuels. 2016 Sep 6;9(1):194. doi: 10.1186/s13068-016-0607-x (PMC5012057; doi:10.1186/s13068-016-0607-x)
Supplement: Supplementary file 5 — 10.1186/s13068-016-0607-x The model in SBML format set up for growth on cellulose. [file 13068_2016_607_MOESM5_ESM.xml]

<?xml version="1.0" encoding="UTF-8"?>
<sbml level="2" version="1" xmlns="http://www.sbml.org/sbml/level2" xmlns:html="http://www.w3.org/1999/xhtml">
    <model id="iAT601" name="Clostridium thermocellum DSM1313">
        <listOfUnitDefinitions>
            <unitDefinition id="mmol_per_gDW_per_hr">
                <listOfUnits>
                    <unit kind="mole" exponent="1" scale="-3" multiplier="1" offset="0"/>
                    <unit kind="gram" exponent="-1" scale="0" multiplier="1" offset="0"/>
                    <unit kind="second" exponent="-1" scale="0" multiplier="0.000277777777777778" offset="0"/>
                </listOfUnits>
            </unitDefinition>
        </listOfUnitDefinitions>
        <listOfCompartments>
            <compartment id="C_c" name="cytosol" outside="C_e" spatialDimensions="3">
            </compartment>
            <compartment id="C_e" name="extracellular" spatialDimensions="3">
            </compartment>
        </listOfCompartments>
        <listOfSpecies>
            <species id="M_C00001_c" name="H2O" compartment="C_c" initialAmount="0" boundaryCondition="false" charge="0">
            </species>
            <species id="M_C00002_c" name="ATP" compartment="C_c" initialAmount="0" boundaryCondition="false" charge="-4">
            </species>
            <species id="M_C00003_c" name="NAD+_C21H27N7O14P2" compartment="C_c" initialAmount="0" boundaryCondition="false">
            </species>
            <species id="M_C00004_c" name="NADH_C21H29N7O14P2" compartment="C_c" initialAmount="0" boundaryCondition="false">
            </species>
            <species id="M_C00005_c" name="NADPH_C21H30N7O17P3" compartment="C_c" initialAmount="0" boundaryCondition="false">
            </species>
            <species id="M_C00006_c" name="NADP+_C21H28N7O17P3" compartment="C_c" initialAmount="0" boundaryCondition="false">
            </species>
            <species id="M_C00007_c" name="Oxygen_O2" compartment="C_c" initialAmount="0" boundaryCondition="false">
            </species>
            <species id="M_C00008_c" name="ADP_C10H15N5O10P2" compartment="C_c" initialAmount="0" boundaryCondition="false">
            </species>
            <species id="M_C00009_c" name="Orthophosphate_H3O4P" compartment="C_c" initialAmount="0" boundaryCondition="false">
            </species>
            <species id="M_C00010_c" name="CoA_C21H36N7O16P3S" compartment="C_c" initialAmount="0" boundaryCondition="false">
            </species>
            <species id="M_C00011_c" name="CO2_CO2" compartment="C_c" initialAmount="0" boundaryCondition="false">
            </species>
            <species id="M_C00013_c" name="Diphosphate_H4O7P2" compartment="C_c" initialAmount="0" boundaryCondition="false">
            </species>
            <species id="M_C00014_c" name="NH3_H3N" compartment="C_c" initialAmount="0" boundaryCondition="false">
            </species>
            <species id="M_C00015_c" name="UDP_C9H14N2O12P2" compartment="C_c" initialAmount="0" boundaryCondition="false">
            </species>
            <species id="M_C00016_c" name="FAD_C27H33N9O15P2" compartment="C_c" initialAmount="0" boundaryCondition="false">
            </species>
            <species id="M_C00019_c" name="S-Adenosyl-L-methionine_C15H22N6O5S" compartment="C_c" initialAmount="0" boundaryCondition="false">
            </species>
            <species id="M_C00020_c" name="AMP_C10H14N5O7P" compartment="C_c" initialAmount="0" boundaryCondition="false">
            </species>
            <species id="M_C00021_c" name="S-Adenosyl-L-homocysteine_C14H20N6O5S" compartment="C_c" initialAmount="0" boundaryCondition="false">
            </species>
            <species id="M_C00022_c" name="Pyruvate_C3H4O3" compartment="C_c" initialAmount="0" boundaryCondition="false">
            </species>
            <species id="M_C00024_c" name="Acetyl-CoA_C23H38N7O17P3S" compartment="C_c" initialAmount="0" boundaryCondition="false">
            </species>
            <species id="M_C00025_c" name="L-Glutamate_C5H9NO4" compartment="C_c" initialAmount="0" boundaryCondition="false">
            </species>
            <species id="M_C00026_c" name="2-Oxoglutarate_C5H6O5" compartment="C_c" initialAmount="0" boundaryCondition="false">
            </species>
            <species id="M_C00027_c" name="Hydrogen peroxide_H2O2" compartment="C_c" initialAmount="0" boundaryCondition="false">
            </species>
            <species id="M_C00028_c" name="Acceptor_" compartment="C_c" initialAmount="0" boundaryCondition="false">
            </species>
            <species id="M_C00029_c" name="UDP-glucose_C15H24N2O17P2" compartment="C_c" initialAmount="0" boundaryCondition="false">
            </species>
            <species id="M_C00030_c" name="Reduced acceptor_" compartment="C_c" initialAmount="0" boundaryCondition="false">
            </species>
            <species id="M_C00031_c" name="D-Glucose_C6H12O6" compartment="C_c" initialAmount="0" boundaryCondition="false">
            </species>
            <species id="M_C00033_c" name="Acetate_C2H4O2" compartment="C_c" initialAmount="0" boundaryCondition="false">
            </species>
            <species id="M_C00035_c" name="GDP_C10H15N5O11P2" compartment="C_c" initialAmount="0" boundaryCondition="false">
            </species>
            <species id="M_C00036_c" name="Oxaloacetate_C4H4O5" compartment="C_c" initialAmount="0" boundaryCondition="false">
            </species>
            <species id="M_C00037_c" name="Glycine_C2H5NO2" compartment="C_c" initialAmount="0" boundaryCondition="false">
            </species>
            <species id="M_C00040_c" name="Acyl-CoA_C22H35N7O17P3SR" compartment="C_c" initialAmount="0" boundaryCondition="false">
            </species>
            <species id="M_C00041_c" name="L-Alanine_C3H7NO2" compartment="C_c" initialAmount="0" boundaryCondition="false">
            </species>
            <species id="M_C00042_c" name="Succinate_C4H6O4" compartment="C_c" initialAmount="0" boundaryCondition="false">
            </species>
            <species id="M_C00043_c" name="UDP-N-acetyl-D-glucosamine_C17H27N3O17P2" compartment="C_c" initialAmount="0" boundaryCondition="false">
            </species>
            <species id="M_C00044_c" name="GTP_C10H16N5O14P3" compartment="C_c" initialAmount="0" boundaryCondition="false">
            </species>
            <species id="M_C00047_c" name="L-Lysine_C6H14N2O2" compartment="C_c" initialAmount="0" boundaryCondition="false">
            </species>
            <species id="M_C00048_c" name="Glyoxylate_C2H2O3" compartment="C_c" initialAmount="0" boundaryCondition="false">
            </species>
            <species id="M_C00049_c" name="L-Aspartate_C4H7NO4" compartment="C_c" initialAmount="0" boundaryCondition="false">
            </species>
            <species id="M_C00053_c" name="3&apos;-Phosphoadenylyl sulfate_C10H15N5O13P2S" compartment="C_c" initialAmount="0" boundaryCondition="false">
            </species>
            <species id="M_C00054_c" name="Adenosine 3&apos;,5&apos;-bisphosphate_C10H15N5O10P2" compartment="C_c" initialAmount="0" boundaryCondition="false">
            </species>
            <species id="M_C00055_c" name="CMP_C9H14N3O8P" compartment="C_c" initialAmount="0" boundaryCondition="false">
            </species>
            <species id="M_C00058_c" name="Formate_CH2O2" compartment="C_c" initialAmount="0" boundaryCondition="false">
            </species>
            <species id="M_C00059_c" name="Sulfate_H2O4S" compartment="C_c" initialAmount="0" boundaryCondition="false">
            </species>
            <species id="M_C00061_c" name="FMN_C17H21N4O9P" compartment="C_c" initialAmount="0" boundaryCondition="false">
            </species>
            <species id="M_C00062_c" name="L-Arginine_C6H14N4O2" compartment="C_c" initialAmount="0" boundaryCondition="false">
            </species>
            <species id="M_C00063_c" name="CTP_C9H16N3O14P3" compartment="C_c" initialAmount="0" boundaryCondition="false">
            </species>
            <species id="M_C00064_c" name="L-Glutamine_C5H10N2O3" compartment="C_c" initialAmount="0" boundaryCondition="false">
            </species>
            <species id="M_C00065_c" name="L-Serine_C3H7NO3" compartment="C_c" initialAmount="0" boundaryCondition="false">
            </species>
            <species id="M_C00066_c" name="tRNA_C10H17O10PR2(C5H8O6PR)n" compartment="C_c" initialAmount="0" boundaryCondition="false">
            </species>
            <species id="M_C00068_c" name="Thiamin diphosphate_C12H18N4O7P2S" compartment="C_c" initialAmount="0" boundaryCondition="false">
            </species>
            <species id="M_C00073_c" name="L-Methionine_C5H11NO2S" compartment="C_c" initialAmount="0" boundaryCondition="false">
            </species>
            <species id="M_C00074_c" name="Phosphoenolpyruvate_C3H5O6P" compartment="C_c" initialAmount="0" boundaryCondition="false">
            </species>
            <species id="M_C00075_c" name="UTP_C9H15N2O15P3" compartment="C_c" initialAmount="0" boundaryCondition="false">
            </species>
            <species id="M_C00077_c" name="L-Ornithine_C5H12N2O2" compartment="C_c" initialAmount="0" boundaryCondition="false">
            </species>
            <species id="M_C00078_c" name="L-Tryptophan_C11H12N2O2" compartment="C_c" initialAmount="0" boundaryCondition="false">
            </species>
            <species id="M_C00079_c" name="L-Phenylalanine_C9H11NO2" compartment="C_c" initialAmount="0" boundaryCondition="false">
            </species>
            <species id="M_C00080_c" name="H+_p+1" compartment="C_c" initialAmount="0" boundaryCondition="false">
            </species>
            <species id="M_C00081_c" name="ITP_C10H15N4O14P3" compartment="C_c" initialAmount="0" boundaryCondition="false">
            </species>
            <species id="M_C00082_c" name="L-Tyrosine_C9H11NO3" compartment="C_c" initialAmount="0" boundaryCondition="false">
            </species>
            <species id="M_C00083_c" name="Malonyl-CoA_C24H38N7O19P3S" compartment="C_c" initialAmount="0" boundaryCondition="false">
            </species>
            <species id="M_C00084_c" name="Acetaldehyde_C2H4O" compartment="C_c" initialAmount="0" boundaryCondition="false">
            </species>
            <species id="M_C00085_c" name="D-Fructose 6-phosphate_C6H13O9P" compartment="C_c" initialAmount="0" boundaryCondition="false">
            </species>
            <species id="M_C00086_c" name="Urea_CH4N2O" compartment="C_c" initialAmount="0" boundaryCondition="false">
            </species>
            <species id="M_C00091_c" name="Succinyl-CoA_C25H40N7O19P3S" compartment="C_c" initialAmount="0" boundaryCondition="false">
            </species>
            <species id="M_C00092_c" name="D-Glucose 6-phosphate_C6H13O9P" compartment="C_c" initialAmount="0" boundaryCondition="false">
            </species>
            <species id="M_C00093_c" name="sn-Glycerol 3-phosphate_C3H9O6P" compartment="C_c" initialAmount="0" boundaryCondition="false">
            </species>
            <species id="M_C00094_c" name="Sulfite_H2O3S" compartment="C_c" initialAmount="0" boundaryCondition="false">
            </species>
            <species id="M_C00095_c" name="D-Fructose_C6H12O6" compartment="C_c" initialAmount="0" boundaryCondition="false">
            </species>
            <species id="M_C00096_c" name="GDP-mannose_C16H25N5O16P2" compartment="C_c" initialAmount="0" boundaryCondition="false">
            </species>
            <species id="M_C00097_c" name="L-Cysteine_C3H7NO2S" compartment="C_c" initialAmount="0" boundaryCondition="false">
            </species>
            <species id="M_C00099_c" name="beta-Alanine_C3H7NO2" compartment="C_c" initialAmount="0" boundaryCondition="false">
            </species>
            <species id="M_C00100_c" name="Propanoyl-CoA_C24H40N7O17P3S" compartment="C_c" initialAmount="0" boundaryCondition="false">
            </species>
            <species id="M_C00101_c" name="Tetrahydrofolate_C19H23N7O6" compartment="C_c" initialAmount="0" boundaryCondition="false">
            </species>
            <species id="M_C00103_c" name="D-Glucose 1-phosphate_C6H13O9P" compartment="C_c" initialAmount="0" boundaryCondition="false">
            </species>
            <species id="M_C00104_c" name="IDP_C10H14N4O11P2" compartment="C_c" initialAmount="0" boundaryCondition="false">
            </species>
            <species id="M_C00105_c" name="UMP_C9H13N2O9P" compartment="C_c" initialAmount="0" boundaryCondition="false">
            </species>
            <species id="M_C00106_c" name="Uracil_C4H4N2O2" compartment="C_c" initialAmount="0" boundaryCondition="false">
            </species>
            <species id="M_C00108_c" name="Anthranilate_C7H7NO2" compartment="C_c" initialAmount="0" boundaryCondition="false">
            </species>
            <species id="M_C00109_c" name="2-Oxobutanoate_C4H6O3" compartment="C_c" initialAmount="0" boundaryCondition="false">
            </species>
            <species id="M_C00110_c" name="Dolichyl phosphate_C25H45O4P" compartment="C_c" initialAmount="0" boundaryCondition="false">
            </species>
            <species id="M_C00111_c" name="Glycerone phosphate_C3H7O6P" compartment="C_c" initialAmount="0" boundaryCondition="false">
            </species>
            <species id="M_C00112_c" name="CDP_C9H15N3O11P2" compartment="C_c" initialAmount="0" boundaryCondition="false">
            </species>
            <species id="M_C00116_c" name="Glycerol_C3H8O3" compartment="C_c" initialAmount="0" boundaryCondition="false">
            </species>
            <species id="M_C00117_c" name="D-Ribose 5-phosphate_C5H11O8P" compartment="C_c" initialAmount="0" boundaryCondition="false">
            </species>
            <species id="M_C00118_c" name="D-Glyceraldehyde 3-phosphate_C3H7O6P" compartment="C_c" initialAmount="0" boundaryCondition="false">
            </species>
            <species id="M_C00119_c" name="5-Phospho-alpha-D-ribose 1-diphosphate_C5H13O14P3" compartment="C_c" initialAmount="0" boundaryCondition="false">
            </species>
            <species id="M_C00120_c" name="Biotin_C10H16N2O3S" compartment="C_c" initialAmount="0" boundaryCondition="false">
            </species>
            <species id="M_C00122_c" name="Fumarate_C4H4O4" compartment="C_c" initialAmount="0" boundaryCondition="false">
            </species>
            <species id="M_C00123_c" name="L-Leucine_C6H13NO2" compartment="C_c" initialAmount="0" boundaryCondition="false">
            </species>
            <species id="M_C00124_c" name="D-Galactose_C6H12O6" compartment="C_c" initialAmount="0" boundaryCondition="false">
            </species>
            <species id="M_C00128_c" name="CMP-N-acetylneuraminate_C20H31N4O16P" compartment="C_c" initialAmount="0" boundaryCondition="false">
            </species>
            <species id="M_C00129_c" name="Isopentenyl diphosphate_C5H12O7P2" compartment="C_c" initialAmount="0" boundaryCondition="false">
            </species>
            <species id="M_C00130_c" name="IMP_C10H13N4O8P" compartment="C_c" initialAmount="0" boundaryCondition="false">
            </species>
            <species id="M_C00131_c" name="dATP_C10H16N5O12P3" compartment="C_c" initialAmount="0" boundaryCondition="false">
            </species>
            <species id="M_C00132_c" name="Methanol_CH4O" compartment="C_c" initialAmount="0" boundaryCondition="false">
            </species>
            <species id="M_C00133_c" name="D-Alanine_C3H7NO2" compartment="C_c" initialAmount="0" boundaryCondition="false">
            </species>
            <species id="M_C00134_c" name="Putrescine_C4H12N2" compartment="C_c" initialAmount="0" boundaryCondition="false">
            </species>
            <species id="M_C00135_c" name="L-Histidine_C6H9N3O2" compartment="C_c" initialAmount="0" boundaryCondition="false">
            </species>
            <species id="M_C00136_c" name="Butanoyl-CoA_C25H42N7O17P3S" compartment="C_c" initialAmount="0" boundaryCondition="false">
            </species>
            <species id="M_C00138_c" name="Reduced ferredoxin_" compartment="C_c" initialAmount="0" boundaryCondition="false">
            </species>
            <species id="M_C00139_c" name="Oxidized ferredoxin_" compartment="C_c" initialAmount="0" boundaryCondition="false">
            </species>
            <species id="M_C00140_c" name="N-Acetyl-D-glucosamine_C8H15NO6" compartment="C_c" initialAmount="0" boundaryCondition="false">
            </species>
            <species id="M_C00141_c" name="3-Methyl-2-oxobutanoic acid_C5H8O3" compartment="C_c" initialAmount="0" boundaryCondition="false">
            </species>
            <species id="M_C00143_c" name="5,10-Methylenetetrahydrofolate_C20H23N7O6" compartment="C_c" initialAmount="0" boundaryCondition="false">
            </species>
            <species id="M_C00144_c" name="GMP_C10H14N5O8P" compartment="C_c" initialAmount="0" boundaryCondition="false">
            </species>
            <species id="M_C00147_c" name="Adenine_C5H5N5" compartment="C_c" initialAmount="0" boundaryCondition="false">
            </species>
            <species id="M_C00148_c" name="L-Proline_C5H9NO2" compartment="C_c" initialAmount="0" boundaryCondition="false">
            </species>
            <species id="M_C00149_c" name="(S)-Malate_C4H6O5" compartment="C_c" initialAmount="0" boundaryCondition="false">
            </species>
            <species id="M_C00152_c" name="L-Asparagine_C4H8N2O3" compartment="C_c" initialAmount="0" boundaryCondition="false">
            </species>
            <species id="M_C00153_c" name="Nicotinamide_C6H6N2O" compartment="C_c" initialAmount="0" boundaryCondition="false">
            </species>
            <species id="M_C00154_c" name="Palmitoyl-CoA_C37H66N7O17P3S" compartment="C_c" initialAmount="0" boundaryCondition="false">
            </species>
            <species id="M_C00155_c" name="L-Homocysteine_C4H9NO2S" compartment="C_c" initialAmount="0" boundaryCondition="false">
            </species>
            <species id="M_C00156_c" name="4-Hydroxybenzoate_C7H6O3" compartment="C_c" initialAmount="0" boundaryCondition="false">
            </species>
            <species id="M_C00158_c" name="Citrate_C6H8O7" compartment="C_c" initialAmount="0" boundaryCondition="false">
            </species>
            <species id="M_C00160_c" name="Glycolate_C2H4O3" compartment="C_c" initialAmount="0" boundaryCondition="false">
            </species>
            <species id="M_C00163_c" name="Propanoate_C3H6O2" compartment="C_c" initialAmount="0" boundaryCondition="false">
            </species>
            <species id="M_C00166_c" name="Phenylpyruvate_C9H8O3" compartment="C_c" initialAmount="0" boundaryCondition="false">
            </species>
            <species id="M_C00167_c" name="UDP-glucuronate_C15H22N2O18P2" compartment="C_c" initialAmount="0" boundaryCondition="false">
            </species>
            <species id="M_C00168_c" name="Hydroxypyruvate_C3H4O4" compartment="C_c" initialAmount="0" boundaryCondition="false">
            </species>
            <species id="M_C00169_c" name="Carbamoyl phosphate_CH4NO5P" compartment="C_c" initialAmount="0" boundaryCondition="false">
            </species>
            <species id="M_C00170_c" name="5&apos;-Methylthioadenosine_C11H15N5O3S" compartment="C_c" initialAmount="0" boundaryCondition="false">
            </species>
            <species id="M_C00173_c" name="Acyl-[acyl-carrier protein]_C3H4OSR2" compartment="C_c" initialAmount="0" boundaryCondition="false">
            </species>
            <species id="M_C00179_c" name="Agmatine_C5H14N4" compartment="C_c" initialAmount="0" boundaryCondition="false">
            </species>
            <species id="M_C00180_c" name="Benzoate_C7H6O2" compartment="C_c" initialAmount="0" boundaryCondition="false">
            </species>
            <species id="M_C00183_c" name="L-Valine_C5H11NO2" compartment="C_c" initialAmount="0" boundaryCondition="false">
            </species>
            <species id="M_C00185_c" name="Cellobiose_C12H22O11" compartment="C_c" initialAmount="0" boundaryCondition="false">
            </species>
            <species id="M_C00186_c" name="(S)-Lactate_C3H6O3" compartment="C_c" initialAmount="0" boundaryCondition="false">
            </species>
            <species id="M_C00188_c" name="L-Threonine_C4H9NO3" compartment="C_c" initialAmount="0" boundaryCondition="false">
            </species>
            <species id="M_C00192_c" name="Hydroxylamine_H3NO" compartment="C_c" initialAmount="0" boundaryCondition="false">
            </species>
            <species id="M_C00194_c" name="Cobamide coenzyme_C62H90N13O14P.C10H12N5O3.Co" compartment="C_c" initialAmount="0" boundaryCondition="false">
            </species>
            <species id="M_C00197_c" name="3-Phospho-D-glycerate_C3H7O7P" compartment="C_c" initialAmount="0" boundaryCondition="false">
            </species>
            <species id="M_C00198_c" name="D-Glucono-1,5-lactone_C6H10O6" compartment="C_c" initialAmount="0" boundaryCondition="false">
            </species>
            <species id="M_C00199_c" name="D-Ribulose 5-phosphate_C5H11O8P" compartment="C_c" initialAmount="0" boundaryCondition="false">
            </species>
            <species id="M_C00203_c" name="UDP-N-acetyl-D-galactosamine_C17H27N3O17P2" compartment="C_c" initialAmount="0" boundaryCondition="false">
            </species>
            <species id="M_C00204_c" name="2-Dehydro-3-deoxy-D-gluconate_C6H10O6" compartment="C_c" initialAmount="0" boundaryCondition="false">
            </species>
            <species id="M_C00206_c" name="dADP_C10H15N5O9P2" compartment="C_c" initialAmount="0" boundaryCondition="false">
            </species>
            <species id="M_C00209_c" name="Oxalate_C2H2O4" compartment="C_c" initialAmount="0" boundaryCondition="false">
            </species>
            <species id="M_C00212_c" name="Adenosine_C10H13N5O4" compartment="C_c" initialAmount="0" boundaryCondition="false">
            </species>
            <species id="M_C00214_c" name="Thymidine_C10H14N2O5" compartment="C_c" initialAmount="0" boundaryCondition="false">
            </species>
            <species id="M_C00217_c" name="D-Glutamate_C5H9NO4" compartment="C_c" initialAmount="0" boundaryCondition="false">
            </species>
            <species id="M_C00221_c" name="beta-D-Glucose_C6H12O6" compartment="C_c" initialAmount="0" boundaryCondition="false">
            </species>
            <species id="M_C00224_c" name="Adenylyl sulfate_C10H14N5O10PS" compartment="C_c" initialAmount="0" boundaryCondition="false">
            </species>
            <species id="M_C00227_c" name="Acetyl phosphate_C2H5O5P" compartment="C_c" initialAmount="0" boundaryCondition="false">
            </species>
            <species id="M_C00229_c" name="Acyl-carrier protein_HSR" compartment="C_c" initialAmount="0" boundaryCondition="false">
            </species>
            <species id="M_C00231_c" name="D-Xylulose 5-phosphate_C5H11O8P" compartment="C_c" initialAmount="0" boundaryCondition="false">
            </species>
            <species id="M_C00233_c" name="4-Methyl-2-oxopentanoate_C6H10O3" compartment="C_c" initialAmount="0" boundaryCondition="false">
            </species>
            <species id="M_C00234_c" name="10-Formyltetrahydrofolate_C20H23N7O7" compartment="C_c" initialAmount="0" boundaryCondition="false">
            </species>
            <species id="M_C00235_c" name="Dimethylallyl diphosphate_C5H12O7P2" compartment="C_c" initialAmount="0" boundaryCondition="false">
            </species>
            <species id="M_C00236_c" name="3-Phospho-D-glyceroyl phosphate_C3H8O10P2" compartment="C_c" initialAmount="0" boundaryCondition="false">
            </species>
            <species id="M_C00237_c" name="CO_CO" compartment="C_c" initialAmount="0" boundaryCondition="false">
            </species>
            <species id="M_C00239_c" name="dCMP_C9H14N3O7P" compartment="C_c" initialAmount="0" boundaryCondition="false">
            </species>
            <species id="M_C00242_c" name="Guanine_C5H5N5O" compartment="C_c" initialAmount="0" boundaryCondition="false">
            </species>
            <species id="M_C00243_c" name="Lactose_C12H22O11" compartment="C_c" initialAmount="0" boundaryCondition="false">
            </species>
            <species id="M_C00249_c" name="Hexadecanoic acid_C16H32O2" compartment="C_c" initialAmount="0" boundaryCondition="false">
            </species>
            <species id="M_C00251_c" name="Chorismate_C10H10O6" compartment="C_c" initialAmount="0" boundaryCondition="false">
            </species>
            <species id="M_C00253_c" name="Nicotinate_C6H5NO2" compartment="C_c" initialAmount="0" boundaryCondition="false">
            </species>
            <species id="M_C00254_c" name="Prephenate_C10H10O6" compartment="C_c" initialAmount="0" boundaryCondition="false">
            </species>
            <species id="M_C00255_c" name="Riboflavin_C17H20N4O6" compartment="C_c" initialAmount="0" boundaryCondition="false">
            </species>
            <species id="M_C00258_c" name="D-Glycerate_C3H6O4" compartment="C_c" initialAmount="0" boundaryCondition="false">
            </species>
            <species id="M_C00262_c" name="Hypoxanthine_C5H4N4O" compartment="C_c" initialAmount="0" boundaryCondition="false">
            </species>
            <species id="M_C00263_c" name="L-Homoserine_C4H9NO3" compartment="C_c" initialAmount="0" boundaryCondition="false">
            </species>
            <species id="M_C00266_c" name="Glycolaldehyde_C2H4O2" compartment="C_c" initialAmount="0" boundaryCondition="false">
            </species>
            <species id="M_C00267_c" name="alpha-D-Glucose_C6H12O6" compartment="C_c" initialAmount="0" boundaryCondition="false">
            </species>
            <species id="M_C00269_c" name="CDP-diacylglycerol_C14H19N3O15P2R2" compartment="C_c" initialAmount="0" boundaryCondition="false">
            </species>
            <species id="M_C00270_c" name="N-Acetylneuraminate_C11H19NO9" compartment="C_c" initialAmount="0" boundaryCondition="false">
            </species>
            <species id="M_C00275_c" name="D-Mannose 6-phosphate_C6H13O9P" compartment="C_c" initialAmount="0" boundaryCondition="false">
            </species>
            <species id="M_C00279_c" name="D-Erythrose 4-phosphate_C4H9O7P" compartment="C_c" initialAmount="0" boundaryCondition="false">
            </species>
            <species id="M_C00282_c" name="Hydrogen_H2" compartment="C_c" initialAmount="0" boundaryCondition="false">
            </species>
            <species id="M_C00283_c" name="Hydrogen sulfide_H2S" compartment="C_c" initialAmount="0" boundaryCondition="false">
            </species>
            <species id="M_C00286_c" name="dGTP_C10H16N5O13P3" compartment="C_c" initialAmount="0" boundaryCondition="false">
            </species>
            <species id="M_C00294_c" name="Inosine_C10H12N4O5" compartment="C_c" initialAmount="0" boundaryCondition="false">
            </species>
            <species id="M_C00295_c" name="Orotate_C5H4N2O4" compartment="C_c" initialAmount="0" boundaryCondition="false">
            </species>
            <species id="M_C00296_c" name="Quinate_C7H12O6" compartment="C_c" initialAmount="0" boundaryCondition="false">
            </species>
            <species id="M_C00299_c" name="Uridine_C9H12N2O6" compartment="C_c" initialAmount="0" boundaryCondition="false">
            </species>
            <species id="M_C00301_c" name="ADP-ribose_C15H23N5O14P2" compartment="C_c" initialAmount="0" boundaryCondition="false">
            </species>
            <species id="M_C00310_c" name="D-Xylulose_C5H10O5" compartment="C_c" initialAmount="0" boundaryCondition="false">
            </species>
            <species id="M_C00311_c" name="Isocitrate_C6H8O7" compartment="C_c" initialAmount="0" boundaryCondition="false">
            </species>
            <species id="M_C00315_c" name="Spermidine_C7H19N3" compartment="C_c" initialAmount="0" boundaryCondition="false">
            </species>
            <species id="M_C00320_c" name="Thiosulfate_H2O3S2" compartment="C_c" initialAmount="0" boundaryCondition="false">
            </species>
            <species id="M_C00323_c" name="Caffeoyl-CoA_C30H42N7O19P3S" compartment="C_c" initialAmount="0" boundaryCondition="false">
            </species>
            <species id="M_C00327_c" name="L-Citrulline_C6H13N3O3" compartment="C_c" initialAmount="0" boundaryCondition="false">
            </species>
            <species id="M_C00330_c" name="Deoxyguanosine_C10H13N5O4" compartment="C_c" initialAmount="0" boundaryCondition="false">
            </species>
            <species id="M_C00332_c" name="Acetoacetyl-CoA_C25H40N7O18P3S" compartment="C_c" initialAmount="0" boundaryCondition="false">
            </species>
            <species id="M_C00334_c" name="4-Aminobutanoate_C4H9NO2" compartment="C_c" initialAmount="0" boundaryCondition="false">
            </species>
            <species id="M_C00337_c" name="(S)-Dihydroorotate_C5H6N2O4" compartment="C_c" initialAmount="0" boundaryCondition="false">
            </species>
            <species id="M_C00340_c" name="Reduced rubredoxin_" compartment="C_c" initialAmount="0" boundaryCondition="false">
            </species>
            <species id="M_C00341_c" name="Geranyl diphosphate_C10H20O7P2" compartment="C_c" initialAmount="0" boundaryCondition="false">
            </species>
            <species id="M_C00342_c" name="Thioredoxin_C10H14N4O4S2R4" compartment="C_c" initialAmount="0" boundaryCondition="false">
            </species>
            <species id="M_C00343_c" name="Thioredoxin disulfide_C10H12N4O4S2R4" compartment="C_c" initialAmount="0" boundaryCondition="false">
            </species>
            <species id="M_C00344_c" name="Phosphatidylglycerol_C8H13O10PR2" compartment="C_c" initialAmount="0" boundaryCondition="false">
            </species>
            <species id="M_C00352_c" name="D-Glucosamine 6-phosphate_C6H14NO8P" compartment="C_c" initialAmount="0" boundaryCondition="false">
            </species>
            <species id="M_C00353_c" name="Geranylgeranyl diphosphate_C20H36O7P2" compartment="C_c" initialAmount="0" boundaryCondition="false">
            </species>
            <species id="M_C00357_c" name="N-Acetyl-D-glucosamine 6-phosphate_C8H16NO9P" compartment="C_c" initialAmount="0" boundaryCondition="false">
            </species>
            <species id="M_C00360_c" name="dAMP_C10H14N5O6P" compartment="C_c" initialAmount="0" boundaryCondition="false">
            </species>
            <species id="M_C00361_c" name="dGDP_C10H15N5O10P2" compartment="C_c" initialAmount="0" boundaryCondition="false">
            </species>
            <species id="M_C00362_c" name="dGMP_C10H14N5O7P" compartment="C_c" initialAmount="0" boundaryCondition="false">
            </species>
            <species id="M_C00363_c" name="dTDP_C10H16N2O11P2" compartment="C_c" initialAmount="0" boundaryCondition="false">
            </species>
            <species id="M_C00364_c" name="dTMP_C10H15N2O8P" compartment="C_c" initialAmount="0" boundaryCondition="false">
            </species>
            <species id="M_C00365_c" name="dUMP_C9H13N2O8P" compartment="C_c" initialAmount="0" boundaryCondition="false">
            </species>
            <species id="M_C00369_c" name="Starch_(C12H20O10)n" compartment="C_c" initialAmount="0" boundaryCondition="false">
            </species>
            <species id="M_C00378_c" name="Thiamine_C12H17N4OS" compartment="C_c" initialAmount="0" boundaryCondition="false">
            </species>
            <species id="M_C00379_c" name="Xylitol_C5H12O5" compartment="C_c" initialAmount="0" boundaryCondition="false">
            </species>
            <species id="M_C00380_c" name="Cytosine_C4H5N3O" compartment="C_c" initialAmount="0" boundaryCondition="false">
            </species>
            <species id="M_C00385_c" name="Xanthine_C5H4N4O2" compartment="C_c" initialAmount="0" boundaryCondition="false">
            </species>
            <species id="M_C00386_c" name="Carnosine_C9H14N4O3" compartment="C_c" initialAmount="0" boundaryCondition="false">
            </species>
            <species id="M_C00387_c" name="Guanosine_C10H13N5O5" compartment="C_c" initialAmount="0" boundaryCondition="false">
            </species>
            <species id="M_C00390_c" name="Ubiquinol_C19H28O4" compartment="C_c" initialAmount="0" boundaryCondition="false">
            </species>
            <species id="M_C00399_c" name="Ubiquinone_C19H26O4" compartment="C_c" initialAmount="0" boundaryCondition="false">
            </species>
            <species id="M_C00406_c" name="Feruloyl-CoA_C31H44N7O19P3S" compartment="C_c" initialAmount="0" boundaryCondition="false">
            </species>
            <species id="M_C00407_c" name="L-Isoleucine_C6H13NO2" compartment="C_c" initialAmount="0" boundaryCondition="false">
            </species>
            <species id="M_C00409_c" name="Methanethiol_CH4S" compartment="C_c" initialAmount="0" boundaryCondition="false">
            </species>
            <species id="M_C00411_c" name="Sinapoyl-CoA_C32H46N7O20P3S" compartment="C_c" initialAmount="0" boundaryCondition="false">
            </species>
            <species id="M_C00415_c" name="Dihydrofolate_C19H21N7O6" compartment="C_c" initialAmount="0" boundaryCondition="false">
            </species>
            <species id="M_C00417_c" name="cis-Aconitate_C6H6O6" compartment="C_c" initialAmount="0" boundaryCondition="false">
            </species>
            <species id="M_C00423_c" name="trans-Cinnamate_C9H8O2" compartment="C_c" initialAmount="0" boundaryCondition="false">
            </species>
            <species id="M_C00424_c" name="(S)-Lactaldehyde_C3H6O2" compartment="C_c" initialAmount="0" boundaryCondition="false">
            </species>
            <species id="M_C00430_c" name="5-Aminolevulinate_C5H9NO3" compartment="C_c" initialAmount="0" boundaryCondition="false">
            </species>
            <species id="M_C00433_c" name="2,5-Dioxopentanoate_C5H6O4" compartment="C_c" initialAmount="0" boundaryCondition="false">
            </species>
            <species id="M_C00435_c" name="Oxidized rubredoxin_" compartment="C_c" initialAmount="0" boundaryCondition="false">
            </species>
            <species id="M_C00437_c" name="N-Acetylornithine_C7H14N2O3" compartment="C_c" initialAmount="0" boundaryCondition="false">
            </species>
            <species id="M_C00438_c" name="N-Carbamoyl-L-aspartate_C5H8N2O5" compartment="C_c" initialAmount="0" boundaryCondition="false">
            </species>
            <species id="M_C00440_c" name="5-Methyltetrahydrofolate_C20H25N7O6" compartment="C_c" initialAmount="0" boundaryCondition="false">
            </species>
            <species id="M_C00441_c" name="L-Aspartate 4-semialdehyde_C4H7NO3" compartment="C_c" initialAmount="0" boundaryCondition="false">
            </species>
            <species id="M_C00445_c" name="5,10-Methenyltetrahydrofolate_C20H21N7O6" compartment="C_c" initialAmount="0" boundaryCondition="false">
            </species>
            <species id="M_C00448_c" name="trans,trans-Farnesyl diphosphate_C15H28O7P2" compartment="C_c" initialAmount="0" boundaryCondition="false">
            </species>
            <species id="M_C00455_c" name="Nicotinamide D-ribonucleotide_C11H15N2O8P" compartment="C_c" initialAmount="0" boundaryCondition="false">
            </species>
            <species id="M_C00458_c" name="dCTP_C9H16N3O13P3" compartment="C_c" initialAmount="0" boundaryCondition="false">
            </species>
            <species id="M_C00459_c" name="dTTP_C10H17N2O14P3" compartment="C_c" initialAmount="0" boundaryCondition="false">
            </species>
            <species id="M_C00460_c" name="dUTP_C9H15N2O14P3" compartment="C_c" initialAmount="0" boundaryCondition="false">
            </species>
            <species id="M_C00463_c" name="Indole_C8H7N" compartment="C_c" initialAmount="0" boundaryCondition="false">
            </species>
            <species id="M_C00469_c" name="Ethanol_C2H6O" compartment="C_c" initialAmount="0" boundaryCondition="false">
            </species>
            <species id="M_C00475_c" name="Cytidine_C9H13N3O5" compartment="C_c" initialAmount="0" boundaryCondition="false">
            </species>
            <species id="M_C00479_c" name="Propanal_C3H6O" compartment="C_c" initialAmount="0" boundaryCondition="false">
            </species>
            <species id="M_C00491_c" name="L-Cystine_C6H12N2O4S2" compartment="C_c" initialAmount="0" boundaryCondition="false">
            </species>
            <species id="M_C00493_c" name="Shikimate_C7H10O5" compartment="C_c" initialAmount="0" boundaryCondition="false">
            </species>
            <species id="M_C00498_c" name="ADP-glucose_C16H25N5O15P2" compartment="C_c" initialAmount="0" boundaryCondition="false">
            </species>
            <species id="M_C00499_c" name="Allantoate_C4H8N4O4" compartment="C_c" initialAmount="0" boundaryCondition="false">
            </species>
            <species id="M_C00501_c" name="CDP-glucose_C15H25N3O16P2" compartment="C_c" initialAmount="0" boundaryCondition="false">
            </species>
            <species id="M_C00504_c" name="Folate_C19H19N7O6" compartment="C_c" initialAmount="0" boundaryCondition="false">
            </species>
            <species id="M_C00506_c" name="L-Cysteate_C3H7NO5S" compartment="C_c" initialAmount="0" boundaryCondition="false">
            </species>
            <species id="M_C00522_c" name="(R)-Pantoate_C6H12O4" compartment="C_c" initialAmount="0" boundaryCondition="false">
            </species>
            <species id="M_C00526_c" name="Deoxyuridine_C9H12N2O5" compartment="C_c" initialAmount="0" boundaryCondition="false">
            </species>
            <species id="M_C00530_c" name="Hydroquinone_C6H6O2" compartment="C_c" initialAmount="0" boundaryCondition="false">
            </species>
            <species id="M_C00536_c" name="Triphosphate_H5O10P3" compartment="C_c" initialAmount="0" boundaryCondition="false">
            </species>
            <species id="M_C00542_c" name="Cystathionine_C7H14N2O4S" compartment="C_c" initialAmount="0" boundaryCondition="false">
            </species>
            <species id="M_C00543_c" name="Dimethylamine_C2H7N" compartment="C_c" initialAmount="0" boundaryCondition="false">
            </species>
            <species id="M_C00546_c" name="Methylglyoxal_C3H4O2" compartment="C_c" initialAmount="0" boundaryCondition="false">
            </species>
            <species id="M_C00555_c" name="4-Aminobutyraldehyde_C4H9NO" compartment="C_c" initialAmount="0" boundaryCondition="false">
            </species>
            <species id="M_C00559_c" name="Deoxyadenosine_C10H13N5O3" compartment="C_c" initialAmount="0" boundaryCondition="false">
            </species>
            <species id="M_C00565_c" name="Trimethylamine_C3H9N" compartment="C_c" initialAmount="0" boundaryCondition="false">
            </species>
            <species id="M_C00568_c" name="4-Aminobenzoate_C7H7NO2" compartment="C_c" initialAmount="0" boundaryCondition="false">
            </species>
            <species id="M_C00577_c" name="D-Glyceraldehyde_C3H6O3" compartment="C_c" initialAmount="0" boundaryCondition="false">
            </species>
            <species id="M_C00582_c" name="Phenylacetyl-CoA_C29H42N7O17P3S" compartment="C_c" initialAmount="0" boundaryCondition="false">
            </species>
            <species id="M_C00606_c" name="3-Sulfino-L-alanine_C3H7NO4S" compartment="C_c" initialAmount="0" boundaryCondition="false">
            </species>
            <species id="M_C00620_c" name="alpha-D-Ribose 1-phosphate_C5H11O8P" compartment="C_c" initialAmount="0" boundaryCondition="false">
            </species>
            <species id="M_C00624_c" name="N-Acetyl-L-glutamate_C7H11NO5" compartment="C_c" initialAmount="0" boundaryCondition="false">
            </species>
            <species id="M_C00630_c" name="2-Methylpropanoyl-CoA_C25H42N7O17P3S" compartment="C_c" initialAmount="0" boundaryCondition="false">
            </species>
            <species id="M_C00631_c" name="2-Phospho-D-glycerate_C3H7O7P" compartment="C_c" initialAmount="0" boundaryCondition="false">
            </species>
            <species id="M_C00636_c" name="D-Mannose 1-phosphate_C6H13O9P" compartment="C_c" initialAmount="0" boundaryCondition="false">
            </species>
            <species id="M_C00637_c" name="Indole-3-acetaldehyde_C10H9NO" compartment="C_c" initialAmount="0" boundaryCondition="false">
            </species>
            <species id="M_C00641_c" name="1,2-Diacyl-sn-glycerol_C5H6O5R2" compartment="C_c" initialAmount="0" boundaryCondition="false">
            </species>
            <species id="M_C00645_c" name="N-Acetyl-D-mannosamine_C8H15NO6" compartment="C_c" initialAmount="0" boundaryCondition="false">
            </species>
            <species id="M_C00653_c" name="Poly(ribitol phosphate)_(C5H11O7P)n" compartment="C_c" initialAmount="0" boundaryCondition="false">
            </species>
            <species id="M_C00655_c" name="Xanthosine 5&apos;-phosphate_C10H13N4O9P" compartment="C_c" initialAmount="0" boundaryCondition="false">
            </species>
            <species id="M_C00666_c" name="LL-2,6-Diaminoheptanedioate_C7H14N2O4" compartment="C_c" initialAmount="0" boundaryCondition="false">
            </species>
            <species id="M_C00668_c" name="alpha-D-Glucose 6-phosphate_C6H13O9P" compartment="C_c" initialAmount="0" boundaryCondition="false">
            </species>
            <species id="M_C00671_c" name="(S)-3-Methyl-2-oxopentanoic acid_C6H10O3" compartment="C_c" initialAmount="0" boundaryCondition="false">
            </species>
            <species id="M_C00672_c" name="2-Deoxy-D-ribose 1-phosphate_C5H11O7P" compartment="C_c" initialAmount="0" boundaryCondition="false">
            </species>
            <species id="M_C00673_c" name="2-Deoxy-D-ribose 5-phosphate_C5H11O7P" compartment="C_c" initialAmount="0" boundaryCondition="false">
            </species>
            <species id="M_C00680_c" name="meso-2,6-Diaminoheptanedioate_C7H14N2O4" compartment="C_c" initialAmount="0" boundaryCondition="false">
            </species>
            <species id="M_C00681_c" name="1-Acyl-sn-glycerol 3-phosphate_C4H8O7PR" compartment="C_c" initialAmount="0" boundaryCondition="false">
            </species>
            <species id="M_C00683_c" name="(S)-Methylmalonyl-CoA_C25H40N7O19P3S" compartment="C_c" initialAmount="0" boundaryCondition="false">
            </species>
            <species id="M_C00688_c" name="dTDP-4-dehydro-6-deoxy-L-mannose_C16H24N2O15P2" compartment="C_c" initialAmount="0" boundaryCondition="false">
            </species>			
            <species id="M_C00689_c" name="Trehalose 6-phosphate_C12H23O14P" compartment="C_c" initialAmount="0" boundaryCondition="false">
            </species>			
            <species id="M_C00692_c" name="UDP-N-acetylmuramoyl-L-alanyl-D-glutamate_C28H43N5O23P2" compartment="C_c" initialAmount="0" boundaryCondition="false">
            </species>
            <species id="M_C00697_c" name="Nitrogen_N2" compartment="C_c" initialAmount="0" boundaryCondition="false">
            </species>
            <species id="M_C00700_c" name="XTP_C10H15N4O15P3" compartment="C_c" initialAmount="0" boundaryCondition="false">
            </species>
            <species id="M_C00705_c" name="dCDP_C9H15N3O10P2" compartment="C_c" initialAmount="0" boundaryCondition="false">
            </species>
            <species id="M_C00718_c" name="Amylose_(C6H10O5)n" compartment="C_c" initialAmount="0" boundaryCondition="false">
            </species>
            <species id="M_C00748_c" name="Siroheme_C42H46N4O16.Fe" compartment="C_c" initialAmount="0" boundaryCondition="false">
            </species>
            <species id="M_C00750_c" name="Spermine_C10H26N4" compartment="C_c" initialAmount="0" boundaryCondition="false">
            </species>
            <species id="M_C00787_c" name="tRNA(Tyr)_C15H21N5O10PR(C5H8O6PR)n" compartment="C_c" initialAmount="0" boundaryCondition="false">
            </species>
            <species id="M_C00794_c" name="D-Sorbitol_C6H14O6" compartment="C_c" initialAmount="0" boundaryCondition="false">
            </species>
            <species id="M_C00804_c" name="Propynoate_C3H2O2" compartment="C_c" initialAmount="0" boundaryCondition="false">
            </species>
            <species id="M_C00810_c" name="R-Acetoin_C4H8O2" compartment="C_c" initialAmount="0" boundaryCondition="false">
            </species>
            <species id="M_C00818_c" name="D-Glucarate_C6H10O8" compartment="C_c" initialAmount="0" boundaryCondition="false">
            </species>
            <species id="M_C00826_c" name="L-Arogenate_C10H13NO5" compartment="C_c" initialAmount="0" boundaryCondition="false">
            </species>
            <species id="M_C00831_c" name="Pantetheine_C11H22N2O4S" compartment="C_c" initialAmount="0" boundaryCondition="false">
            </species>
            <species id="M_C00842_c" name="dTDP-glucose_C16H26N2O16P2" compartment="C_c" initialAmount="0" boundaryCondition="false">
            </species>
            <species id="M_C00857_c" name="Deamino-NAD+_C21H26N6O15P2" compartment="C_c" initialAmount="0" boundaryCondition="false">
            </species>
            <species id="M_C00860_c" name="L-Histidinol_C6H11N3O" compartment="C_c" initialAmount="0" boundaryCondition="false">
            </species>
            <species id="M_C00864_c" name="Pantothenate_C9H17NO5" compartment="C_c" initialAmount="0" boundaryCondition="false">
            </species>
            <species id="M_C00877_c" name="Crotonoyl-CoA_C25H40N7O17P3S" compartment="C_c" initialAmount="0" boundaryCondition="false">
            </species>
            <species id="M_C00881_c" name="Deoxycytidine_C9H13N3O4" compartment="C_c" initialAmount="0" boundaryCondition="false">
            </species>
            <species id="M_C00882_c" name="Dephospho-CoA_C21H35N7O13P2S" compartment="C_c" initialAmount="0" boundaryCondition="false">
            </species>
            <species id="M_C00884_c" name="Homocarnosine_C10H16N4O3" compartment="C_c" initialAmount="0" boundaryCondition="false">
            </species>
            <species id="M_C00886_c" name="L-Alanyl-tRNA_C13H22NO11PR2(C5H8O6PR)n" compartment="C_c" initialAmount="0" boundaryCondition="false">
            </species>
            <species id="M_C00894_c" name="Propenoyl-CoA_C24H38N7O17P3S" compartment="C_c" initialAmount="0" boundaryCondition="false">
            </species>
            <species id="M_C00900_c" name="2-Acetolactate_C5H8O4" compartment="C_c" initialAmount="0" boundaryCondition="false">
            </species>
            <species id="M_C00916_c" name="Cephalosporin C_C16H21N3O8S" compartment="C_c" initialAmount="0" boundaryCondition="false">
            </species>
            <species id="M_C00921_c" name="Dihydropteroate_C14H14N6O3" compartment="C_c" initialAmount="0" boundaryCondition="false">
            </species>
            <species id="M_C00931_c" name="Porphobilinogen_C10H14N2O4" compartment="C_c" initialAmount="0" boundaryCondition="false">
            </species>
            <species id="M_C00944_c" name="3-Dehydroquinate_C7H10O6" compartment="C_c" initialAmount="0" boundaryCondition="false">
            </species>
            <species id="M_C00954_c" name="Indole-3-acetate_C10H9NO2" compartment="C_c" initialAmount="0" boundaryCondition="false">
            </species>
            <species id="M_C00957_c" name="Mercaptopyruvate_C3H4O3S" compartment="C_c" initialAmount="0" boundaryCondition="false">
            </species>
            <species id="M_C00966_c" name="2-Dehydropantoate_C6H10O4" compartment="C_c" initialAmount="0" boundaryCondition="false">
            </species>
            <species id="M_C00969_c" name="3-Hydroxypropanal_C3H6O2" compartment="C_c" initialAmount="0" boundaryCondition="false">
            </species>
            <species id="M_C00973_c" name="Cyclomaltodextrin_C24H40O20" compartment="C_c" initialAmount="0" boundaryCondition="false">
            </species>
            <species id="M_C00976_c" name="GDP-D-mannuronate_C16H23N5O17P2" compartment="C_c" initialAmount="0" boundaryCondition="false">
            </species>
            <species id="M_C00979_c" name="O-Acetyl-L-serine_C5H9NO4" compartment="C_c" initialAmount="0" boundaryCondition="false">
            </species>
            <species id="M_C00993_c" name="D-Alanyl-D-alanine_C6H12N2O3" compartment="C_c" initialAmount="0" boundaryCondition="false">
            </species>
            <species id="M_C01005_c" name="O-Phospho-L-serine_C3H8NO6P" compartment="C_c" initialAmount="0" boundaryCondition="false">
            </species>
            <species id="M_C01013_c" name="3-Hydroxypropanoate_C3H6O3" compartment="C_c" initialAmount="0" boundaryCondition="false">
            </species>
            <species id="M_C01024_c" name="Hydroxymethylbilane_C40H46N4O17" compartment="C_c" initialAmount="0" boundaryCondition="false">
            </species>
            <species id="M_C01037_c" name="7,8-Diaminononanoate_C9H20N2O2" compartment="C_c" initialAmount="0" boundaryCondition="false">
            </species>
            <species id="M_C01050_c" name="UDP-N-acetylmuramate_C20H31N3O19P2" compartment="C_c" initialAmount="0" boundaryCondition="false">
            </species>
            <species id="M_C01051_c" name="Uroporphyrinogen III_C40H44N4O16" compartment="C_c" initialAmount="0" boundaryCondition="false">
            </species>
            <species id="M_C01063_c" name="6-Carboxyhexanoyl-CoA_C28H46N7O19P3S" compartment="C_c" initialAmount="0" boundaryCondition="false">
            </species>
            <species id="M_C01077_c" name="O-Acetyl-L-homoserine_C6H11NO4" compartment="C_c" initialAmount="0" boundaryCondition="false">
            </species>
            <species id="M_C01079_c" name="Protoporphyrinogen IX_C34H40N4O4" compartment="C_c" initialAmount="0" boundaryCondition="false">
            </species>
            <species id="M_C01081_c" name="Thiamin monophosphate_C12H17N4O4PS" compartment="C_c" initialAmount="0" boundaryCondition="false">
            </species>
            <species id="M_C01092_c" name="8-Amino-7-oxononanoate_C9H17NO3" compartment="C_c" initialAmount="0" boundaryCondition="false">
            </species>
            <species id="M_C01094_c" name="D-Fructose 1-phosphate_C6H13O9P" compartment="C_c" initialAmount="0" boundaryCondition="false">
            </species>
            <species id="M_C01097_c" name="D-Tagatose 6-phosphate_C6H13O9P" compartment="C_c" initialAmount="0" boundaryCondition="false">
            </species>
            <species id="M_C01099_c" name="L-Fuculose 1-phosphate_C6H13O8P" compartment="C_c" initialAmount="0" boundaryCondition="false">
            </species>
            <species id="M_C01100_c" name="L-Histidinol phosphate_C6H12N3O4P" compartment="C_c" initialAmount="0" boundaryCondition="false">
            </species>
            <species id="M_C01102_c" name="O-Phospho-L-homoserine_C4H10NO6P" compartment="C_c" initialAmount="0" boundaryCondition="false">
            </species>
            <species id="M_C01118_c" name="O-Succinyl-L-homoserine_C8H13NO6" compartment="C_c" initialAmount="0" boundaryCondition="false">
            </species>
            <species id="M_C01132_c" name="N-Acetyl-D-galactosamine_C8H15NO6" compartment="C_c" initialAmount="0" boundaryCondition="false">
            </species>
            <species id="M_C01134_c" name="Pantetheine 4&apos;-phosphate_C11H23N2O7PS" compartment="C_c" initialAmount="0" boundaryCondition="false">
            </species>
            <species id="M_C01137_c" name="S-Adenosylmethioninamine_C14H23N6O3S" compartment="C_c" initialAmount="0" boundaryCondition="false">
            </species>
            <species id="M_C01144_c" name="(S)-3-Hydroxybutanoyl-CoA_C25H42N7O18P3S" compartment="C_c" initialAmount="0" boundaryCondition="false">
            </species>
            <species id="M_C01149_c" name="4-Trimethylammoniobutanal_C7H16NO" compartment="C_c" initialAmount="0" boundaryCondition="false">
            </species>
            <species id="M_C01157_c" name="trans-4-Hydroxy-L-proline_C5H9NO3" compartment="C_c" initialAmount="0" boundaryCondition="false">
            </species>
            <species id="M_C01165_c" name="L-Glutamate 5-semialdehyde_C5H9NO3" compartment="C_c" initialAmount="0" boundaryCondition="false">
            </species>
            <species id="M_C01170_c" name="UDP-N-acetyl-D-mannosamine_C17H27N3O17P2" compartment="C_c" initialAmount="0" boundaryCondition="false">
            </species>
            <species id="M_C01172_c" name="beta-D-Glucose 6-phosphate_C6H13O9P" compartment="C_c" initialAmount="0" boundaryCondition="false">
            </species>
            <species id="M_C01179_c" name="3-(4-Hydroxyphenyl)pyruvate_C9H8O4" compartment="C_c" initialAmount="0" boundaryCondition="false">
            </species>
            <species id="M_C01181_c" name="4-Trimethylammoniobutanoate_C7H15NO2" compartment="C_c" initialAmount="0" boundaryCondition="false">
            </species>
            <species id="M_C01185_c" name="Nicotinate D-ribonucleotide_C11H14NO9P" compartment="C_c" initialAmount="0" boundaryCondition="false">
            </species>
            <species id="M_C01190_c" name="Glucosylceramide_C25H46NO8R" compartment="C_c" initialAmount="0" boundaryCondition="false">
            </species>
            <species id="M_C01209_c" name="Malonyl-[acyl-carrier protein]_C3H3O3SR" compartment="C_c" initialAmount="0" boundaryCondition="false">
            </species>
            <species id="M_C01212_c" name="UDP-N-acetylmuramoyl-L-alanine_C23H36N4O20P2" compartment="C_c" initialAmount="0" boundaryCondition="false">
            </species>
            <species id="M_C01217_c" name="5,6,7,8-Tetrahydromethanopterin_C30H45N6O16P" compartment="C_c" initialAmount="0" boundaryCondition="false">
            </species>
            <species id="M_C01219_c" name="CDP-4-dehydro-6-deoxy-D-glucose_C15H23N3O15P2" compartment="C_c" initialAmount="0" boundaryCondition="false">
            </species>
            <species id="M_C01228_c" name="Guanosine 3&apos;,5&apos;-bis(diphosphate)_C10H17N5O17P4" compartment="C_c" initialAmount="0" boundaryCondition="false">
            </species>
            <species id="M_C01250_c" name="N-Acetyl-L-glutamate 5-semialdehyde_C7H11NO4" compartment="C_c" initialAmount="0" boundaryCondition="false">
            </species>
            <species id="M_C01267_c" name="3-(Imidazol-4-yl)-2-oxopropyl phosphate_C6H9N2O5P" compartment="C_c" initialAmount="0" boundaryCondition="false">
            </species>
            <species id="M_C01268_c" name="5-Amino-6-(5&apos;-phosphoribosylamino)uracil_C9H15N4O9P" compartment="C_c" initialAmount="0" boundaryCondition="false">
            </species>
            <species id="M_C01269_c" name="5-O-(1-Carboxyvinyl)-3-phosphoshikimate_C10H13O10P" compartment="C_c" initialAmount="0" boundaryCondition="false">
            </species>
            <species id="M_C01290_c" name="beta-D-Galactosyl-1,4-beta-D-glucosylceramide_C31H56NO13R" compartment="C_c" initialAmount="0" boundaryCondition="false">
            </species>
            <species id="M_C01300_c" name="2-Amino-4-hydroxy-6-hydroxymethyl-7,8-dihydropteridine_C7H9N5O2" compartment="C_c" initialAmount="0" boundaryCondition="false">
            </species>
            <species id="M_C01302_c" name="1-(2-Carboxyphenylamino)-1-deoxy-D-ribulose 5-phosphate_C12H16NO9P" compartment="C_c" initialAmount="0" boundaryCondition="false">
            </species>
            <species id="M_C01304_c" name="2,5-Diamino-6-(5-phospho-D-ribosylamino)pyrimidin-4(3H)-one_C9H16N5O8P" compartment="C_c" initialAmount="0" boundaryCondition="false">
            </species>
            <species id="M_C01327_c" name="Hydrochloric acid_ClH" compartment="C_c" initialAmount="0" boundaryCondition="false">
            </species>
            <species id="M_C01335_c" name="ROH_HOR" compartment="C_c" initialAmount="0" boundaryCondition="false">
            </species>
            <species id="M_C01344_c" name="dIDP_C10H14N4O10P2" compartment="C_c" initialAmount="0" boundaryCondition="false">
            </species>
            <species id="M_C01345_c" name="dITP_C10H15N4O13P3" compartment="C_c" initialAmount="0" boundaryCondition="false">
            </species>
            <species id="M_C01346_c" name="dUDP_C9H14N2O11P2" compartment="C_c" initialAmount="0" boundaryCondition="false">
            </species>
            <species id="M_C01412_c" name="Butanal_C4H8O" compartment="C_c" initialAmount="0" boundaryCondition="false">
            </species>
            <species id="M_C01419_c" name="Cys-Gly_C5H10N2O3S" compartment="C_c" initialAmount="0" boundaryCondition="false">
            </species>
            <species id="M_C01528_c" name="Selenide_H2Se" compartment="C_c" initialAmount="0" boundaryCondition="false">
            </species>
            <species id="M_C01548_c" name="Acetylene_C2H2" compartment="C_c" initialAmount="0" boundaryCondition="false">
            </species>
            <species id="M_C01586_c" name="Hippurate_C9H9NO3" compartment="C_c" initialAmount="0" boundaryCondition="false">
            </species>
            <species id="M_C01635_c" name="tRNA(Ala)_C10H17O10PR2(C5H8O6PR)n" compartment="C_c" initialAmount="0" boundaryCondition="false">
            </species>
            <species id="M_C01636_c" name="tRNA(Arg)_C15H21N5O10PR(C5H8O6PR)n" compartment="C_c" initialAmount="0" boundaryCondition="false">
            </species>
            <species id="M_C01637_c" name="tRNA(Asn)_C10H17O10PR2(C5H8O6PR)n" compartment="C_c" initialAmount="0" boundaryCondition="false">
            </species>
            <species id="M_C01638_c" name="tRNA(Asp)_C10H17O10PR2(C5H8O6PR)n" compartment="C_c" initialAmount="0" boundaryCondition="false">
            </species>
            <species id="M_C01639_c" name="tRNA(Cys)_C15H21N5O10PR(C5H8O6PR)n" compartment="C_c" initialAmount="0" boundaryCondition="false">
            </species>
            <species id="M_C01640_c" name="tRNA(Gln)_C15H21N5O10PR(C5H8O6PR)n" compartment="C_c" initialAmount="0" boundaryCondition="false">
            </species>
            <species id="M_C01641_c" name="tRNA(Glu)_C15H21N5O10PR(C5H8O6PR)n" compartment="C_c" initialAmount="0" boundaryCondition="false">
            </species>
            <species id="M_C01642_c" name="tRNA(Gly)_C10H17O10PR2(C5H8O6PR)n" compartment="C_c" initialAmount="0" boundaryCondition="false">
            </species>
            <species id="M_C01643_c" name="tRNA(His)_C10H17O10PR2(C5H8O6PR)n" compartment="C_c" initialAmount="0" boundaryCondition="false">
            </species>
            <species id="M_C01644_c" name="tRNA(Ile)_C15H21N5O10PR(C5H8O6PR)n" compartment="C_c" initialAmount="0" boundaryCondition="false">
            </species>
            <species id="M_C01645_c" name="tRNA(Leu)_C15H21N5O10PR(C5H8O6PR)n" compartment="C_c" initialAmount="0" boundaryCondition="false">
            </species>
            <species id="M_C01646_c" name="tRNA(Lys)_C10H17O10PR2(C5H8O6PR)n" compartment="C_c" initialAmount="0" boundaryCondition="false">
            </species>
            <species id="M_C01647_c" name="tRNA(Met)_C15H21N5O10PR(C5H8O6PR)n" compartment="C_c" initialAmount="0" boundaryCondition="false">
            </species>
            <species id="M_C01648_c" name="tRNA(Phe)_C10H17O10PR2(C5H8O6PR)n" compartment="C_c" initialAmount="0" boundaryCondition="false">
            </species>
            <species id="M_C01649_c" name="tRNA(Pro)_C10H17O10PR2(C5H8O6PR)n" compartment="C_c" initialAmount="0" boundaryCondition="false">
            </species>
            <species id="M_C01650_c" name="tRNA(Ser)_C10H17O10PR2(C5H8O6PR)n" compartment="C_c" initialAmount="0" boundaryCondition="false">
            </species>
            <species id="M_C01651_c" name="tRNA(Thr)_C10H17O10PR2(C5H8O6PR)n" compartment="C_c" initialAmount="0" boundaryCondition="false">
            </species>
            <species id="M_C01652_c" name="tRNA(Trp)_C15H21N5O10PR(C5H8O6PR)n" compartment="C_c" initialAmount="0" boundaryCondition="false">
            </species>
            <species id="M_C01653_c" name="tRNA(Val)_C15H21N5O10PR(C5H8O6PR)n" compartment="C_c" initialAmount="0" boundaryCondition="false">
            </species>
            <species id="M_C01672_c" name="Cadaverine_C5H14N2" compartment="C_c" initialAmount="0" boundaryCondition="false">
            </species>
            <species id="M_C01674_c" name="Chitobiose_C16H28N2O11" compartment="C_c" initialAmount="0" boundaryCondition="false">
            </species>
            <species id="M_C01762_c" name="Xanthosine_C10H12N4O6" compartment="C_c" initialAmount="0" boundaryCondition="false">
            </species>
            <species id="M_C01798_c" name="D-Glucoside_C6H11O6R" compartment="C_c" initialAmount="0" boundaryCondition="false">
            </species>
            <species id="M_C01879_c" name="Pyroglutamic acid_C5H7NO3" compartment="C_c" initialAmount="0" boundaryCondition="false">
            </species>
            <species id="M_C01909_c" name="Dethiobiotin_C10H18N2O3" compartment="C_c" initialAmount="0" boundaryCondition="false">
            </species>
            <species id="M_C01929_c" name="L-Histidinal_C6H9N3O" compartment="C_c" initialAmount="0" boundaryCondition="false">
            </species>
            <species id="M_C01931_c" name="L-Lysyl-tRNA_C16H29N2O11PR2(C5H8O6PR)n" compartment="C_c" initialAmount="0" boundaryCondition="false">
            </species>
            <species id="M_C01935_c" name="Maltodextrin_(C12H20O10)n" compartment="C_c" initialAmount="0" boundaryCondition="false">
            </species>
            <species id="M_C01962_c" name="Thiocysteine_C3H7NO2S2" compartment="C_c" initialAmount="0" boundaryCondition="false">
            </species>
            <species id="M_C02013_c" name="Cellotetraose_C24H42O21" compartment="C_c" initialAmount="0" boundaryCondition="false">
            </species>
            <species id="M_C02047_c" name="L-Leucyl-tRNA_C21H32N6O11PR(C5H8O6PR)n" compartment="C_c" initialAmount="0" boundaryCondition="false">
            </species>
            <species id="M_C02163_c" name="L-Arginyl-tRNA(Arg)_C21H33N9O11PR(C5H8O6PR)n" compartment="C_c" initialAmount="0" boundaryCondition="false">
            </species>
            <species id="M_C02170_c" name="Methylmalonate_C4H6O4" compartment="C_c" initialAmount="0" boundaryCondition="false">
            </species>
            <species id="M_C02211_c" name="tRNA precursor_C10H17O10PR2(C5H8O6PR)n" compartment="C_c" initialAmount="0" boundaryCondition="false">
            </species>
            <species id="M_C02222_c" name="2-Maleylacetate_C6H6O5" compartment="C_c" initialAmount="0" boundaryCondition="false">
            </species>
            <species id="M_C02225_c" name="2-Methylcitrate_C7H10O7" compartment="C_c" initialAmount="0" boundaryCondition="false">
            </species>
            <species id="M_C02226_c" name="2-Methylmaleate_C5H6O4" compartment="C_c" initialAmount="0" boundaryCondition="false">
            </species>
            <species id="M_C02282_c" name="Glutaminyl-tRNA_C20H29N7O12PR(C5H8O6PR)n" compartment="C_c" initialAmount="0" boundaryCondition="false">
            </species>
            <species id="M_C02291_c" name="L-Cystathionine_C7H14N2O4S" compartment="C_c" initialAmount="0" boundaryCondition="false">
            </species>
            <species id="M_C02330_c" name="UDP-L-iduronate_C15H22N2O18P2" compartment="C_c" initialAmount="0" boundaryCondition="false">
            </species>
            <species id="M_C02336_c" name="beta-D-Fructose_C6H12O6" compartment="C_c" initialAmount="0" boundaryCondition="false">
            </species>
            <species id="M_C02350_c" name="(S)(+)-Allantoin_C4H6N4O3" compartment="C_c" initialAmount="0" boundaryCondition="false">
            </species>
            <species id="M_C02411_c" name="Glutaconyl-1-CoA_C26H40N7O19P3S" compartment="C_c" initialAmount="0" boundaryCondition="false">
            </species>
            <species id="M_C02412_c" name="Glycyl-tRNA(Gly)_C12H20NO11PR2(C5H8O6PR)n" compartment="C_c" initialAmount="0" boundaryCondition="false">
            </species>
            <species id="M_C02430_c" name="L-Methionyl-tRNA_C20H30N6O11PSR(C5H8O6PR)n" compartment="C_c" initialAmount="0" boundaryCondition="false">
            </species>
            <species id="M_C02457_c" name="Propane-1,3-diol_C3H8O2" compartment="C_c" initialAmount="0" boundaryCondition="false">
            </species>
            <species id="M_C02463_c" name="Precorrin 2_C42H48N4O16" compartment="C_c" initialAmount="0" boundaryCondition="false">
            </species>
            <species id="M_C02504_c" name="alpha-Isopropylmalate_C7H12O5" compartment="C_c" initialAmount="0" boundaryCondition="false">
            </species>
            <species id="M_C02553_c" name="L-Seryl-tRNA(Ser)_C13H22NO12PR2(C5H8O6PR)n" compartment="C_c" initialAmount="0" boundaryCondition="false">
            </species>
            <species id="M_C02554_c" name="L-Valyl-tRNA(Val)_C20H30N6O11PR(C5H8O6PR)n" compartment="C_c" initialAmount="0" boundaryCondition="false">
            </species>
            <species id="M_C02576_c" name="Perillyl aldehyde_C10H14O" compartment="C_c" initialAmount="0" boundaryCondition="false">
            </species>
            <species id="M_C02612_c" name="(R)-2-Methylmalate_C5H8O5" compartment="C_c" initialAmount="0" boundaryCondition="false">
            </species>
            <species id="M_C02631_c" name="2-Isopropylmaleate_C7H10O4" compartment="C_c" initialAmount="0" boundaryCondition="false">
            </species>
            <species id="M_C02637_c" name="3-Dehydroshikimate_C7H8O5" compartment="C_c" initialAmount="0" boundaryCondition="false">
            </species>
            <species id="M_C02670_c" name="D-Glucuronolactone_C6H8O6" compartment="C_c" initialAmount="0" boundaryCondition="false">
            </species>
            <species id="M_C02702_c" name="L-Prolyl-tRNA(Pro)_C15H24NO11PR2(C5H8O6PR)n" compartment="C_c" initialAmount="0" boundaryCondition="false">
            </species>
            <species id="M_C02713_c" name="N-Acetylmuramate_C11H19NO8" compartment="C_c" initialAmount="0" boundaryCondition="false">
            </species>
            <species id="M_C02739_c" name="1-(5-Phospho-D-ribosyl)-ATP_C15H25N5O20P4" compartment="C_c" initialAmount="0" boundaryCondition="false">
            </species>
            <species id="M_C02741_c" name="Phosphoribosyl-AMP_C15H23N5O14P2" compartment="C_c" initialAmount="0" boundaryCondition="false">
            </species>
            <species id="M_C02835_c" name="Imidazole-4-acetate_C5H6N2O2" compartment="C_c" initialAmount="0" boundaryCondition="false">
            </species>
            <species id="M_C02839_c" name="L-Tyrosyl-tRNA(Tyr)_C24H30N6O12PR(C5H8O6PR)n" compartment="C_c" initialAmount="0" boundaryCondition="false">
            </species>
            <species id="M_C02876_c" name="Propanoyl phosphate_C3H7O5P" compartment="C_c" initialAmount="0" boundaryCondition="false">
            </species>
            <species id="M_C02909_c" name="(2-Naphthyl)methanol_C11H10O" compartment="C_c" initialAmount="0" boundaryCondition="false">
            </species>
            <species id="M_C02939_c" name="3-Methylbutanoyl-CoA_C26H44N7O17P3S" compartment="C_c" initialAmount="0" boundaryCondition="false">
            </species>
            <species id="M_C02946_c" name="4-Acetamidobutanoate_C6H11NO3" compartment="C_c" initialAmount="0" boundaryCondition="false">
            </species>
            <species id="M_C02984_c" name="L-Aspartyl-tRNA(Asp)_C14H22NO13PR2(C5H8O6PR)n" compartment="C_c" initialAmount="0" boundaryCondition="false">
            </species>
            <species id="M_C02987_c" name="L-Glutamyl-tRNA(Glu)_C20H28N6O13PR(C5H8O6PR)n" compartment="C_c" initialAmount="0" boundaryCondition="false">
            </species>
            <species id="M_C02988_c" name="L-Histidyl-tRNA(His)_C16H24N3O11PR2(C5H8O6PR)n" compartment="C_c" initialAmount="0" boundaryCondition="false">
            </species>
            <species id="M_C02992_c" name="L-Threonyl-tRNA(Thr)_C14H24NO12PR2(C5H8O6PR)n" compartment="C_c" initialAmount="0" boundaryCondition="false">
            </species>
            <species id="M_C02999_c" name="N-Acetylmuramoyl-Ala_C14H24N2O9" compartment="C_c" initialAmount="0" boundaryCondition="false">
            </species>
            <species id="M_C03028_c" name="Thiamin triphosphate_C12H19N4O10P3S" compartment="C_c" initialAmount="0" boundaryCondition="false">
            </species>
            <species id="M_C03044_c" name="(R,R)-Butane-2,3-diol_C4H10O2" compartment="C_c" initialAmount="0" boundaryCondition="false">
            </species>
            <species id="M_C03058_c" name="2-Hydroxyglutaryl-CoA_C26H42N7O20P3S" compartment="C_c" initialAmount="0" boundaryCondition="false">
            </species>
            <species id="M_C03063_c" name="2-Oxohept-3-enedioate_C7H8O5" compartment="C_c" initialAmount="0" boundaryCondition="false">
            </species>
            <species id="M_C03069_c" name="3-Methylcrotonyl-CoA_C26H42N7O17P3S" compartment="C_c" initialAmount="0" boundaryCondition="false">
            </species>
            <species id="M_C03082_c" name="4-Phospho-L-aspartate_C4H8NO7P" compartment="C_c" initialAmount="0" boundaryCondition="false">
            </species>
            <species id="M_C03090_c" name="5-Phosphoribosylamine_C5H12NO7P" compartment="C_c" initialAmount="0" boundaryCondition="false">
            </species>
            <species id="M_C03112_c" name="Deacetylcephalosporin C_C14H19N3O7S" compartment="C_c" initialAmount="0" boundaryCondition="false">
            </species>
            <species id="M_C03114_c" name="Dimethylbenzimidazole_C9H10N2" compartment="C_c" initialAmount="0" boundaryCondition="false">
            </species>
            <species id="M_C03125_c" name="L-Cysteinyl-tRNA(Cys)_C18H26N6O11PSR(C5H8O6PR)n" compartment="C_c" initialAmount="0" boundaryCondition="false">
            </species>
            <species id="M_C03127_c" name="L-Isoleucyl-tRNA(Ile)_C21H32N6O11PR(C5H8O6PR)n" compartment="C_c" initialAmount="0" boundaryCondition="false">
            </species>
            <species id="M_C03150_c" name="N-Ribosylnicotinamide_C11H14N2O5" compartment="C_c" initialAmount="0" boundaryCondition="false">
            </species>
            <species id="M_C03175_c" name="Shikimate 3-phosphate_C7H11O8P" compartment="C_c" initialAmount="0" boundaryCondition="false">
            </species>
            <species id="M_C03194_c" name="(R)-1-Aminopropan-2-ol_C3H9NO" compartment="C_c" initialAmount="0" boundaryCondition="false">
            </species>
            <species id="M_C03221_c" name="2-trans-Dodecenoyl-CoA_C33H56N7O17P3S" compartment="C_c" initialAmount="0" boundaryCondition="false">
            </species>
            <species id="M_C03232_c" name="3-Phosphonooxypyruvate_C3H5O7P" compartment="C_c" initialAmount="0" boundaryCondition="false">
            </species>
            <species id="M_C03240_c" name="6-Deoxyerythronolide B_C21H38O6" compartment="C_c" initialAmount="0" boundaryCondition="false">
            </species>
            <species id="M_C03263_c" name="Coproporphyrinogen III_C36H44N4O8" compartment="C_c" initialAmount="0" boundaryCondition="false">
            </species>
            <species id="M_C03287_c" name="L-Glutamyl 5-phosphate_C5H10NO7P" compartment="C_c" initialAmount="0" boundaryCondition="false">
            </species>
            <species id="M_C03340_c" name="L-2,3-Dihydrodipicolinate_C7H7NO4" compartment="C_c" initialAmount="0" boundaryCondition="false">
            </species>
            <species id="M_C03345_c" name="2-Methylbut-2-enoyl-CoA_C26H42N7O17P3S" compartment="C_c" initialAmount="0" boundaryCondition="false">
            </species>
            <species id="M_C03373_c" name="Aminoimidazole ribotide_C8H14N3O7P" compartment="C_c" initialAmount="0" boundaryCondition="false">
            </species>
            <species id="M_C03402_c" name="L-Asparaginyl-tRNA(Asn)_C14H23N2O12PR2(C5H8O6PR)n" compartment="C_c" initialAmount="0" boundaryCondition="false">
            </species>
            <species id="M_C03406_c" name="N-(L-Arginino)succinate_C10H18N4O6" compartment="C_c" initialAmount="0" boundaryCondition="false">
            </species>
            <species id="M_C03410_c" name="N-Glycoloyl-neuraminate_C11H19NO10" compartment="C_c" initialAmount="0" boundaryCondition="false">
            </species>
            <species id="M_C03460_c" name="2-Methylprop-2-enoyl-CoA_C25H40N7O17P3S" compartment="C_c" initialAmount="0" boundaryCondition="false">
            </species>
            <species id="M_C03479_c" name="5-Formyltetrahydrofolate_C20H23N7O7" compartment="C_c" initialAmount="0" boundaryCondition="false">
            </species>
            <species id="M_C03492_c" name="D-4&apos;-Phosphopantothenate_C9H18NO8P" compartment="C_c" initialAmount="0" boundaryCondition="false">
            </species>
            <species id="M_C03506_c" name="Indoleglycerol phosphate_C11H14NO6P" compartment="C_c" initialAmount="0" boundaryCondition="false">
            </species>
            <species id="M_C03508_c" name="L-2-Amino-3-oxobutanoic acid_C4H7NO3" compartment="C_c" initialAmount="0" boundaryCondition="false">
            </species>
            <species id="M_C03511_c" name="L-Phenylalanyl-tRNA(Phe)_C19H26NO11PR2(C5H8O6PR)n" compartment="C_c" initialAmount="0" boundaryCondition="false">
            </species>
            <species id="M_C03512_c" name="L-Tryptophanyl-tRNA(Trp)_C26H31N7O11PR(C5H8O6PR)n" compartment="C_c" initialAmount="0" boundaryCondition="false">
            </species>
            <species id="M_C03561_c" name="(R)-3-Hydroxybutanoyl-CoA_C25H42N7O18P3S" compartment="C_c" initialAmount="0" boundaryCondition="false">
            </species>
            <species id="M_C03576_c" name="2-Mercaptoethanesulfonate_C2H6O3S2" compartment="C_c" initialAmount="0" boundaryCondition="false">
            </species>
            <species id="M_C03657_c" name="1,4-Dihydroxy-2-naphthoate_C11H8O4" compartment="C_c" initialAmount="0" boundaryCondition="false">
            </species>
            <species id="M_C03684_c" name="6-Pyruvoyltetrahydropterin_C9H11N5O3" compartment="C_c" initialAmount="0" boundaryCondition="false">
            </species>
            <species id="M_C03688_c" name="Apo-[acyl-carrier-protein]_" compartment="C_c" initialAmount="0" boundaryCondition="false">
            </species>
            <species id="M_C03691_c" name="CMP-N-glycoloylneuraminate_C20H31N4O17P" compartment="C_c" initialAmount="0" boundaryCondition="false">
            </species>
            <species id="M_C03722_c" name="Quinolinate_C7H5NO4" compartment="C_c" initialAmount="0" boundaryCondition="false">
            </species>
            <species id="M_C03741_c" name="(S)-4-Amino-5-oxopentanoate_C5H9NO3" compartment="C_c" initialAmount="0" boundaryCondition="false">
            </species>
            <species id="M_C03785_c" name="D-Tagatose 1,6-bisphosphate_C6H14O12P2" compartment="C_c" initialAmount="0" boundaryCondition="false">
            </species>
            <species id="M_C03794_c" name="N6-(1,2-Dicarboxyethyl)-AMP_C14H18N5O11P" compartment="C_c" initialAmount="0" boundaryCondition="false">
            </species>
            <species id="M_C03838_c" name="5&apos;-Phosphoribosylglycinamide_C7H15N2O8P" compartment="C_c" initialAmount="0" boundaryCondition="false">
            </species>
            <species id="M_C03862_c" name="Dolichyl phosphate D-mannose_C31H55O9P" compartment="C_c" initialAmount="0" boundaryCondition="false">
            </species>
            <species id="M_C03871_c" name="L-2-Amino-6-oxoheptanedioate_C7H11NO5" compartment="C_c" initialAmount="0" boundaryCondition="false">
            </species>
            <species id="M_C03892_c" name="Phosphatidylglycerophosphate_C8H14O13P2R2" compartment="C_c" initialAmount="0" boundaryCondition="false">
            </species>
            <species id="M_C03912_c" name="(S)-1-Pyrroline-5-carboxylate_C5H7NO2" compartment="C_c" initialAmount="0" boundaryCondition="false">
            </species>
            <species id="M_C03920_c" name="2-(Methylthio)ethanesulfonate_C3H8O3S2" compartment="C_c" initialAmount="0" boundaryCondition="false">
            </species>
            <species id="M_C03939_c" name="Acetyl-[acyl-carrier protein]_C2H3OSR" compartment="C_c" initialAmount="0" boundaryCondition="false">
            </species>
            <species id="M_C03972_c" name="2,3,4,5-Tetrahydrodipicolinate_C7H9NO4" compartment="C_c" initialAmount="0" boundaryCondition="false">
            </species>
            <species id="M_C04039_c" name="2,3-Dihydroxy-3-methylbutanoate_C5H10O4" compartment="C_c" initialAmount="0" boundaryCondition="false">
            </species>
            <species id="M_C04046_c" name="3-D-Glucosyl-1,2-diacylglycerol_C11H16O10R2" compartment="C_c" initialAmount="0" boundaryCondition="false">
            </species>
            <species id="M_C04051_c" name="5-Amino-4-imidazolecarboxyamide_C4H6N4O" compartment="C_c" initialAmount="0" boundaryCondition="false">
            </species>
            <species id="M_C04079_c" name="N-((R)-Pantothenoyl)-L-cysteine_C12H22N2O6S" compartment="C_c" initialAmount="0" boundaryCondition="false">
            </species>
            <species id="M_C04088_c" name="Octadecanoyl-[acyl-carrier protein]_C18H35OSR" compartment="C_c" initialAmount="0" boundaryCondition="false">
            </species>
            <species id="M_C04115_c" name="4-Carboxy-4-hydroxy-2-oxoadipate_C7H8O8" compartment="C_c" initialAmount="0" boundaryCondition="false">
            </species>
            <species id="M_C04122_c" name="D-1-Aminopropan-2-ol O-phosphate_C3H10NO4P" compartment="C_c" initialAmount="0" boundaryCondition="false">
            </species>
            <species id="M_C04133_c" name="N-Acetyl-L-glutamate 5-phosphate_C7H12NO8P" compartment="C_c" initialAmount="0" boundaryCondition="false">
            </species>
            <species id="M_C04144_c" name="Tetrahydropteroyltri-L-glutamate_C29H37N9O12" compartment="C_c" initialAmount="0" boundaryCondition="false">
            </species>
            <species id="M_C04146_c" name="all-trans-Octaprenyl diphosphate_C40H68O7P2" compartment="C_c" initialAmount="0" boundaryCondition="false">
            </species>
            <species id="M_C04181_c" name="3-Hydroxy-3-methyl-2-oxobutanoic acid_C5H8O4" compartment="C_c" initialAmount="0" boundaryCondition="false">
            </species>
            <species id="M_C04188_c" name="S-Methyl-5-thio-D-ribose 1-phosphate_C6H13O7PS" compartment="C_c" initialAmount="0" boundaryCondition="false">
            </species>
            <species id="M_C04216_c" name="all-trans-Heptaprenyl diphosphate_C35H60O7P2" compartment="C_c" initialAmount="0" boundaryCondition="false">
            </species>
            <species id="M_C04236_c" name="(2S)-2-Isopropyl-3-oxosuccinate_C7H10O5" compartment="C_c" initialAmount="0" boundaryCondition="false">
            </species>
            <species id="M_C04246_c" name="But-2-enoyl-[acyl-carrier protein]_C4H5OSR" compartment="C_c" initialAmount="0" boundaryCondition="false">
            </species>
            <species id="M_C04257_c" name="N-Acetyl-D-mannosamine 6-phosphate_C8H16NO9P" compartment="C_c" initialAmount="0" boundaryCondition="false">
            </species>
            <species id="M_C04260_c" name="O-D-Alanyl-poly(ribitol phosphate)_(C8H16NO8P)n" compartment="C_c" initialAmount="0" boundaryCondition="false">
            </species>
            <species id="M_C04272_c" name="(R)-2,3-Dihydroxy-3-methylbutanoate_C5H10O4" compartment="C_c" initialAmount="0" boundaryCondition="false">
            </species>
            <species id="M_C04281_c" name="L-1-Pyrroline-3-hydroxy-5-carboxylate_C5H7NO3" compartment="C_c" initialAmount="0" boundaryCondition="false">
            </species>
            <species id="M_C04297_c" name="CDP-4-dehydro-3,6-dideoxy-D-glucose_C15H23N3O14P2" compartment="C_c" initialAmount="0" boundaryCondition="false">
            </species>
            <species id="M_C04302_c" name="N-(5-Phospho-D-ribosyl)anthranilate_C12H16NO9P" compartment="C_c" initialAmount="0" boundaryCondition="false">
            </species>
            <species id="M_C04324_c" name="4-Carboxy-2-hydroxy-cis,cis-muconate_C7H6O7" compartment="C_c" initialAmount="0" boundaryCondition="false">
            </species>
            <species id="M_C04332_c" name="6,7-Dimethyl-8-(D-ribityl)lumazine_C13H18N4O6" compartment="C_c" initialAmount="0" boundaryCondition="false">
            </species>
            <species id="M_C04349_c" name="(4S)-4,6-Dihydroxy-2,5-dioxohexanoate_C6H8O6" compartment="C_c" initialAmount="0" boundaryCondition="false">
            </species>
            <species id="M_C04352_c" name="(R)-4&apos;-Phosphopantothenoyl-L-cysteine_C12H23N2O9PS" compartment="C_c" initialAmount="0" boundaryCondition="false">
            </species>
            <species id="M_C04376_c" name="5&apos;-Phosphoribosyl-N-formylglycinamide_C8H15N2O9P" compartment="C_c" initialAmount="0" boundaryCondition="false">
            </species>
            <species id="M_C04377_c" name="5,10-Methylenetetrahydromethanopterin_C31H45N6O16P" compartment="C_c" initialAmount="0" boundaryCondition="false">
            </species>
            <species id="M_C04390_c" name="N6-Acetyl-LL-2,6-diaminoheptanedioate_C9H16N2O5" compartment="C_c" initialAmount="0" boundaryCondition="false">
            </species>
            <species id="M_C04405_c" name="(2S,3S)-3-Hydroxy-2-methylbutanoyl-CoA_C26H44N7O18P3S" compartment="C_c" initialAmount="0" boundaryCondition="false">
            </species>
            <species id="M_C04411_c" name="(2R,3S)-3-Isopropylmalate_C7H12O5" compartment="C_c" initialAmount="0" boundaryCondition="false">
            </species>
            <species id="M_C04421_c" name="N-Succinyl-LL-2,6-diaminoheptanedioate_C11H18N2O7" compartment="C_c" initialAmount="0" boundaryCondition="false">
            </species>
            <species id="M_C04425_c" name="S-Adenosyl-4-methylthio-2-oxobutanoate_C15H19N5O6S" compartment="C_c" initialAmount="0" boundaryCondition="false">
            </species>
            <species id="M_C04432_c" name="tRNA containing 6-isopentenyladenosine_C15H22N5O7P(C5H8O6PR)n(C5H8O6PR)n" compartment="C_c" initialAmount="0" boundaryCondition="false">
            </species>
            <species id="M_C04454_c" name="5-Amino-6-(5&apos;-phospho-D-ribitylamino)uracil_C9H17N4O9P" compartment="C_c" initialAmount="0" boundaryCondition="false">
            </species>
            <species id="M_C04462_c" name="N-Succinyl-2-L-amino-6-oxoheptanedioate_C11H15NO8" compartment="C_c" initialAmount="0" boundaryCondition="false">
            </species>
            <species id="M_C04489_c" name="5-Methyltetrahydropteroyltri-L-glutamate_C30H39N9O12" compartment="C_c" initialAmount="0" boundaryCondition="false">
            </species>
            <species id="M_C04494_c" name="Guanosine 3&apos;-diphosphate 5&apos;-triphosphate_C10H18N5O20P5" compartment="C_c" initialAmount="0" boundaryCondition="false">
            </species>
            <species id="M_C04501_c" name="N-Acetyl-alpha-D-glucosamine 1-phosphate_C8H16NO9P" compartment="C_c" initialAmount="0" boundaryCondition="false">
            </species>
            <species id="M_C04554_c" name="3alpha,7alpha-Dihydroxy-5beta-cholestanate_C27H46O4" compartment="C_c" initialAmount="0" boundaryCondition="false">
            </species>
            <species id="M_C04574_c" name="di-trans,poly-cis-Undecaprenyl diphosphate_C55H92O7P2" compartment="C_c" initialAmount="0" boundaryCondition="false">
            </species>
            <species id="M_C04582_c" name="S-Methyl-5-thio-D-ribulose 1-phosphate_C6H13O7PS" compartment="C_c" initialAmount="0" boundaryCondition="false">
            </species>
            <species id="M_C04618_c" name="(3R)-3-Hydroxybutanoyl-[acyl-carrier protein]_C4H7O2SR" compartment="C_c" initialAmount="0" boundaryCondition="false">
            </species>
            <species id="M_C04619_c" name="(3R)-3-Hydroxydecanoyl-[acyl-carrier protein]_C10H19O2SR" compartment="C_c" initialAmount="0" boundaryCondition="false">
            </species>
            <species id="M_C04620_c" name="(3R)-3-Hydroxyoctanoyl-[acyl-carrier protein]_C8H15O2SR" compartment="C_c" initialAmount="0" boundaryCondition="false">
            </species>
            <species id="M_C04631_c" name="UDP-N-acetyl-3-(1-carboxyvinyl)-D-glucosamine_C20H29N3O19P2" compartment="C_c" initialAmount="0" boundaryCondition="false">
            </species>
            <species id="M_C04633_c" name="(3R)-3-Hydroxypalmitoyl-[acyl-carrier protein]_C16H31O2SR" compartment="C_c" initialAmount="0" boundaryCondition="false">
            </species>
            <species id="M_C04640_c" name="2-(Formamido)-N1-(5&apos;-phosphoribosyl)acetamidine_C8H16N3O8P" compartment="C_c" initialAmount="0" boundaryCondition="false">
            </species>
            <species id="M_C04646_c" name="6-Thioinosine-5&apos;-monophosphate_C10H13N4O7PS" compartment="C_c" initialAmount="0" boundaryCondition="false">
            </species>
            <species id="M_C04666_c" name="D-erythro-1-(Imidazol-4-yl)glycerol 3-phosphate_C6H11N2O6P" compartment="C_c" initialAmount="0" boundaryCondition="false">
            </species>
            <species id="M_C04677_c" name="1-(5&apos;-Phosphoribosyl)-5-amino-4-imidazolecarboxamide_C9H15N4O8P" compartment="C_c" initialAmount="0" boundaryCondition="false">
            </species>
            <species id="M_C04688_c" name="(3R)-3-Hydroxytetradecanoyl-[acyl-carrier protein]_C14H27O2SR" compartment="C_c" initialAmount="0" boundaryCondition="false">
            </species>
            <species id="M_C04691_c" name="2-Dehydro-3-deoxy-D-arabino-heptonate 7-phosphate_C7H13O10P" compartment="C_c" initialAmount="0" boundaryCondition="false">
            </species>
            <species id="M_C04702_c" name="UDPMurAc(oyl-L-Ala-D-gamma-Glu-L-Lys-D-Ala-D-Ala)_C40H65N9O26P2" compartment="C_c" initialAmount="0" boundaryCondition="false">
            </species>
            <species id="M_C04732_c" name="5-Amino-6-(1-D-ribitylamino)uracil_C9H16N4O6" compartment="C_c" initialAmount="0" boundaryCondition="false">
            </species>
            <species id="M_C04734_c" name="1-(5&apos;-Phosphoribosyl)-5-formamido-4-imidazolecarboxamide_C10H15N4O9P" compartment="C_c" initialAmount="0" boundaryCondition="false">
            </species>
            <species id="M_C04751_c" name="1-(5-Phospho-D-ribosyl)-5-amino-4-imidazolecarboxylate_C9H14N3O9P" compartment="C_c" initialAmount="0" boundaryCondition="false">
            </species>
            <species id="M_C04778_c" name="N1-(5-Phospho-alpha-D-ribosyl)-5,6-dimethylbenzimidazole_C14H19N2O7P" compartment="C_c" initialAmount="0" boundaryCondition="false">
            </species>
            <species id="M_C04807_c" name="2-Amino-7,8-dihydro-4-hydroxy-6-(diphosphooxymethyl)pteridine_C7H11N5O8P2" compartment="C_c" initialAmount="0" boundaryCondition="false">
            </species>
            <species id="M_C04823_c" name="1-(5&apos;-Phosphoribosyl)-5-amino-4-(N-succinocarboxamide)-imidazole_C13H19N4O12P" compartment="C_c" initialAmount="0" boundaryCondition="false">
            </species>
            <species id="M_C04851_c" name="MurAc(oyl-L-Ala-D-gamma-Glu-L-Lys-D-Ala-D-Ala)-diphospho-undecaprenol_C86H143N7O21P2" compartment="C_c" initialAmount="0" boundaryCondition="false">
            </species>
            <species id="M_C04874_c" name="2-Amino-4-hydroxy-6-(D-erythro-1,2,3-trihydroxypropyl)-7,8-dihydropteridine_C9H13N5O4" compartment="C_c" initialAmount="0" boundaryCondition="false">
            </species>
            <species id="M_C04877_c" name="UDP-N-acetylmuramoyl-L-alanyl-D-gamma-glutamyl-meso-2,6-diaminopimelate_C35H55N7O26P2" compartment="C_c" initialAmount="0" boundaryCondition="false">
            </species>
            <species id="M_C04882_c" name="UDP-N-acetylmuramoyl-L-alanyl-D-glutamyl-6-carboxy-L-lysyl-D-alanyl-D-alanine_C41H65N9O28P2" compartment="C_c" initialAmount="0" boundaryCondition="false">
            </species>
            <species id="M_C04895_c" name="2-Amino-4-hydroxy-6-(erythro-1,2,3-trihydroxypropyl)dihydropteridine triphosphate_C9H16N5O13P3" compartment="C_c" initialAmount="0" boundaryCondition="false">
            </species>
            <species id="M_C04896_c" name="5-(5-Phospho-D-ribosylaminoformimino)-1-(5-phosphoribosyl)-imidazole-4-carboxamide_C15H25N5O15P2" compartment="C_c" initialAmount="0" boundaryCondition="false">
            </species>
            <species id="M_C04916_c" name="N-(5&apos;-Phospho-D-1&apos;-ribulosylformimino)-5-amino-1-(5&apos;&apos;-phospho-D-ribosyl)-4-imidazolecarboxamide_C15H25N5O15P2" compartment="C_c" initialAmount="0" boundaryCondition="false">
            </species>
            <species id="M_C05116_c" name="3-Hydroxybutanoyl-CoA_C25H42N7O18P3S" compartment="C_c" initialAmount="0" boundaryCondition="false">
            </species>
            <species id="M_C05125_c" name="2-(alpha-Hydroxyethyl)thiamine diphosphate_C14H22N4O8P2S" compartment="C_c" initialAmount="0" boundaryCondition="false">
            </species>
            <species id="M_C05130_c" name="Imidazole-4-acetaldehyde_C5H6N2O" compartment="C_c" initialAmount="0" boundaryCondition="false">
            </species>
            <species id="M_C05198_c" name="5&apos;-Deoxyadenosine_C10H13N5O3" compartment="C_c" initialAmount="0" boundaryCondition="false">
            </species>
            <species id="M_C05223_c" name="Dodecanoyl-[acyl-carrier protein]_C12H23OSR" compartment="C_c" initialAmount="0" boundaryCondition="false">
            </species>
            <species id="M_C05258_c" name="(S)-3-Hydroxyhexadecanoyl-CoA_C37H66N7O18P3S" compartment="C_c" initialAmount="0" boundaryCondition="false">
            </species>
            <species id="M_C05260_c" name="(S)-3-Hydroxytetradecanoyl-CoA_C35H62N7O18P3S" compartment="C_c" initialAmount="0" boundaryCondition="false">
            </species>
            <species id="M_C05262_c" name="(S)-3-Hydroxydodecanoyl-CoA_C33H58N7O18P3S" compartment="C_c" initialAmount="0" boundaryCondition="false">
            </species>
            <species id="M_C05264_c" name="(S)-Hydroxydecanoyl-CoA_C31H54N7O18P3S" compartment="C_c" initialAmount="0" boundaryCondition="false">
            </species>
            <species id="M_C05266_c" name="(S)-3-Hydroxyoctanoyl-CoA_C29H50N7O18P3S" compartment="C_c" initialAmount="0" boundaryCondition="false">
            </species>
            <species id="M_C05268_c" name="(S)-Hydroxyhexanoyl-CoA_C27H46N7O18P3S" compartment="C_c" initialAmount="0" boundaryCondition="false">
            </species>
            <species id="M_C05271_c" name="trans-Hex-2-enoyl-CoA_C27H44N7O17P3S" compartment="C_c" initialAmount="0" boundaryCondition="false">
            </species>
            <species id="M_C05272_c" name="trans-Hexadec-2-enoyl-CoA_C37H64N7O17P3S" compartment="C_c" initialAmount="0" boundaryCondition="false">
            </species>
            <species id="M_C05273_c" name="trans-Tetradec-2-enoyl-CoA_C35H60N7O17P3S" compartment="C_c" initialAmount="0" boundaryCondition="false">
            </species>
            <species id="M_C05275_c" name="trans-Dec-2-enoyl-CoA_C31H52N7O17P3S" compartment="C_c" initialAmount="0" boundaryCondition="false">
            </species>
            <species id="M_C05276_c" name="trans-Oct-2-enoyl-CoA_C29H48N7O17P3S" compartment="C_c" initialAmount="0" boundaryCondition="false">
            </species>
            <species id="M_C05335_c" name="L-Selenomethionine_C5H11NO2Se" compartment="C_c" initialAmount="0" boundaryCondition="false">
            </species>
            <species id="M_C05336_c" name="Selenomethionyl-tRNA(Met)_C20H30N6O11PSeR(C5H8O6PR)n" compartment="C_c" initialAmount="0" boundaryCondition="false">
            </species>
            <species id="M_C05345_c" name="beta-D-Fructose 6-phosphate_C6H13O9P" compartment="C_c" initialAmount="0" boundaryCondition="false">
            </species>
            <species id="M_C05359_c" name="e-_" compartment="C_c" initialAmount="0" boundaryCondition="false">
            </species>
            <species id="M_C05378_c" name="beta-D-Fructose 1,6-bisphosphate_C6H14O12P2" compartment="C_c" initialAmount="0" boundaryCondition="false">
            </species>
            <species id="M_C05379_c" name="Oxalosuccinate_C6H6O7" compartment="C_c" initialAmount="0" boundaryCondition="false">
            </species>
            <species id="M_C05394_c" name="3-Keto-beta-D-galactose_C6H10O6" compartment="C_c" initialAmount="0" boundaryCondition="false">
            </species>
            <species id="M_C05403_c" name="3-Ketolactose_C12H20O11" compartment="C_c" initialAmount="0" boundaryCondition="false">
            </species>
            <species id="M_C05445_c" name="3alpha,7alpha-Dihydroxy-5beta-cholestan-26-al_C27H46O3" compartment="C_c" initialAmount="0" boundaryCondition="false">
            </species>
            <species id="M_C05512_c" name="Deoxyinosine_C10H12N4O4" compartment="C_c" initialAmount="0" boundaryCondition="false">
            </species>
            <species id="M_C05527_c" name="3-Sulfinylpyruvate_C3H4O5S" compartment="C_c" initialAmount="0" boundaryCondition="false">
            </species>
            <species id="M_C05528_c" name="3-Sulfopyruvate_C3H4O6S" compartment="C_c" initialAmount="0" boundaryCondition="false">
            </species>
            <species id="M_C05539_c" name="N-Acetyl-L-2-amino-6-oxopimelate_C9H13NO6" compartment="C_c" initialAmount="0" boundaryCondition="false">
            </species>
            <species id="M_C05576_c" name="3,4-Dihydroxyphenylethyleneglycol_C8H10O4" compartment="C_c" initialAmount="0" boundaryCondition="false">
            </species>
            <species id="M_C05577_c" name="3,4-Dihydroxymandelaldehyde_C8H8O4" compartment="C_c" initialAmount="0" boundaryCondition="false">
            </species>
            <species id="M_C05600_c" name="2-Hydroxyhepta-2,4-dienedioate_C7H8O5" compartment="C_c" initialAmount="0" boundaryCondition="false">
            </species>
            <species id="M_C05601_c" name="4-Hydroxy-2-oxo-heptanedioate_C7H10O6" compartment="C_c" initialAmount="0" boundaryCondition="false">
            </species>
            <species id="M_C05629_c" name="Phenylpropanoate_C9H10O2" compartment="C_c" initialAmount="0" boundaryCondition="false">
            </species>
            <species id="M_C05634_c" name="5-Hydroxyindoleacetaldehyde_C10H9NO2" compartment="C_c" initialAmount="0" boundaryCondition="false">
            </species>
            <species id="M_C05635_c" name="5-Hydroxyindoleacetate_C10H9NO3" compartment="C_c" initialAmount="0" boundaryCondition="false">
            </species>
            <species id="M_C05665_c" name="3-Aminopropanal_C3H7NO" compartment="C_c" initialAmount="0" boundaryCondition="false">
            </species>
            <species id="M_C05668_c" name="3-Hydroxypropionyl-CoA_C24H40N7O18P3S" compartment="C_c" initialAmount="0" boundaryCondition="false">
            </species>
            <species id="M_C05684_c" name="Selenite_H2O3Se" compartment="C_c" initialAmount="0" boundaryCondition="false">
            </species>
            <species id="M_C05686_c" name="Adenylylselenate_C10H14N5O10PSe" compartment="C_c" initialAmount="0" boundaryCondition="false">
            </species>
            <species id="M_C05688_c" name="L-Selenocysteine_C3H7NO2Se" compartment="C_c" initialAmount="0" boundaryCondition="false">
            </species>
            <species id="M_C05689_c" name="Se-Methyl-L-selenocysteine_C4H9NO2Se" compartment="C_c" initialAmount="0" boundaryCondition="false">
            </species>
            <species id="M_C05691_c" name="Se-Adenosylselenomethionine_C15H22N6O5Se" compartment="C_c" initialAmount="0" boundaryCondition="false">
            </species>
            <species id="M_C05692_c" name="Se-Adenosyl-L-selenohomocysteine_C14H20N6O5Se" compartment="C_c" initialAmount="0" boundaryCondition="false">
            </species>
            <species id="M_C05696_c" name="3&apos;-Phosphoadenylylselenate_C10H15N5O13P2Se" compartment="C_c" initialAmount="0" boundaryCondition="false">
            </species>
            <species id="M_C05697_c" name="Selenate_H2O4Se" compartment="C_c" initialAmount="0" boundaryCondition="false">
            </species>
            <species id="M_C05698_c" name="Selenohomocysteine_C4H9NO2Se" compartment="C_c" initialAmount="0" boundaryCondition="false">
            </species>
            <species id="M_C05699_c" name="L-Selenocystathionine_C7H14N2O4Se" compartment="C_c" initialAmount="0" boundaryCondition="false">
            </species>
            <species id="M_C05702_c" name="O-Phosphorylhomoserine_C4H10NO6P" compartment="C_c" initialAmount="0" boundaryCondition="false">
            </species>
            <species id="M_C05703_c" name="Methaneselenol_CH4Se" compartment="C_c" initialAmount="0" boundaryCondition="false">
            </species>
            <species id="M_C05712_c" name="Cyanohydrin_C2HNOR2" compartment="C_c" initialAmount="0" boundaryCondition="false">
            </species>
            <species id="M_C05713_c" name="Cyanoglycoside_C8H11NO6R2" compartment="C_c" initialAmount="0" boundaryCondition="false">
            </species>
            <species id="M_C05744_c" name="Acetoacetyl-[acp]_C4H5O2SR" compartment="C_c" initialAmount="0" boundaryCondition="false">
            </species>
            <species id="M_C05745_c" name="Butyryl-[acp]_C4H7OSR" compartment="C_c" initialAmount="0" boundaryCondition="false">
            </species>
            <species id="M_C05746_c" name="3-Oxohexanoyl-[acp]_C6H9O2SR" compartment="C_c" initialAmount="0" boundaryCondition="false">
            </species>
            <species id="M_C05747_c" name="(R)-3-Hydroxyhexanoyl-[acp]_C6H11O2SR" compartment="C_c" initialAmount="0" boundaryCondition="false">
            </species>
            <species id="M_C05748_c" name="trans-Hex-2-enoyl-[acp]_C6H9OSR" compartment="C_c" initialAmount="0" boundaryCondition="false">
            </species>
            <species id="M_C05749_c" name="Hexanoyl-[acp]_C6H11OSR" compartment="C_c" initialAmount="0" boundaryCondition="false">
            </species>
            <species id="M_C05750_c" name="3-Oxooctanoyl-[acp]_C8H13O2SR" compartment="C_c" initialAmount="0" boundaryCondition="false">
            </species>
            <species id="M_C05751_c" name="trans-Oct-2-enoyl-[acp]_C8H13OSR" compartment="C_c" initialAmount="0" boundaryCondition="false">
            </species>
            <species id="M_C05752_c" name="Octanoyl-[acp]_C8H15OSR" compartment="C_c" initialAmount="0" boundaryCondition="false">
            </species>
            <species id="M_C05753_c" name="3-Oxodecanoyl-[acp]_C10H17O2SR" compartment="C_c" initialAmount="0" boundaryCondition="false">
            </species>
            <species id="M_C05754_c" name="trans-Dec-2-enoyl-[acp]_C10H17OSR" compartment="C_c" initialAmount="0" boundaryCondition="false">
            </species>
            <species id="M_C05755_c" name="Decanoyl-[acp]_C10H19OSR" compartment="C_c" initialAmount="0" boundaryCondition="false">
            </species>
            <species id="M_C05756_c" name="3-Oxododecanoyl-[acp]_C12H21O2SR" compartment="C_c" initialAmount="0" boundaryCondition="false">
            </species>
            <species id="M_C05757_c" name="(R)-3-Hydroxydodecanoyl-[acp]_C12H23O2SR" compartment="C_c" initialAmount="0" boundaryCondition="false">
            </species>
            <species id="M_C05758_c" name="trans-Dodec-2-enoyl-[acp]_C12H21OSR" compartment="C_c" initialAmount="0" boundaryCondition="false">
            </species>
            <species id="M_C05759_c" name="3-Oxotetradecanoyl-[acp]_C14H25O2SR" compartment="C_c" initialAmount="0" boundaryCondition="false">
            </species>
            <species id="M_C05760_c" name="trans-Tetradec-2-enoyl-[acp]_C14H25OSR" compartment="C_c" initialAmount="0" boundaryCondition="false">
            </species>
            <species id="M_C05761_c" name="Tetradecanoyl-[acp]_C14H27OSR" compartment="C_c" initialAmount="0" boundaryCondition="false">
            </species>
            <species id="M_C05762_c" name="3-Oxohexadecanoyl-[acp]_C16H29O2SR" compartment="C_c" initialAmount="0" boundaryCondition="false">
            </species>
            <species id="M_C05763_c" name="trans-Hexadec-2-enoyl-[acp]_C16H29OSR" compartment="C_c" initialAmount="0" boundaryCondition="false">
            </species>
            <species id="M_C05764_c" name="Hexadecanoyl-[acp]_C16H31OSR" compartment="C_c" initialAmount="0" boundaryCondition="false">
            </species>
            <species id="M_C05774_c" name="Cobinamide_C48H73N11O8.Co" compartment="C_c" initialAmount="0" boundaryCondition="false">
            </species>
            <species id="M_C05775_c" name="alpha-Ribazole_C14H18N2O4" compartment="C_c" initialAmount="0" boundaryCondition="false">
            </species>
            <species id="M_C05778_c" name="Sirohydrochlorin_C42H46N4O16" compartment="C_c" initialAmount="0" boundaryCondition="false">
            </species>
            <species id="M_C05810_c" name="2-Octaprenylphenol_C46H70O" compartment="C_c" initialAmount="0" boundaryCondition="false">
            </species>
            <species id="M_C05811_c" name="2-Octaprenyl-6-hydroxyphenol_C46H70O2" compartment="C_c" initialAmount="0" boundaryCondition="false">
            </species>
            <species id="M_C05818_c" name="2-Demethylmenaquinone_C20H22O2" compartment="C_c" initialAmount="0" boundaryCondition="false">
            </species>
            <species id="M_C05823_c" name="3-Mercaptolactate_C3H6O3S" compartment="C_c" initialAmount="0" boundaryCondition="false">
            </species>
            <species id="M_C05824_c" name="S-Sulfo-L-cysteine_C3H7NO5S2" compartment="C_c" initialAmount="0" boundaryCondition="false">
            </species>
            <species id="M_C05838_c" name="cis-2-Hydroxycinnamate_C9H8O3" compartment="C_c" initialAmount="0" boundaryCondition="false">
            </species>
            <species id="M_C05839_c" name="cis-beta-D-Glucosyl-2-hydroxycinnamate_C15H18O8" compartment="C_c" initialAmount="0" boundaryCondition="false">
            </species>
            <species id="M_C05840_c" name="Iminoaspartate_C4H5NO4" compartment="C_c" initialAmount="0" boundaryCondition="false">
            </species>
            <species id="M_C05841_c" name="Nicotinate D-ribonucleoside_C11H13NO6" compartment="C_c" initialAmount="0" boundaryCondition="false">
            </species>
            <species id="M_C05892_c" name="UDP-N-acetylmuramoyl-L-alanyl-gamma-D-glutamyl-L-lysine_C34H55N7O24P2" compartment="C_c" initialAmount="0" boundaryCondition="false">
            </species>
            <species id="M_C05893_c" name="Undecaprenyl-diphospho-N-acetylmuramoyl-(N-acetylglucosamine)-L-alanyl-gamma-D-glutamyl-L-lysyl-D-alanyl-D-alanine_C94H156N8O26P2" compartment="C_c" initialAmount="0" boundaryCondition="false">
            </species>
            <species id="M_C05897_c" name="Undecaprenyl-diphospho-N-acetylmuramoyl-L-alanyl-D-glutamyl-meso-2,6-diaminopimeloyl-D-alanyl-D-alanine_C87H143N7O23P2" compartment="C_c" initialAmount="0" boundaryCondition="false">
            </species>
            <species id="M_C05898_c" name="Undecaprenyl-diphospho-N-acetylmuramoyl-(N-acetylglucosamine)-L-alanyl-D-glutamyl-meso-2,6-diaminopimeloyl-D-alanyl-D-alanine_C95H156N8O28P2" compartment="C_c" initialAmount="0" boundaryCondition="false">
            </species>
            <species id="M_C05921_c" name="Biotinyl-5&apos;-AMP_C20H28N7O9PS" compartment="C_c" initialAmount="0" boundaryCondition="false">
            </species>
            <species id="M_C05922_c" name="Formamidopyrimidine nucleoside triphosphate_C10H18N5O15P3" compartment="C_c" initialAmount="0" boundaryCondition="false">
            </species>
            <species id="M_C05923_c" name="2,5-Diaminopyrimidine nucleoside triphosphate_C9H18N5O14P3" compartment="C_c" initialAmount="0" boundaryCondition="false">
            </species>
            <species id="M_C05936_c" name="N4-Acetylaminobutanal_C6H11NO2" compartment="C_c" initialAmount="0" boundaryCondition="false">
            </species>
            <species id="M_C05946_c" name="D-4-Hydroxy-2-oxoglutarate_C5H6O6" compartment="C_c" initialAmount="0" boundaryCondition="false">
            </species>
            <species id="M_C05947_c" name="L-erythro-4-Hydroxyglutamate_C5H9NO5" compartment="C_c" initialAmount="0" boundaryCondition="false">
            </species>
            <species id="M_C05979_c" name="Propane-1-ol_C3H8O" compartment="C_c" initialAmount="0" boundaryCondition="false">
            </species>
            <species id="M_C05980_c" name="Cardiolipin_C13H18O17P2R4" compartment="C_c" initialAmount="0" boundaryCondition="false">
            </species>
            <species id="M_C05983_c" name="Propionyladenylate_C13H18N5O8P" compartment="C_c" initialAmount="0" boundaryCondition="false">
            </species>
            <species id="M_C05984_c" name="2-Hydroxybutanoic acid_C4H8O3" compartment="C_c" initialAmount="0" boundaryCondition="false">
            </species>
            <species id="M_C05985_c" name="2-Propynal_C3H2O" compartment="C_c" initialAmount="0" boundaryCondition="false">
            </species>
            <species id="M_C05993_c" name="Acetyl adenylate_C12H16N5O8P" compartment="C_c" initialAmount="0" boundaryCondition="false">
            </species>
            <species id="M_C05998_c" name="3-Hydroxyisovaleryl-CoA_C26H44N7O18P3S" compartment="C_c" initialAmount="0" boundaryCondition="false">
            </species>
            <species id="M_C06000_c" name="(S)-3-Hydroxyisobutyryl-CoA_C25H42N7O18P3S" compartment="C_c" initialAmount="0" boundaryCondition="false">
            </species>
            <species id="M_C06002_c" name="(S)-Methylmalonate semialdehyde_C4H6O3" compartment="C_c" initialAmount="0" boundaryCondition="false">
            </species>
            <species id="M_C06006_c" name="(S)-2-Aceto-2-hydroxybutanoate_C6H10O4" compartment="C_c" initialAmount="0" boundaryCondition="false">
            </species>
            <species id="M_C06007_c" name="(R)-2,3-Dihydroxy-3-methylpentanoate_C6H12O4" compartment="C_c" initialAmount="0" boundaryCondition="false">
            </species>
            <species id="M_C06010_c" name="(S)-2-Acetolactate_C5H8O4" compartment="C_c" initialAmount="0" boundaryCondition="false">
            </species>
            <species id="M_C06032_c" name="D-erythro-3-Methylmalate_C5H8O5" compartment="C_c" initialAmount="0" boundaryCondition="false">
            </species>
            <species id="M_C06033_c" name="Parapyruvate_C6H8O6" compartment="C_c" initialAmount="0" boundaryCondition="false">
            </species>
            <species id="M_C06035_c" name="4-Methylene-2-oxoglutarate_C6H6O5" compartment="C_c" initialAmount="0" boundaryCondition="false">
            </species>
            <species id="M_C06054_c" name="2-Oxo-3-hydroxy-4-phosphobutanoate_C4H7O8P" compartment="C_c" initialAmount="0" boundaryCondition="false">
            </species>
            <species id="M_C06055_c" name="O-Phospho-4-hydroxy-L-threonine_C4H10NO7P" compartment="C_c" initialAmount="0" boundaryCondition="false">
            </species>
            <species id="M_C06056_c" name="4-Hydroxy-L-threonine_C4H9NO4" compartment="C_c" initialAmount="0" boundaryCondition="false">
            </species>
            <species id="M_C06104_c" name="Adipate_C6H10O4" compartment="C_c" initialAmount="0" boundaryCondition="false">
            </species>
            <species id="M_C06112_c" name="L-Glutamyl-tRNA(Gln)_C20H28N6O13PR(C5H8O6PR)n" compartment="C_c" initialAmount="0" boundaryCondition="false">
            </species>
            <species id="M_C06113_c" name="L-Aspartyl-tRNA(Asn)_C14H22NO13PR2(C5H8O6PR)n" compartment="C_c" initialAmount="0" boundaryCondition="false">
            </species>
            <species id="M_C06148_c" name="2,5-Diamino-6-(5&apos;-triphosphoryl-3&apos;,4&apos;-trihydroxy-2&apos;-oxopentyl)-amino-4-oxopyrimidine_C9H18N5O14P3" compartment="C_c" initialAmount="0" boundaryCondition="false">
            </species>
            <species id="M_C06156_c" name="alpha-D-Glucosamine 1-phosphate_C6H14NO8P" compartment="C_c" initialAmount="0" boundaryCondition="false">
            </species>
            <species id="M_C06196_c" name="2&apos;-Deoxyinosine 5&apos;-phosphate_C10H13N4O7P" compartment="C_c" initialAmount="0" boundaryCondition="false">
            </species>
            <species id="M_C06217_c" name="Cellohexaose_C36H62O31" compartment="C_c" initialAmount="0" boundaryCondition="false">
            </species>
            <species id="M_C06218_c" name="Cellopentaose_C330H52O26" compartment="C_c" initialAmount="0" boundaryCondition="false">
            </species>
            <species id="M_C06219_c" name="Cellotriose_C18H32O16" compartment="C_c" initialAmount="0" boundaryCondition="false">
            </species>
            <species id="M_C06241_c" name="N-Acetylneuraminate 9-phosphate_C11H20NO12P" compartment="C_c" initialAmount="0" boundaryCondition="false">
            </species>
            <species id="M_C06481_c" name="L-Seryl-tRNA(Sec)_C13H22NO12PR2(C5H8O6PR)n" compartment="C_c" initialAmount="0" boundaryCondition="false">
            </species>
            <species id="M_C06505_c" name="Cob(I)yrinate a,c diamide_C45H62N6O12.Co" compartment="C_c" initialAmount="0" boundaryCondition="false">
            </species>
            <species id="M_C06506_c" name="Adenosyl cobyrinate a,c diamide_C45H62N6O12.C10H12N5O3.Co" compartment="C_c" initialAmount="0" boundaryCondition="false">
            </species>
            <species id="M_C06507_c" name="Adenosyl cobyrinate hexaamide_C45H66N10O8.C10H12N5O3.Co" compartment="C_c" initialAmount="0" boundaryCondition="false">
            </species>
            <species id="M_C06508_c" name="Adenosyl cobinamide_C48H73N11O8.C10H12N5O3.Co" compartment="C_c" initialAmount="0" boundaryCondition="false">
            </species>
            <species id="M_C06509_c" name="Adenosyl cobinamide phosphate_C48H74N11O11P.C10H12N5O3.Co" compartment="C_c" initialAmount="0" boundaryCondition="false">
            </species>
            <species id="M_C06510_c" name="Adenosine-GDP-cobinamide_C58H86N16O18P2.C10H12N5O3.Co" compartment="C_c" initialAmount="0" boundaryCondition="false">
            </species>
            <species id="M_C06547_c" name="Ethylene_C2H4" compartment="C_c" initialAmount="0" boundaryCondition="false">
            </species>
            <species id="M_C06551_c" name="Atrazine_C8H14ClN5" compartment="C_c" initialAmount="0" boundaryCondition="false">
            </species>
            <species id="M_C06552_c" name="Hydroxyatrazine_C8H15N5O" compartment="C_c" initialAmount="0" boundaryCondition="false">
            </species>
            <species id="M_C06556_c" name="Deisopropylatrazine_C5H8ClN5" compartment="C_c" initialAmount="0" boundaryCondition="false">
            </species>
            <species id="M_C06557_c" name="Deisopropylhydroxyatrazine_C5H9N5O" compartment="C_c" initialAmount="0" boundaryCondition="false">
            </species>
            <species id="M_C06676_c" name="4-Sulfolactone_C6H6O7S" compartment="C_c" initialAmount="0" boundaryCondition="false">
            </species>
            <species id="M_C06714_c" name="3-Hydroxypimeloyl-CoA_C28H46N7O20P3S" compartment="C_c" initialAmount="0" boundaryCondition="false">
            </species>
            <species id="M_C06723_c" name="6-Carboxyhex-2-enoyl-CoA_C28H44N7O19P3S" compartment="C_c" initialAmount="0" boundaryCondition="false">
            </species>
            <species id="M_C06727_c" name="cis-1,2-Dihydro-3-ethylcatechol_C8H12O2" compartment="C_c" initialAmount="0" boundaryCondition="false">
            </species>
            <species id="M_C06749_c" name="6-Hydroxycyclohex-1-enecarbonyl-CoA_C28H44N7O18P3S" compartment="C_c" initialAmount="0" boundaryCondition="false">
            </species>
            <species id="M_C07086_c" name="Phenylacetic acid_C8H8O2" compartment="C_c" initialAmount="0" boundaryCondition="false">
            </species>
            <species id="M_C07111_c" name="Ethylbenzene_C8H10" compartment="C_c" initialAmount="0" boundaryCondition="false">
            </species>
            <species id="M_C07335_c" name="2-Amino-3-oxo-4-phosphonooxybutyrate_C4H8NO7P" compartment="C_c" initialAmount="0" boundaryCondition="false">
            </species>
            <species id="M_C08353_c" name="beta-D-Ribopyranose_C5H10O5" compartment="C_c" initialAmount="0" boundaryCondition="false">
            </species>
            <species id="M_C09332_c" name="Tetrahydrofolyl-[Glu](2)_C24H30N8O9" compartment="C_c" initialAmount="0" boundaryCondition="false">
            </species>
            <species id="M_C09819_c" name="(Hydroxymethylphenyl)succinyl-CoA_C32H46N7O20P3S" compartment="C_c" initialAmount="0" boundaryCondition="false">
            </species>
            <species id="M_C09820_c" name="Benzoylsuccinyl-CoA_C32H44N7O20P3S" compartment="C_c" initialAmount="0" boundaryCondition="false">
            </species>
            <species id="M_C09824_c" name="2,6-Dihydroxycyclohexane-1-carboxyl-CoA_C28H46N7O19P3S" compartment="C_c" initialAmount="0" boundaryCondition="false">
            </species>
            <species id="M_C10858_c" name="Ecgonine_C9H15NO3" compartment="C_c" initialAmount="0" boundaryCondition="false">
            </species>
            <species id="M_C11150_c" name="Trichloroacetate_C2HCl3O2" compartment="C_c" initialAmount="0" boundaryCondition="false">
            </species>
            <species id="M_C11355_c" name="4-Amino-4-deoxychorismate_C10H11NO5" compartment="C_c" initialAmount="0" boundaryCondition="false">
            </species>
            <species id="M_C11405_c" name="(3R)-3-Isopropenyl-6-oxoheptanoate_C10H16O3" compartment="C_c" initialAmount="0" boundaryCondition="false">
            </species>
            <species id="M_C11407_c" name="(3R)-3-Isopropenyl-6-oxoheptanoyl-CoA_C31H50N7O18P3S" compartment="C_c" initialAmount="0" boundaryCondition="false">
            </species>
            <species id="M_C11434_c" name="2-C-Methyl-D-erythritol 4-phosphate_C5H13O7P" compartment="C_c" initialAmount="0" boundaryCondition="false">
            </species>
            <species id="M_C11435_c" name="4-(Cytidine 5&apos;-diphospho)-2-C-methyl-D-erythritol_C14H25N3O14P2" compartment="C_c" initialAmount="0" boundaryCondition="false">
            </species>
            <species id="M_C11436_c" name="2-Phospho-4-(cytidine 5&apos;-diphospho)-2-C-methyl-D-erythritol_C14H26N3O17P3" compartment="C_c" initialAmount="0" boundaryCondition="false">
            </species>
            <species id="M_C11437_c" name="1-Deoxy-D-xylulose 5-phosphate_C5H11O7P" compartment="C_c" initialAmount="0" boundaryCondition="false">
            </species>
            <species id="M_C11453_c" name="2-C-Methyl-D-erythritol 2,4-cyclodiphosphate_C5H12O9P2" compartment="C_c" initialAmount="0" boundaryCondition="false">
            </species>
            <species id="M_C11481_c" name="HSO3-_H2O3S" compartment="C_c" initialAmount="0" boundaryCondition="false">
            </species>
            <species id="M_C11588_c" name="cis-3-(Carboxy-ethyl)-3,5-cyclo-hexadiene-1,2-diol_C9H12O4" compartment="C_c" initialAmount="0" boundaryCondition="false">
            </species>
            <species id="M_C11811_c" name="1-Hydroxy-2-methyl-2-butenyl 4-diphosphate_C5H12O8P2" compartment="C_c" initialAmount="0" boundaryCondition="false">
            </species>
            <species id="M_C11907_c" name="4,6-Dideoxy-4-oxo-dTDP-D-glucose_C16H24N2O15P2" compartment="C_c" initialAmount="0" boundaryCondition="false">
            </species>
            <species id="M_C11924_c" name="Perillic acid_C10H14O2" compartment="C_c" initialAmount="0" boundaryCondition="false">
            </species>
            <species id="M_C11929_c" name="Perillyl-CoA_C31H48N7O17P3S" compartment="C_c" initialAmount="0" boundaryCondition="false">
            </species>
            <species id="M_C11934_c" name="2-Hydroxy-4-isopropenylcyclohexane-1-carboxyl-CoA_C31H50N7O18P3S" compartment="C_c" initialAmount="0" boundaryCondition="false">
            </species>
            <species id="M_C11943_c" name="trans-2-Methyl-5-isopropylhexa-2,5-dienoic acid_C10H16O2" compartment="C_c" initialAmount="0" boundaryCondition="false">
            </species>
            <species id="M_C11944_c" name="cis-2-Methyl-5-isopropylhexa-2,5-dienoic acid_C10H16O2" compartment="C_c" initialAmount="0" boundaryCondition="false">
            </species>
            <species id="M_C11945_c" name="trans-2-Methyl-5-isopropylhexa-2,5-dienoyl-CoA_C31H50N7O17P3S" compartment="C_c" initialAmount="0" boundaryCondition="false">
            </species>
            <species id="M_C11946_c" name="cis-2-Methyl-5-isopropylhexa-2,5-dienoyl-CoA_C31H50N7O17P3S" compartment="C_c" initialAmount="0" boundaryCondition="false">
            </species>
            <species id="M_C12203_c" name="5-Hydroxyferuloyl-CoA_C31H44N7O20P3S" compartment="C_c" initialAmount="0" boundaryCondition="false">
            </species>
            <species id="M_C12448_c" name="Ecgonine methyl ester_C10H17NO3" compartment="C_c" initialAmount="0" boundaryCondition="false">
            </species>
            <species id="M_C12449_c" name="Pseudoecgonine_C9H15NO3" compartment="C_c" initialAmount="0" boundaryCondition="false">
            </species>
            <species id="M_C12450_c" name="Pseudoecgonyl-CoA_C30H49N8O18P3S" compartment="C_c" initialAmount="0" boundaryCondition="false">
            </species>
            <species id="M_C12622_c" name="cis-3-(3-Carboxyethenyl)-3,5-cyclohexadiene-1,2-diol_C9H10O4" compartment="C_c" initialAmount="0" boundaryCondition="false">
            </species>
            <species id="M_C13629_c" name="1,2-Bis(4-hydroxyphenyl)-2-propanol_C15H16O3" compartment="C_c" initialAmount="0" boundaryCondition="false">
            </species>
            <species id="M_C13632_c" name="4,4&apos;-Dihydroxy-alpha-methylstilbene_C15H14O2" compartment="C_c" initialAmount="0" boundaryCondition="false">
            </species>
            <species id="M_C13952_c" name="UDP-N-acetyl-D-galactosaminuronic acid_C17H25N3O18P2" compartment="C_c" initialAmount="0" boundaryCondition="false">
            </species>
            <species id="M_C14086_c" name="2-Hydroxy-3-methylbenzalpyruvate_C11H10O4" compartment="C_c" initialAmount="0" boundaryCondition="false">
            </species>
            <species id="M_C14087_c" name="3-Methylsalicylaldehyde_C8H8O2" compartment="C_c" initialAmount="0" boundaryCondition="false">
            </species>
            <species id="M_C14089_c" name="1-Hydroxymethylnaphthalene_C11H10O" compartment="C_c" initialAmount="0" boundaryCondition="false">
            </species>
            <species id="M_C14090_c" name="1-Naphthaldehyde_C11H8O" compartment="C_c" initialAmount="0" boundaryCondition="false">
            </species>
            <species id="M_C14095_c" name="2-Hydroxy-3-carboxybenzalpyruvate_C11H8O6" compartment="C_c" initialAmount="0" boundaryCondition="false">
            </species>
            <species id="M_C14096_c" name="3-Formylsalicylic acid_C8H6O4" compartment="C_c" initialAmount="0" boundaryCondition="false">
            </species>
            <species id="M_C14099_c" name="2-Naphthaldehyde_C11H8O" compartment="C_c" initialAmount="0" boundaryCondition="false">
            </species>
            <species id="M_C14107_c" name="2-Hydroxy-4-hydroxymethylbenzalpyruvate_C11H10O5" compartment="C_c" initialAmount="0" boundaryCondition="false">
            </species>
            <species id="M_C14108_c" name="4-Hydroxymethylsalicylaldehyde_C8H8O3" compartment="C_c" initialAmount="0" boundaryCondition="false">
            </species>
            <species id="M_C14117_c" name="Naphthyl-2-methylene-succinyl-CoA_C36H46N7O19P3S" compartment="C_c" initialAmount="0" boundaryCondition="false">
            </species>
            <species id="M_C14118_c" name="Naphthyl-2-hydroxymethyl-succinyl CoA_C36H48N7O20P3S" compartment="C_c" initialAmount="0" boundaryCondition="false">
            </species>
            <species id="M_C14143_c" name="Adipyl-CoA_C27H44N7O19P3S" compartment="C_c" initialAmount="0" boundaryCondition="false">
            </species>
            <species id="M_C14144_c" name="5-Carboxy-2-pentenoyl-CoA_C27H42N7O19P3S" compartment="C_c" initialAmount="0" boundaryCondition="false">
            </species>
            <species id="M_C14145_c" name="(3S)-3-Hydroxyadipyl-CoA_C27H44N7O20P3S" compartment="C_c" initialAmount="0" boundaryCondition="false">
            </species>
            <species id="M_C14463_c" name="(R)-3-Hydroxy-3-methyl-2-oxopentanoate_C6H10O4" compartment="C_c" initialAmount="0" boundaryCondition="false">
            </species>
            <species id="M_C14710_c" name="Isobutanol_C4H10O" compartment="C_c" initialAmount="0" boundaryCondition="false">
            </species>
            <species id="M_C14818_c" name="Fe2+_Fe" compartment="C_c" initialAmount="0" boundaryCondition="false">
            </species>
            <species id="M_C14819_c" name="Fe3+_Fe" compartment="C_c" initialAmount="0" boundaryCondition="false">
            </species>
            <species id="M_C15556_c" name="L-3,4-Dihydroxybutan-2-one 4-phosphate_C4H9O6P" compartment="C_c" initialAmount="0" boundaryCondition="false">
            </species>
            <species id="M_C15667_c" name="5-Carboxyamino-1-(5-phospho-D-ribosyl)imidazole_C9H14N3O9P" compartment="C_c" initialAmount="0" boundaryCondition="false">
            </species>
            <species id="M_C15810_c" name="C15810_" compartment="C_c" initialAmount="0" boundaryCondition="false">
            </species>
            <species id="M_C15811_c" name="[Enzyme]-cysteine_C4H6N2O2SR2" compartment="C_c" initialAmount="0" boundaryCondition="false">
            </species>
            <species id="M_C15812_c" name="[Enzyme]-S-sulfanylcysteine_C4H6N2O2S2R2" compartment="C_c" initialAmount="0" boundaryCondition="false">
            </species>
            <species id="M_C15813_c" name="C15813_" compartment="C_c" initialAmount="0" boundaryCondition="false">
            </species>
            <species id="M_C15814_c" name="C15814_" compartment="C_c" initialAmount="0" boundaryCondition="false">
            </species>
            <species id="M_C15980_c" name="(S)-2-Methylbutanoyl-CoA_C26H44N7O17P3S" compartment="C_c" initialAmount="0" boundaryCondition="false">
            </species>
            <species id="M_C16153_c" name="UDP-L-Ara4N_C14H23N3O15P2" compartment="C_c" initialAmount="0" boundaryCondition="false">
            </species>
            <species id="M_C16155_c" name="UDP-L-Ara4O_C14H20N2O16P2" compartment="C_c" initialAmount="0" boundaryCondition="false">
            </species>
            <species id="M_C16216_c" name="3-Oxostearoyl-CoA_C39H68N7O18P3S" compartment="C_c" initialAmount="0" boundaryCondition="false">
            </species>
            <species id="M_C16217_c" name="3-Hydroxyoctadecanoyl-CoA_C39H70N7O18P3S" compartment="C_c" initialAmount="0" boundaryCondition="false">
            </species>
            <species id="M_C16219_c" name="3-Oxostearoyl-[acp]_C18H33O2SR" compartment="C_c" initialAmount="0" boundaryCondition="false">
            </species>
            <species id="M_C16220_c" name="3-Hydroxyoctadecanoyl-[acp]_C18H35O2SR" compartment="C_c" initialAmount="0" boundaryCondition="false">
            </species>
            <species id="M_C16221_c" name="(2E)-Octadecenoyl-[acp]_C18H33OSR" compartment="C_c" initialAmount="0" boundaryCondition="false">
            </species>
            <species id="M_C16267_c" name="Cyclopropanecarboxylate_C4H6O2" compartment="C_c" initialAmount="0" boundaryCondition="false">
            </species>
            <species id="M_C16268_c" name="Cyclopropanecarboxyl-CoA_C25H40N7O17P3S" compartment="C_c" initialAmount="0" boundaryCondition="false">
            </species>
            <species id="M_C16396_c" name="2,4-Diamino-6-nitrotoluene_C7H9N3O2" compartment="C_c" initialAmount="0" boundaryCondition="false">
            </species>
            <species id="M_C16399_c" name="2,4-Diamino-6-hydroxylaminotoluene_C7H11N3O" compartment="C_c" initialAmount="0" boundaryCondition="false">
            </species>
            <species id="M_C16463_c" name="3&apos;,5&apos;-Cyclic diGMP_C20H24N10O14P2" compartment="C_c" initialAmount="0" boundaryCondition="false">
            </species>
            <species id="M_C16468_c" name="(2E)-5-Methylhexa-2,4-dienoyl-CoA_C28H44N7O17P3S" compartment="C_c" initialAmount="0" boundaryCondition="false">
            </species>
            <species id="M_C16469_c" name="3-Hydroxy-5-methylhex-4-enoyl-CoA_C28H46N7O18P3S" compartment="C_c" initialAmount="0" boundaryCondition="false">
            </species>
            <species id="M_C16565_c" name="Aminopropylcadaverine_C8H21N3" compartment="C_c" initialAmount="0" boundaryCondition="false">
            </species>
            <species id="M_C16618_c" name="6-Thioxanthine 5&apos;-monophosphate_C10H13N4O8PS" compartment="C_c" initialAmount="0" boundaryCondition="false">
            </species>
            <species id="M_C16619_c" name="6-Thioguanosine monophosphate_C10H14N5O7PS" compartment="C_c" initialAmount="0" boundaryCondition="false">
            </species>
            <species id="M_C16633_c" name="5-Fluorouridine_C9H11FN2O6" compartment="C_c" initialAmount="0" boundaryCondition="false">
            </species>
            <species id="M_C16634_c" name="5-Fluorouridine monophosphate_C9H12FN2O9P" compartment="C_c" initialAmount="0" boundaryCondition="false">
            </species>
            <species id="M_C16636_c" name="tRNA(Sec)_C10H17O10PR2(C5H8O6PR)n" compartment="C_c" initialAmount="0" boundaryCondition="false">
            </species>
            <species id="M_C16639_c" name="beta-D-Ribofuranose_C5H10O5" compartment="C_c" initialAmount="0" boundaryCondition="false">
            </species>
            <species id="M_C17023_c" name="Sulfur donor_" compartment="C_c" initialAmount="0" boundaryCondition="false">
            </species>
            <species id="M_C17556_c" name="di-trans,poly-cis-Undecaprenyl phosphate_C55H91O4P" compartment="C_c" initialAmount="0" boundaryCondition="false">
            </species>
            <species id="M_C18076_c" name="5&apos;-Phosphoguanylyl(3&apos;-&gt;5&apos;)guanosine_C20H26N10O15P2" compartment="C_c" initialAmount="0" boundaryCondition="false">
            </species>
            <species id="M_C18216_c" name="4-Hydroxyphenyl-4-hydroxybenzoate_C13H10O4" compartment="C_c" initialAmount="0" boundaryCondition="false">
            </species>
            <species id="M_C18902_c" name="Methylselenic acid_CH4O2Se" compartment="C_c" initialAmount="0" boundaryCondition="false">
            </species>
            <species id="M_C19078_c" name="tRNA with a 3&apos; cytidine_C14H21N3O11PR(C5H8O6PR)n" compartment="C_c" initialAmount="0" boundaryCondition="false">
            </species>
            <species id="M_C19080_c" name="tRNA with a 3&apos; CC end_C23H33N6O18P2R(C5H8O6PR)n" compartment="C_c" initialAmount="0" boundaryCondition="false">
            </species>
            <species id="M_C19085_c" name="tRNA with a 3&apos; CCA end_C33H45N11O24P3R(C5H8O6PR)n" compartment="C_c" initialAmount="0" boundaryCondition="false">
            </species>
            <species id="M_C20657_c" name="meso-2,3-Butanediol_C4H10O2" compartment="C_c" initialAmount="0" boundaryCondition="false">
            </species>
            <species id="M_G00093_c" name="G00093_" compartment="C_c" initialAmount="0" boundaryCondition="false">
            </species>
            <species id="M_G00094_c" name="G00094_" compartment="C_c" initialAmount="0" boundaryCondition="false">
            </species>
            <species id="M_G00108_c" name="G00108_" compartment="C_c" initialAmount="0" boundaryCondition="false">
            </species>
            <species id="M_G00109_c" name="G00109_" compartment="C_c" initialAmount="0" boundaryCondition="false">
            </species>
            <species id="M_G06780_c" name="G06780_" compartment="C_c" initialAmount="0" boundaryCondition="false">
            </species>
            <species id="M_G08421_c" name="G08421_" compartment="C_c" initialAmount="0" boundaryCondition="false">
            </species>
            <species id="M_G10504_c" name="G10504_" compartment="C_c" initialAmount="0" boundaryCondition="false">
            </species>
            <species id="M_G13033_c" name="G13033_" compartment="C_c" initialAmount="0" boundaryCondition="false">
            </species>
            <species id="M_m02" name="Ca2+_" compartment="C_c" initialAmount="0" boundaryCondition="false">
            </species>
            <species id="M_m07" name="K+_" compartment="C_c" initialAmount="0" boundaryCondition="false">
            </species>
            <species id="M_m12" name="Mg2+_" compartment="C_c" initialAmount="0" boundaryCondition="false">
            </species>
            <species id="M_m14" name="Phosphatidylethanolamine_" compartment="C_c" initialAmount="0" boundaryCondition="false">
            </species>
            <species id="M_m17" name="NH3_H3N" compartment="C_e" initialAmount="0" boundaryCondition="false">
            </species>
            <species id="M_m18" name="H2O_H2O" compartment="C_e" initialAmount="0" boundaryCondition="false">
            </species>
            <species id="M_m19" name="CO2_CO2" compartment="C_e" initialAmount="0" boundaryCondition="false">
            </species>
            <species id="M_m20" name="Cellobiose_C12H22O11" compartment="C_e" initialAmount="0" boundaryCondition="false">
            </species>
            <species id="M_m21" name="Urea_CH4N2O" compartment="C_e" initialAmount="0" boundaryCondition="false">
            </species>
            <species id="M_m22" name="Ca2+_" compartment="C_e" initialAmount="0" boundaryCondition="false">
            </species>
            <species id="M_m23" name="Mg2+_" compartment="C_e" initialAmount="0" boundaryCondition="false">
            </species>
            <species id="M_m24" name="K+_" compartment="C_e" initialAmount="0" boundaryCondition="false">
            </species>
            <species id="M_m25" name="Sulfate_H2O4S" compartment="C_e" initialAmount="0" boundaryCondition="false">
            </species>
            <species id="M_m26" name="Orthophosphate_H3O4P" compartment="C_e" initialAmount="0" boundaryCondition="false">
            </species>
            <species id="M_m27" name="Fe3+_Fe" compartment="C_e" initialAmount="0" boundaryCondition="false">
            </species>
            <species id="M_m28" name="Pantothenate_C9H17NO5" compartment="C_e" initialAmount="0" boundaryCondition="false">
            </species>
            <species id="M_m29" name="Hydrogen sulfide_H2S" compartment="C_e" initialAmount="0" boundaryCondition="false">
            </species>
            <species id="M_m30" name="Nicotinate D-ribonucleotide_C11H14NO9P" compartment="C_e" initialAmount="0" boundaryCondition="false">
            </species>
            <species id="M_m31" name="L-Alanine_C3H7NO2" compartment="C_e" initialAmount="0" boundaryCondition="false">
            </species>
            <species id="M_m32" name="L-Arginine_C6H14N4O2" compartment="C_e" initialAmount="0" boundaryCondition="false">
            </species>
            <species id="M_m33" name="L-Asparagine_C4H8N2O3" compartment="C_e" initialAmount="0" boundaryCondition="false">
            </species>
            <species id="M_m34" name="L-Aspartate_C4H7NO4" compartment="C_e" initialAmount="0" boundaryCondition="false">
            </species>
            <species id="M_m35" name="L-Cysteine_C3H7NO2S" compartment="C_e" initialAmount="0" boundaryCondition="false">
            </species>
            <species id="M_m36" name="L-Glutamate_C5H9NO4" compartment="C_e" initialAmount="0" boundaryCondition="false">
            </species>
            <species id="M_m37" name="L-Glutamine_C5H10N2O3" compartment="C_e" initialAmount="0" boundaryCondition="false">
            </species>
            <species id="M_m38" name="Glycine_C2H5NO2" compartment="C_e" initialAmount="0" boundaryCondition="false">
            </species>
            <species id="M_m39" name="L-Histidine_C6H9N3O2" compartment="C_e" initialAmount="0" boundaryCondition="false">
            </species>
            <species id="M_m40" name="L-Isoleucine_C6H13NO2" compartment="C_e" initialAmount="0" boundaryCondition="false">
            </species>
            <species id="M_m41" name="L-Leucine_C6H13NO2" compartment="C_e" initialAmount="0" boundaryCondition="false">
            </species>
            <species id="M_m42" name="L-Lysine_C6H14N2O2" compartment="C_e" initialAmount="0" boundaryCondition="false">
            </species>
            <species id="M_m43" name="L-Methionine_C5H11NO2S" compartment="C_e" initialAmount="0" boundaryCondition="false">
            </species>
            <species id="M_m44" name="L-Phenylalanine_C9H11NO2" compartment="C_e" initialAmount="0" boundaryCondition="false">
            </species>
            <species id="M_m45" name="L-Proline_C5H9NO2" compartment="C_e" initialAmount="0" boundaryCondition="false">
            </species>
            <species id="M_m46" name="L-Serine_C3H7NO3" compartment="C_e" initialAmount="0" boundaryCondition="false">
            </species>
            <species id="M_m47" name="L-Threonine_C4H9NO3" compartment="C_e" initialAmount="0" boundaryCondition="false">
            </species>
            <species id="M_m48" name="L-Tryptophan_C11H12N2O2" compartment="C_e" initialAmount="0" boundaryCondition="false">
            </species>
            <species id="M_m49" name="L-Tyrosine_C9H11NO3" compartment="C_e" initialAmount="0" boundaryCondition="false">
            </species>
            <species id="M_m50" name="L-Valine_C5H11NO2" compartment="C_e" initialAmount="0" boundaryCondition="false">
            </species>
            <species id="M_m51" name="Ethanol_C2H6O" compartment="C_e" initialAmount="0" boundaryCondition="false">
            </species>
            <species id="M_m52" name="Acetate_C2H4O2" compartment="C_e" initialAmount="0" boundaryCondition="false">
            </species>
            <species id="M_m53" name="Formate_CH2O2" compartment="C_e" initialAmount="0" boundaryCondition="false">
            </species>
            <species id="M_m54" name="(S)-Lactate_C3H6O3" compartment="C_e" initialAmount="0" boundaryCondition="false">
            </species>
            <species id="M_m55" name="Hydrogen_H2" compartment="C_e" initialAmount="0" boundaryCondition="false">
            </species>
            <species id="M_m56" name="Pyruvate_C3H4O3" compartment="C_e" initialAmount="0" boundaryCondition="false">
            </species>
            <species id="M_m57" name="Succinate_C4H6O4" compartment="C_e" initialAmount="0" boundaryCondition="false">
            </species>
            <species id="M_m60" name="Sedoheptulose 7-phosphate_" compartment="C_c" initialAmount="0" boundaryCondition="false">
            </species>
            <species id="M_m61" name="3-Methylcrotonyl-[acp]_" compartment="C_c" initialAmount="0" boundaryCondition="false">
            </species>
            <species id="M_m62" name="3-Methylbutanoyl-[acp]_" compartment="C_c" initialAmount="0" boundaryCondition="false">
            </species>
            <species id="M_m63" name="Branched-C13 Fatty Acid_" compartment="C_c" initialAmount="0" boundaryCondition="false">
            </species>
            <species id="M_m64" name="Branched-C17 Fatty Acid_" compartment="C_c" initialAmount="0" boundaryCondition="false">
            </species>
            <species id="M_m65" name="Protein_" compartment="C_c" initialAmount="0" boundaryCondition="false">
            </species>
            <species id="M_m66" name="DNA_" compartment="C_c" initialAmount="0" boundaryCondition="false">
            </species>
            <species id="M_m67" name="RNA_" compartment="C_c" initialAmount="0" boundaryCondition="false">
            </species>
            <species id="M_C00416_c" name="Diacyl-sn-glycerol 3-phosphate_" compartment="C_c" initialAmount="0" boundaryCondition="false">
            </species>
            <species id="M_m68" name="3-D-Diglucosyl-1,2-diacylglycerol_" compartment="C_c" initialAmount="0" boundaryCondition="false">
            </species>
            <species id="M_m69" name="3-D-Triglucosyl-1,2-diacylglycerol_" compartment="C_c" initialAmount="0" boundaryCondition="false">
            </species>
            <species id="M_m70" name="Lysyl-phosphotidylglycerol_" compartment="C_c" initialAmount="0" boundaryCondition="false">
            </species>
            <species id="M_m71" name="Phosphatidylserine_" compartment="C_c" initialAmount="0" boundaryCondition="false">
            </species>
            <species id="M_m72" name="Lipid_" compartment="C_c" initialAmount="0" boundaryCondition="false">
            </species>
            <species id="M_m73" name="CDP-glycerol_" compartment="C_c" initialAmount="0" boundaryCondition="false">
            </species>
            <species id="M_m74" name="Glucosyl-lipoteichoic acid_" compartment="C_c" initialAmount="0" boundaryCondition="false">
            </species>
            <species id="M_m75" name="N-Acetyl-glucosamino-lipoteichoic acid_" compartment="C_c" initialAmount="0" boundaryCondition="false">
            </species>
            <species id="M_m76" name="Alanyl-lipoteichoic acid_" compartment="C_c" initialAmount="0" boundaryCondition="false">
            </species>
            <species id="M_m77" name="Lipoteichoic acid_" compartment="C_c" initialAmount="0" boundaryCondition="false">
            </species>
            <species id="M_m78" name="Peptidoglycan subunit_" compartment="C_c" initialAmount="0" boundaryCondition="false">
            </species>
            <species id="M_m79" name="Glycerol teichoic acid_" compartment="C_c" initialAmount="0" boundaryCondition="false">
            </species>
            <species id="M_m80" name="Alanyl-glycerol teichoic acid_" compartment="C_c" initialAmount="0" boundaryCondition="false">
            </species>
            <species id="M_m81" name="Glucosyl-glycerol teichoic acid_" compartment="C_c" initialAmount="0" boundaryCondition="false">
            </species>
            <species id="M_m82" name="Minor teichoic acid_" compartment="C_c" initialAmount="0" boundaryCondition="false">
            </species>
            <species id="M_m83" name="Cell Wall_" compartment="C_c" initialAmount="0" boundaryCondition="false">
            </species>
            <species id="M_m84" name="Solute Pool_" compartment="C_c" initialAmount="0" boundaryCondition="false">
            </species>
            <species id="M_m85" name="Biomass_" compartment="C_c" initialAmount="0" boundaryCondition="false">
            </species>
            <species id="M_m86" name="Biomass_" compartment="C_e" initialAmount="0" boundaryCondition="false">
            </species>
            <species id="M_m87" name="Apo-[acyl-carrier-protein]_" compartment="C_e" initialAmount="0" boundaryCondition="false">
            </species>
            <species id="M_m89" name="Cell Dry Weight no GAM" compartment="C_c" initialAmount="0" boundaryCondition="false">
            </species>
            <species id="M_C00325" name="GDP-L-fucose_" compartment="C_c" initialAmount="0" boundaryCondition="false">
            </species>
            <species id="M_C00388" name="1H-Imidazole-4-ethanamine_" compartment="C_c" initialAmount="0" boundaryCondition="false">
            </species>
            <species id="M_C00583" name="Propane-1,2-diol_" compartment="C_c" initialAmount="0" boundaryCondition="false">
            </species>
            <species id="M_C00601" name="Phenylacetaldehyde_" compartment="C_c" initialAmount="0" boundaryCondition="false">
            </species>
            <species id="M_C01019" name="6-Deoxy-L-galactose_" compartment="C_c" initialAmount="0" boundaryCondition="false">
            </species>
            <species id="M_C01103" name="Orotidine 5&apos;-phosphate_" compartment="C_c" initialAmount="0" boundaryCondition="false">
            </species>
            <species id="M_C01222" name="GDP-4-dehydro-6-deoxy-D-mannose_" compartment="C_c" initialAmount="0" boundaryCondition="false">
            </species>
            <species id="M_C01416" name="Cocaine_" compartment="C_c" initialAmount="0" boundaryCondition="false">
            </species>
            <species id="M_C01721" name="L-Fuculose_" compartment="C_c" initialAmount="0" boundaryCondition="false">
            </species>
            <species id="M_C02985" name="L-Fucose 1-phosphate_" compartment="C_c" initialAmount="0" boundaryCondition="false">
            </species>
            <species id="M_C03393" name="4-Phospho-D-erythronate_" compartment="C_c" initialAmount="0" boundaryCondition="false">
            </species>
            <species id="M_C05894" name="Undecaprenyl-diphospho-N-acetylmuramoyl-(N-acetylglucosamine)-L-alanyl-D-isoglutaminyl-L-lysyl-D-alanyl-D-alanine_" compartment="C_c" initialAmount="0" boundaryCondition="false">
            </species>
            <species id="M_C16739" name="L-Arginyl-protein_C8H16N5O3R(C2H2NOR)n" compartment="C_c" initialAmount="0" boundaryCondition="false">
            </species>
            <species id="M_C17541" name="Undecaprenyl-diphospho-N-acetylmuramoyl-(N-acetylglucosamine)-L-alanyl-D-isoglutaminyl-L-lysyl-(glycyl)-D-alanyl-D-alanine_" compartment="C_c" initialAmount="0" boundaryCondition="false">
            </species>
            <species id="M_C17550" name="Undecaprenyl-diphospho-N-acetylmuramoyl-(N-acetylglucosamine)-L-alanyl-gamma-D-glutamyl-L-lysyl-(L-alanyl)-D-alanyl-D-alanine_" compartment="C_c" initialAmount="0" boundaryCondition="false">
            </species>
            <species id="M_G10508" name="Sucrose_" compartment="C_c" initialAmount="0" boundaryCondition="false">
            </species>
            <species id="M_G10619" name="G10619_" compartment="C_c" initialAmount="0" boundaryCondition="false">
            </species>
            <species id="M_m88" name="Total_LTA_" compartment="C_c" initialAmount="0" boundaryCondition="false">
            </species>
            <species id="M_m90" name="Cellulosome term" compartment="C_c" initialAmount="0" boundaryCondition="false">
            </species>
            <species id="M_m97" name="Cellohexaose" compartment="C_e" initialAmount="0" boundaryCondition="false">
            </species>
            <species id="M_m98" name="Cellopentaose" compartment="C_e" initialAmount="0" boundaryCondition="false">
            </species>
            <species id="M_m99" name="Cellotetraose" compartment="C_e" initialAmount="0" boundaryCondition="false">
            </species>
            <species id="M_m100" name="Cellotriose" compartment="C_e" initialAmount="0" boundaryCondition="false">
            </species>
            <species id="M_m101" name="Glucose Eq" compartment="C_e" initialAmount="0" boundaryCondition="false">
            </species>
            <species id="M_m102" name="Glucose Eq" compartment="C_c" initialAmount="0" boundaryCondition="false">
            </species>
            <species id="M_m103" name="Glucose Eq 2" compartment="C_c" initialAmount="0" boundaryCondition="false">
            </species>
            <species id="M_m104" name="Glucose Eq 2" compartment="C_e" initialAmount="0" boundaryCondition="false">
            </species>
            <species id="M_m105" name="(S)-Malate_C4H6O5" compartment="C_e" initialAmount="0" boundaryCondition="false"/>
            <species id="M_m106" name="meso-2,3-Butanediol_C4H10O2" compartment="C_e" initialAmount="0" boundaryCondition="false"/>
            <species id="M_m107" name="(R,R)-Butane-2,3-diol_C4H10O2" compartment="C_e" initialAmount="0" boundaryCondition="false"/>
            <species id="M_m108" name="Pyroglutamic acid_C5H7NO3" compartment="C_e" initialAmount="0" boundaryCondition="false"/>
            <species id="M_m109" name="Isobutanol_C4H10O" compartment="C_e" initialAmount="0" boundaryCondition="false"/>
            <species id="M_m110" name="Fumarate_C4H4O4" compartment="C_e" initialAmount="0" boundaryCondition="false"/>
            <species id="M_m111" name="Xylitol_C5H12O5" compartment="C_e" initialAmount="0" boundaryCondition="false"/>
			<species id="M_m112" name="H+_p+1" compartment="C_e" initialAmount="0" boundaryCondition="false"/>
			<species id="M_m113" name="Glycogen" compartment="C_c" initialAmount="0" boundaryCondition="false"/>
        </listOfSpecies>
        <listOfReactions>
				<reaction id="R_R00004_c" name="pyrophosphate phosphohydrolase (proton driven)" reversible="false">
                <notes><body xmlns="http://www.w3.org/1999/xhtml">
                        <p>GENE_ASSOCIATION: Clo1313_0823</p>
                        <p>EC Number: 3.6.1.1</p>
                        <p>Confidence Level: 2</p>
                        <p>KEGG: R00004</p>
                    </body>
                </notes>
                <listOfReactants>
                    <speciesReference species="M_m112" stoichiometry="2"/>
                    <speciesReference species="M_C00009_c" stoichiometry="2"/>
                </listOfReactants>
                <listOfProducts>
                    <speciesReference species="M_C00013_c" stoichiometry="1">
                    </speciesReference>
                    <speciesReference species="M_C00080_c" stoichiometry="2">
                    </speciesReference>
                    <speciesReference species="M_C00001_c" stoichiometry="1"/>
                </listOfProducts>
                <kineticLaw>
                    <math xmlns="http://www.w3.org/1998/Math/MathML">
                        <apply>
                            <ci> LOWER_BOUND </ci>
                            <ci> UPPER_BOUND </ci>
                            <ci> OBJECTIVE_COEFFICIENT </ci>
                        </apply>
                    </math>
                    <listOfParameters>
                        <parameter id="LOWER_BOUND" value="     0.00000000"/>
                        <parameter id="UPPER_BOUND" value="  1000.00000000"/>
                        <parameter id="OBJECTIVE_COEFFICIENT" value="     0.00000000"/>
                    </listOfParameters>
                </kineticLaw>
            </reaction>  
            <reaction id="R_R00006_c" name="pyruvate:pyruvate acetaldehydetransferase (decarboxylating);" reversible="false">
                <notes><body xmlns="http://www.w3.org/1999/xhtml">
                        <p>GENE_ASSOCIATION: (Clo1313_0099 and Clo1313_0100) or Clo1313_0305</p>
                        <p>SUBSYSTEM: Pantothenate and CoA biosynthesis</p>
                        <p>EC Number: 2.2.1.6</p>
                        <p>Confidence Level: 4</p>
                        <p>iAT_CORE: VAL1</p>
                        <p>KEGG: R00006, R00226</p>
                        <p>METACYC: ACETOLACTSYN-RXN</p>
                        <p>MXNREF: MNXR392</p>
                        <p>RHEA: 20501, 20502, 20503, 20504, 25249, 25250, 25251, 25252</p>
                        <p>SEED: rxn00003</p>
                        <p>UPA: UCR00226, UER00677</p><p>BIGG: ACLS, ACLSm</p>
                        <p>BRENDA: BR37100, BS386675</p>
                    </body>
                </notes>
                <listOfReactants>
                    <speciesReference species="M_C00080_c" stoichiometry="1"/>
                    <speciesReference species="M_C00022_c" stoichiometry="2"/>
                </listOfReactants>
                <listOfProducts>
                    <speciesReference species="M_C00011_c" stoichiometry="1">
                    </speciesReference>
                    <speciesReference species="M_C00900_c" stoichiometry="1">
                    </speciesReference>
                </listOfProducts>
                <kineticLaw>
                    <math xmlns="http://www.w3.org/1998/Math/MathML">
                        <apply>
                            <ci> LOWER_BOUND </ci>
                            <ci> UPPER_BOUND </ci>
                            <ci> OBJECTIVE_COEFFICIENT </ci>
                        </apply>
                    </math>
                    <listOfParameters>
                        <parameter id="LOWER_BOUND" value="     0.00000000"/>
                        <parameter id="UPPER_BOUND" value="  1000.00000000"/>
                        <parameter id="OBJECTIVE_COEFFICIENT" value="     0.00000000"/>
                    </listOfParameters>
                </kineticLaw>
            </reaction>
            <reaction id="R_R00014_c" name="pyruvate:thiamin diphosphate acetaldehydetransferase (decarboxylating)" reversible="false">
                <notes>
                    <body xmlns="http://www.w3.org/1999/xhtml">
                        <p>GENE_ASSOCIATION: Clo1313_0099 or Clo1313_0100 or Clo1313_0305</p>
                        <p>SUBSYSTEM: Glycolysis / Gluconeogenesis</p>
                        <p>EC Number: 1.2.4.1         2.2.1.6         4.1.1.1</p>
                        <p>METACYC: RXN-12583</p>
                        <p>KEGG: R00014, R08648</p>
                        <p>MXNREF: MNXR59103</p>
                        <p>SEED: rxn00011</p>
                        <p>UPA: UCR00014</p>
                        <p>Confidence level: 2</p>
                    </body>
                </notes>
                <listOfReactants>
                    <speciesReference species="M_C00022_c" stoichiometry="1"/>
                    <speciesReference species="M_C00068_c" stoichiometry="1"/>
                    <speciesReference species="M_C00080_c" stoichiometry="2"/>
                </listOfReactants>
                <listOfProducts>
                    <speciesReference species="M_C00011_c" stoichiometry="1">
                    </speciesReference>
                    <speciesReference species="M_C05125_c" stoichiometry="1">
                    </speciesReference>
                </listOfProducts>
                <kineticLaw>
                    <math xmlns="http://www.w3.org/1998/Math/MathML">
                        <apply>
                            <ci> LOWER_BOUND </ci>
                            <ci> UPPER_BOUND </ci>
                            <ci> OBJECTIVE_COEFFICIENT </ci>
                        </apply>
                    </math>
                    <listOfParameters>
                        <parameter id="LOWER_BOUND" value=" 0.00000000"/>
                        <parameter id="UPPER_BOUND" value="  1000.00000000"/>
                        <parameter id="OBJECTIVE_COEFFICIENT" value="     0.00000000"/>
                    </listOfParameters>
                </kineticLaw>
            </reaction>
            <reaction id="R_R00019_c" name="hydrogen:ferredoxin oxidoreductase;" reversible="false">
                <notes>
                    <body xmlns="http://www.w3.org/1999/xhtml">
                        <p>GENE_ASSOCIATION: Clo1313_0571 or Clo1313_1881 or Clo1313_1791 or Clo1313_0575 or Clo1313_0574 or Clo1313_0573 or Clo1313_0572 or Clo1313_0570</p>
                        <p>SUBSYSTEM: Redox metabolism</p>
                        <p>EC Number: 1.12.7.2        1.12.99.-</p>
                        <p>Confidence level: 4</p>
                        <p>iAT_CORE: FEM14, ECH</p>
                        <p>KEGG: R00019</p>
                    </body>
                </notes>
                <listOfReactants>
                    <speciesReference species="M_C00080_c" stoichiometry="2"/>
                    <speciesReference species="M_C00138_c" stoichiometry="2"/>
                </listOfReactants>
                <listOfProducts>
                    <speciesReference species="M_C00139_c" stoichiometry="2">
                    </speciesReference>
                    <speciesReference species="M_C00282_c" stoichiometry="1">
                    </speciesReference>
                </listOfProducts>
                <kineticLaw>
                    <math xmlns="http://www.w3.org/1998/Math/MathML">
                        <apply>
                            <ci> LOWER_BOUND </ci>
                            <ci> UPPER_BOUND </ci>
                            <ci> OBJECTIVE_COEFFICIENT </ci>
                        </apply>
                    </math>
                    <listOfParameters>
                        <parameter id="LOWER_BOUND" value=" 0.00000000"/>
                        <parameter id="UPPER_BOUND" value="  1000.00000000"/>
                        <parameter id="OBJECTIVE_COEFFICIENT" value="     0.00000000"/>
                    </listOfParameters>
                </kineticLaw>
            </reaction>
            <reaction id="R_R00022_c" name="chitobiose N-acetylglucosaminohydrolase" reversible="false">
                <notes>
                    <body xmlns="http://www.w3.org/1999/xhtml">
                        <p>GENE_ASSOCIATION: Clo1313_1904</p>
                        <p>SUBSYSTEM: Amino sugar and nucleotide sugar metabolism</p>
                        <p>EC Number: 3.2.1.52</p>
                        <p>KEGG: R00022, R06141</p>
                        <p>METACYC: RXN-12625</p>
                        <p>MXNREF: MNXR5635</p>
                        <p>RHEA: 30671, 30672, 30673, 30674</p>
                        <p>SEED: rxn00016</p>
                        <p>Confidence level: 2</p>
                    </body>
                </notes>
                <listOfReactants>
                    <speciesReference species="M_C00001_c" stoichiometry="1"/>
                    <speciesReference species="M_C01674_c" stoichiometry="1"/>
                </listOfReactants>
                <listOfProducts>
                    <speciesReference species="M_C00140_c" stoichiometry="2">
                    </speciesReference>
                </listOfProducts>
                <kineticLaw>
                    <math xmlns="http://www.w3.org/1998/Math/MathML">
                        <apply>
                            <ci> LOWER_BOUND </ci>
                            <ci> UPPER_BOUND </ci>
                            <ci> OBJECTIVE_COEFFICIENT </ci>
                        </apply>
                    </math>
                    <listOfParameters>
                        <parameter id="LOWER_BOUND" value="     0.00000000"/>
                        <parameter id="UPPER_BOUND" value="  1000.00000000"/>
                        <parameter id="OBJECTIVE_COEFFICIENT" value="     0.00000000"/>
                    </listOfParameters>
                </kineticLaw>
            </reaction>
            <reaction id="R_R00026_c" name="cellobiose glucohydrolase" reversible="false">
                <notes>
                    <body xmlns="http://www.w3.org/1999/xhtml">
                        <p>BIOCYC: RXN-10773</p>
                        <p>GENE_ASSOCIATION: Clo1313_1002 or Clo1313_2020 or Clo1313_0820</p>
                        <p>SUBSYSTEM: Starch and sucrose metabolism</p>
                        <p>EC Number: 3.2.1.21</p>
                        <p>KEGG: R00026</p>
                        <p>MXNREF: MNXR14507</p>
                        <p>RHEA: 30679, 30680, 30681, 30682</p>
                        <p>SEED: rxn00020</p>
                        <p>Confidence level: 2</p>
                    </body>
                </notes>
                <listOfReactants>
                    <speciesReference species="M_C00001_c" stoichiometry="1"/>
                    <speciesReference species="M_C00185_c" stoichiometry="1"/>
                </listOfReactants>
                <listOfProducts>
                    <speciesReference species="M_C00221_c" stoichiometry="2">
                    </speciesReference>
                </listOfProducts>
                <kineticLaw>
                    <math xmlns="http://www.w3.org/1998/Math/MathML">
                        <apply>
                            <ci> LOWER_BOUND </ci>
                            <ci> UPPER_BOUND </ci>
                            <ci> OBJECTIVE_COEFFICIENT </ci>
                        </apply>
                    </math>
                    <listOfParameters>
                        <parameter id="LOWER_BOUND" value="     0.00000000"/>
                        <parameter id="UPPER_BOUND" value="  1000.00000000"/>
                        <parameter id="OBJECTIVE_COEFFICIENT" value="     0.00000000"/>
                    </listOfParameters>
                </kineticLaw>
            </reaction>
            <reaction id="R_R00036_c" name="5-aminolevulinate hydro-lyase (adding 5-aminolevulinate and cyclizing; porphobilinogen-forming)" reversible="false">
                <notes>
                    <body xmlns="http://www.w3.org/1999/xhtml">
                        <p>BIGG: PPBNGS</p>
                        <p>BIOPATH: RXN00685</p>
                        <p>BRENDA: BR22826</p>
                        <p>GENE_ASSOCIATION: Clo1313_0112</p>
                        <p>SUBSYSTEM: Porphyrin and chlorophyll metabolism</p>
                        <p>EC Number: 4.2.1.24</p>
                        <p>Confidence level: 2</p>
                        <p>KEGG: R00036</p>
                        <p>METACYC: PORPHOBILSYNTH-RXN</p>
                        <p>MXNREF: MNXR4380</p>
                        <p>REACTOME: REACT_102149, REACT_105735, REACT_108067, REACT_108366, REACT_109551, REACT_115799, REACT_29574, REACT_30060, REACT_34582, REACT_78417, REACT_79090, REACT_86208, REACT_86506, REACT_87228, REACT_87418, REACT_91105, REACT_93306, REACT_9430, REACT_95615, REACT_95858</p>
                        <p>RHEA: 24064, 24065, 24066, 24067</p>
                        <p>SEED: rxn00029</p>
                        <p>UPA: UCR00036, UER00318</p>
                    </body>
                </notes>
                <listOfReactants>
                    <speciesReference species="M_C00001_c" stoichiometry="2">
                    </speciesReference>
                    <speciesReference species="M_C00080_c" stoichiometry="1"/>
                    <speciesReference species="M_C00931_c" stoichiometry="1">
                    </speciesReference>
                </listOfReactants>
                <listOfProducts>
                    <speciesReference species="M_C00430_c" stoichiometry="2"/>
                </listOfProducts>
                <kineticLaw>
                    <math xmlns="http://www.w3.org/1998/Math/MathML">
                        <apply>
                            <ci> LOWER_BOUND </ci>
                            <ci> UPPER_BOUND </ci>
                            <ci> OBJECTIVE_COEFFICIENT </ci>
                        </apply>
                    </math>
                    <listOfParameters>
                        <parameter id="LOWER_BOUND" value="     0.00000000"/>
                        <parameter id="UPPER_BOUND" value="  1000.00000000"/>
                        <parameter id="OBJECTIVE_COEFFICIENT" value="     0.00000000"/>
                    </listOfParameters>
                </kineticLaw>
            </reaction>
            <reaction id="R_R00066_c" name="6,7-Dimethyl-8-(1-D-ribityl)lumazine:6,7-dimethyl-8-(1-D-ribityl)lumazine 2,3-butanediyltransferase" reversible="false">
                <notes>
                    <body xmlns="http://www.w3.org/1999/xhtml">
                        <p>BIGG: RBFSb</p>
                        <p>BRENDA: BR47473</p>
                        <p>GENE_ASSOCIATION: Clo1313_2126</p>
                        <p>SUBSYSTEM: Riboflavin metabolism</p>
                        <p>EC Number: 2.5.1.9</p>
                        <p>Confidence level: 2</p>
                        <p>KEGG: R00066</p>
                        <p>METACYC: RIBOFLAVIN-SYN-RXN</p>
                        <p>MXNREF: MNXR4584</p>
                        <p>RHEA: 20772, 20773, 20774, 20775</p>
                        <p>SEED: rxn00048</p>
                        <p>UPA: UCR00066, UER00405</p>
                    </body>
                </notes>
                <listOfReactants>
                    <speciesReference species="M_C00255_c" stoichiometry="1">
                    </speciesReference>
                    <speciesReference species="M_C04732_c" stoichiometry="1">
                    </speciesReference>
                </listOfReactants>
                <listOfProducts>
                    <speciesReference species="M_C04332_c" stoichiometry="2"/>
                </listOfProducts>
                <kineticLaw>
                    <math xmlns="http://www.w3.org/1998/Math/MathML">
                        <apply>
                            <ci> LOWER_BOUND </ci>
                            <ci> UPPER_BOUND </ci>
                            <ci> OBJECTIVE_COEFFICIENT </ci>
                        </apply>
                    </math>
                    <listOfParameters>
                        <parameter id="LOWER_BOUND" value="     0.00000000"/>
                        <parameter id="UPPER_BOUND" value="  1000.00000000"/>
                        <parameter id="OBJECTIVE_COEFFICIENT" value="     0.00000000"/>
                    </listOfParameters>
                </kineticLaw>
            </reaction>
            <reaction id="R_R00078_c" name="Fe(II):oxygen oxidoreductase;" reversible="false">
                <notes>
                    <body xmlns="http://www.w3.org/1999/xhtml">
                        <p>BIGG: FEROpp</p>
                        <p>BRENDA: BR40373</p>
                        <p>GENE_ASSOCIATION: Clo1313_2215</p>
                        <p>SUBSYSTEM: Porphyrin and chlorophyll metabolism</p>
                        <p>EC Number: 1.16.3.1</p>
                        <p>Confidence level: 0</p>
                        <p>KEGG: R00078</p>
                        <p>METACYC: RXN0-1483</p>
                        <p>MXNREF: MNXR2250</p>
                        <p>RHEA: 11148, 11149, 11150, 11151</p>
                    </body>
                </notes>
                <listOfReactants>
                    <speciesReference species="M_C00007_c" stoichiometry="1"/>
                    <speciesReference species="M_C00080_c" stoichiometry="4"/>
                    <speciesReference species="M_C14818_c" stoichiometry="4"/>
                </listOfReactants>
                <listOfProducts>
                    <speciesReference species="M_C00001_c" stoichiometry="2">
                    </speciesReference>
                    <speciesReference species="M_C14819_c" stoichiometry="4">
                    </speciesReference>
                </listOfProducts>
                <kineticLaw>
                    <math xmlns="http://www.w3.org/1998/Math/MathML">
                        <apply>
                            <ci> LOWER_BOUND </ci>
                            <ci> UPPER_BOUND </ci>
                            <ci> OBJECTIVE_COEFFICIENT </ci>
                        </apply>
                    </math>
                    <listOfParameters>
                        <parameter id="LOWER_BOUND" value="     0.00000000"/>
                        <parameter id="UPPER_BOUND" value="  1000.00000000"/>
                        <parameter id="OBJECTIVE_COEFFICIENT" value="     0.00000000"/>
                    </listOfParameters>
                </kineticLaw>
            </reaction>
            <reaction id="R_R00084_c" name="porphobilinogen:(4-[2-carboxyethyl]-3-[carboxymethyl]pyrrol-2-yl)methyltransferase (hydrolysing);" reversible="false">
                <notes>
                    <body xmlns="http://www.w3.org/1999/xhtml">
                        <p>BIGG: HMBS</p>
                        <p>BIOPATH: RXN00155</p>
                        <p>BRENDA: BR44288</p>
                        <p>GENE_ASSOCIATION: Clo1313_0110</p>
                        <p>SUBSYSTEM: Porphyrin and chlorophyll metabolism</p>
                        <p>EC Number: 2.5.1.61</p>
                        <p>MXNREF: MNXR2980</p>
                        <p>REACTOME: REACT_109251, REACT_111975, REACT_112064, REACT_112125, REACT_112182, REACT_112412, REACT_112891, REACT_112987, REACT_113975, REACT_114418, REACT_114514, REACT_114679, REACT_114680, REACT_116165, REACT_135579, REACT_140435, REACT_142207, REACT_145624, REACT_9446</p>
                        <p>RHEA: 13185, 13186, 13187, 13188</p>
                        <p>SEED: rxn00060</p>
                        <p>UPA: UCR00084, UER00319</p>
                    </body>
                </notes>
                <listOfReactants>
                    <speciesReference species="M_C00001_c" stoichiometry="1"/>
                    <speciesReference species="M_C00931_c" stoichiometry="4"/>
                </listOfReactants>
                <listOfProducts>
                    <speciesReference species="M_C00014_c" stoichiometry="4">
                    </speciesReference>
                    <speciesReference species="M_C01024_c" stoichiometry="1">
                    </speciesReference>
                </listOfProducts>
                <kineticLaw>
                    <math xmlns="http://www.w3.org/1998/Math/MathML">
                        <apply>
                            <ci> LOWER_BOUND </ci>
                            <ci> UPPER_BOUND </ci>
                            <ci> OBJECTIVE_COEFFICIENT </ci>
                        </apply>
                    </math>
                    <listOfParameters>
                        <parameter id="LOWER_BOUND" value=" 0.00000000"/>
                        <parameter id="UPPER_BOUND" value="  1000.00000000"/>
                        <parameter id="OBJECTIVE_COEFFICIENT" value="     0.00000000"/>
                    </listOfParameters>
                </kineticLaw>
            </reaction>
            <reaction id="R_R00086_c" name="ATPase, proton translocating" reversible="false">
                <notes>
                    <body xmlns="http://www.w3.org/1999/xhtml">
                        <p>BIGG: ATPM, ATPS, NTP1</p>
                        <p>BIOPATH: RXN00003, RXN01035</p>
                        <p>BRENDA: BR22769, BR22782, BS141407</p>
                        <p>GENE_ASSOCIATION: Clo1313_2044 or Clo1313_2934 or Clo1313_2935 or Clo1313_2936 or Clo1313_2937 or Clo1313_2938 or Clo1313_2939 or Clo1313_2940 or Clo1313_2941 or Clo1313_2942</p>
                        <p>SUBSYSTEM: Purine metabolism</p>
                        <p>EC Number: 3.6.1.3         3.6.1.5         3.6.1.8         3.6.1.15        </p>
                        <p>Confidence level: 2</p>
                        <p>KEGG: R00086</p>
                        <p>METACYC: 3.6.3.50-RXN, 3.6.3.51-RXN, 3.6.3.52-RXN, 3.6.4.1-RXN, 3.6.4.11-RXN, 3.6.4.2-RXN, 3.6.4.3-RXN, 3.6.4.4-RXN, 3.6.4.5-RXN, 3.6.4.6-RXN, 3.6.4.7-RXN, 3.6.4.8-RXN, 3.6.4.9-RXN, ADENOSINETRIPHOSPHATASE-RXN, RXN-10799, RXN-10800, RXN-11109, RXN-11135, RXN0-1061</p>
                        <p>MXNREF: MNXR892</p>
                        <p>REACTOME: REACT_110331, REACT_114392, REACT_125833, REACT_125930, REACT_127575, REACT_128535, REACT_131968, REACT_132070, REACT_132222, REACT_133711, REACT_134617, REACT_136874, REACT_140447, REACT_142102, REACT_143625, REACT_146014, REACT_15379, REACT_25268, REACT_86172</p>
                        <p>RHEA: 13065, 13066, 13067, 13068, 20852, 20853, 20854, 20855</p>
                        <p>SEED: rxn00062, rxn08173, rxn09528, rxn09529, rxn09530, rxn09694, rxn10042, rxn10443, rxn11300, rxn13766</p>
                    </body>
                </notes>
                <listOfReactants>
                    <speciesReference species="M_C00001_c" stoichiometry="1"/>
                    <speciesReference species="M_C00002_c" stoichiometry="1"/>
					<speciesReference species="M_C00080_c" stoichiometry="2"/>
                </listOfReactants>
                <listOfProducts>
                    <speciesReference species="M_C00008_c" stoichiometry="1"/>
                    <speciesReference species="M_C00009_c" stoichiometry="1"/>
                    <speciesReference species="M_m112" stoichiometry="2"/>
                </listOfProducts>
                <kineticLaw>
                    <math xmlns="http://www.w3.org/1998/Math/MathML">
                        <apply>
                            <ci> LOWER_BOUND </ci>
                            <ci> UPPER_BOUND </ci>
                            <ci> OBJECTIVE_COEFFICIENT </ci>
                        </apply>
                    </math>
                    <listOfParameters>
                        <parameter id="LOWER_BOUND" value="     0.00000000"/>
                        <parameter id="UPPER_BOUND" value="  1000.00000000"/>
                        <parameter id="OBJECTIVE_COEFFICIENT" value="     0.00000000"/>
                    </listOfParameters>
                </kineticLaw>
            </reaction>
            <reaction id="R_R00093_c" name="L-glutamate:NAD+ oxidoreductase (transaminating)" reversible="false">
                <notes>
                    <body xmlns="http://www.w3.org/1999/xhtml">
                        <p>BIGG: GLUSx</p>
                        <p>BRENDA: BR36862, BS370168</p>
                        <p>GENE_ASSOCIATION: Clo1313_1849 or Clo1313_1467 or Clo1313_1657 or Clo1313_1847 or Clo1313_1681</p>
                        <p>SUBSYSTEM: Alanine, aspartate and glutamate metabolism</p>
                        <p>EC Number: 1.4.1.14</p>
                        <p>Confidence level: 2</p>
                        <p>KEGG: R00093</p>
                        <p>METACYC: GLUTAMATE-SYNTHASE-NADH-RXN</p>
                        <p>MXNREF: MNXR31608</p>
                        <p>RHEA: 13753, 13754, 13755, 13756</p>
                        <p>SEED: rxn00069</p>
                        <p>UPA: UCR00093, UER00690</p>
                    </body>
                </notes>
                <listOfReactants>
                    <speciesReference species="M_C00004_c" stoichiometry="1">
                    </speciesReference>
                    <speciesReference species="M_C00026_c" stoichiometry="1">
                    </speciesReference>
                    <speciesReference species="M_C00064_c" stoichiometry="1">
                    </speciesReference>
                    <speciesReference species="M_C00080_c" stoichiometry="1">
                    </speciesReference>
                </listOfReactants>
                <listOfProducts>
                    <speciesReference species="M_C00003_c" stoichiometry="1"/>
                    <speciesReference species="M_C00025_c" stoichiometry="2"/>
                </listOfProducts>
                <kineticLaw>
                    <math xmlns="http://www.w3.org/1998/Math/MathML">
                        <apply>
                            <ci> LOWER_BOUND </ci>
                            <ci> UPPER_BOUND </ci>
                            <ci> OBJECTIVE_COEFFICIENT </ci>
                        </apply>
                    </math>
                    <listOfParameters>
                        <parameter id="LOWER_BOUND" value=" 0.00000000"/>
                        <parameter id="UPPER_BOUND" value="  1000.00000000"/>
                        <parameter id="OBJECTIVE_COEFFICIENT" value="     0.00000000"/>
                    </listOfParameters>
                </kineticLaw>
            </reaction>
            <reaction id="R_R00104_c" name="ATP:N-ribosylnicotinamide 5&apos;-phosphotransferase" reversible="false">
                <notes>
                    <body xmlns="http://www.w3.org/1999/xhtml">
                        <p>BIGG: NADK, NADKm</p>
                        <p>BIOPATH: RXN00607</p>
                        <p>BRENDA: BR47763</p>
                        <p>GENE_ASSOCIATION: Clo1313_1405</p>
                        <p>EC Number: 2.7.1.22</p>
                        <p>Confidence level: 2</p>
                        <p>KEGG: R00104</p>
                        <p>METACYC: NAD-KIN-RXN</p>
                        <p>MXNREF: MNXR3759</p>
                        <p>REACTOME: REACT_100443, REACT_100710, REACT_104124, REACT_105015, REACT_106904, REACT_109125, REACT_11234, REACT_28799, REACT_29129, REACT_30450, REACT_32843, REACT_93050, REACT_94691, REACT_97499</p>
                        <p>RHEA: 18629, 18630, 18631, 18632</p>
                        <p>SEED: rxn00077</p>
                    </body>
                </notes>
                <listOfReactants>
                    <speciesReference species="M_C00002_c" stoichiometry="1"/>
                    <speciesReference species="M_C00003_c" stoichiometry="1"/>
                </listOfReactants>
                <listOfProducts>
                    <speciesReference species="M_C00008_c" stoichiometry="1">
                    </speciesReference>
                    <speciesReference species="M_C00006_c" stoichiometry="1">
                    </speciesReference>
                </listOfProducts>
                <kineticLaw>
                    <math xmlns="http://www.w3.org/1998/Math/MathML">
                        <apply>
                            <ci> LOWER_BOUND </ci>
                            <ci> UPPER_BOUND </ci>
                            <ci> OBJECTIVE_COEFFICIENT </ci>
                        </apply>
                    </math>
                    <listOfParameters>
                        <parameter id="LOWER_BOUND" value="     0.00000000"/>
                        <parameter id="UPPER_BOUND" value="  1000.00000000"/>
                        <parameter id="OBJECTIVE_COEFFICIENT" value="     0.00000000"/>
                    </listOfParameters>
                </kineticLaw>
            </reaction>
            <reaction id="R_R00114_c" name="L-Glutamate:NADP+ oxidoreductase (transaminating)" reversible="false">
                <notes>
                    <body xmlns="http://www.w3.org/1999/xhtml">
                        <p>BIGG: GLUSy</p>
                        <p>BIOPATH: RXN00859</p>
                        <p>BRENDA: BR36861, BS370167</p>
                        <p>GENE_ASSOCIATION: Clo1313_2035 or Clo1313_2032 or Clo1313_1849</p>
                        <p>SUBSYSTEM: Alanine, aspartate and glutamate metabolism</p>
                        <p>EC Number: 1.4.1.13</p>
                        <p>Confidence level: 2</p>
                        <p>KEGG: R00114</p>
                        <p>METACYC: GLUTAMATESYN-RXN</p>
                        <p>MXNREF: MNXR31609</p>
                        <p>RHEA: 15501, 15502, 15503, 15504</p>
                        <p>SEED: rxn00085</p>
                        <p>UPA: UCR00114, UER00689</p>
                    </body>
                </notes>
                <listOfReactants>
                    <speciesReference species="M_C00005_c" stoichiometry="1">
                    </speciesReference>
                    <speciesReference species="M_C00026_c" stoichiometry="1">
                    </speciesReference>
                    <speciesReference species="M_C00064_c" stoichiometry="1">
                    </speciesReference>
                    <speciesReference species="M_C00080_c" stoichiometry="1">
                    </speciesReference>
                </listOfReactants>
                <listOfProducts>
                    <speciesReference species="M_C00006_c" stoichiometry="1"/>
                    <speciesReference species="M_C00025_c" stoichiometry="2"/>
                </listOfProducts>
                <kineticLaw>
                    <math xmlns="http://www.w3.org/1998/Math/MathML">
                        <apply>
                            <ci> LOWER_BOUND </ci>
                            <ci> UPPER_BOUND </ci>
                            <ci> OBJECTIVE_COEFFICIENT </ci>
                        </apply>
                    </math>
                    <listOfParameters>
                        <parameter id="LOWER_BOUND" value=" 0.00000000"/>
                        <parameter id="UPPER_BOUND" value="     1000.00000000"/>
                        <parameter id="OBJECTIVE_COEFFICIENT" value="     0.00000000"/>
                    </listOfParameters>
                </kineticLaw>
            </reaction>
            <reaction id="R_R00127_c" name="ATP:AMP phosphotransferase" reversible="false">
                <notes>
                    <body xmlns="http://www.w3.org/1999/xhtml">
                        <p>BIOCYC: ADENYL-KIN-RXN</p>
                        <p>BIGG: ADK1, ADK1m</p>
                        <p>BIOPATH: RXN00680</p>
                        <p>BRENDA: BR47850</p>
                        <p>GENE_ASSOCIATION: Clo1313_0466</p>
                        <p>SUBSYSTEM: Purine metabolism</p>
                        <p>EC Number: 2.7.4.3</p>
                        <p>Confidence level: 2</p>
                        <p>KEGG: R00127</p>
                        <p>METACYC: ADENYL-KIN-RXN</p>
                        <p>MXNREF: MNXR479</p>
                        <p>REACTOME: REACT_100354, REACT_100999, REACT_104314, REACT_106139, REACT_107217, REACT_109890, REACT_145463, REACT_153379, REACT_153437, REACT_154529, REACT_154771, REACT_158659, REACT_159588, REACT_2031, REACT_31539, REACT_32517, REACT_33002, REACT_33987, REACT_34796, REACT_390, REACT_78886, REACT_80849, REACT_80989, REACT_82847, REACT_84010, REACT_84704, REACT_85367, REACT_85846, REACT_91426, REACT_91927, REACT_92343, REACT_92843, REACT_94373, REACT_95537, REACT_96203, REACT_97241, REACT_97658</p>
                        <p>RHEA: 12973, 12974, 12975, 12976</p>
                        <p>SEED: rxn00097, rxn11199</p>
                        <p>UPA: UCR00127, UER00649</p>
                    </body>
                </notes>
                <listOfReactants>
                    <speciesReference species="M_C00002_c" stoichiometry="1"/>
                    <speciesReference species="M_C00020_c" stoichiometry="1"/>
                </listOfReactants>
                <listOfProducts>
                    <speciesReference species="M_C00008_c" stoichiometry="2">
                    </speciesReference>
                </listOfProducts>
                <kineticLaw>
                    <math xmlns="http://www.w3.org/1998/Math/MathML">
                        <apply>
                            <ci> LOWER_BOUND </ci>
                            <ci> UPPER_BOUND </ci>
                            <ci> OBJECTIVE_COEFFICIENT </ci>
                        </apply>
                    </math>
                    <listOfParameters>
                        <parameter id="LOWER_BOUND" value="     0.00000000"/>
                        <parameter id="UPPER_BOUND" value="  1000.00000000"/>
                        <parameter id="OBJECTIVE_COEFFICIENT" value="     0.00000000"/>
                    </listOfParameters>
                </kineticLaw>
            </reaction>
            <reaction id="R_R00130_c" name="ATP:dephospho-CoA 3&apos;-phosphotransferase" reversible="false">
                <notes>
                    <body xmlns="http://www.w3.org/1999/xhtml">
                        <p>BIOCYC: DEPHOSPHOCOAKIN-RXN</p>
                        <p>BIGG: DPCOAK, DPCOAKm</p>
                        <p>BIOPATH: RXN00293</p>
                        <p>BRENDA: BR48063</p>
                        <p>GENE_ASSOCIATION: Clo1313_1335</p>
                        <p>SUBSYSTEM: Pantothenate and CoA biosynthesis</p>
                        <p>EC Number: 2.7.1.24</p>
                        <p>Confidence level: 2</p>
                        <p>KEGG: R00130</p>
                        <p>METACYC: DEPHOSPHOCOAKIN-RXN</p>
                        <p>MXNREF: MNXR1772</p>
                        <p>REACTOME: REACT_103651, REACT_11093, REACT_128998, REACT_159966, REACT_30468, REACT_30902, REACT_32306, REACT_33500, REACT_77675, REACT_82321, REACT_89804, REACT_90005, REACT_93983</p>
                        <p>RHEA: 18245, 18246, 18247, 18248</p>
                        <p>SEED: rxn00100</p>
                        <p>UPA: UCR00130, UER00356</p>
                    </body>
                </notes>
                <listOfReactants>
                    <speciesReference species="M_C00002_c" stoichiometry="1"/>
                    <speciesReference species="M_C00882_c" stoichiometry="1"/>
                </listOfReactants>
                <listOfProducts>
                    <speciesReference species="M_C00008_c" stoichiometry="1">
                    </speciesReference>
                    <speciesReference species="M_C00010_c" stoichiometry="1">
                    </speciesReference>
                    <speciesReference species="M_C00080_c" stoichiometry="1"/>
                </listOfProducts>
                <kineticLaw>
                    <math xmlns="http://www.w3.org/1998/Math/MathML">
                        <apply>
                            <ci> LOWER_BOUND </ci>
                            <ci> UPPER_BOUND </ci>
                            <ci> OBJECTIVE_COEFFICIENT </ci>
                        </apply>
                    </math>
                    <listOfParameters>
                        <parameter id="LOWER_BOUND" value="     0.00000000"/>
                        <parameter id="UPPER_BOUND" value="  1000.00000000"/>
                        <parameter id="OBJECTIVE_COEFFICIENT" value="     0.00000000"/>
                    </listOfParameters>
                </kineticLaw>
            </reaction>
            <reaction id="R_R00131_c" name="Urea amidohydrolase" reversible="false">
                <notes>
                    <body xmlns="http://www.w3.org/1999/xhtml">
                        <p>BIOCYC: UREASE-RXN</p>
                        <p>BIGG: UREA</p>
                        <p>BIOPATH: RXN00445</p>
                        <p>BRENDA: BR22694</p>
                        <p>GENE_ASSOCIATION: Clo1313_2490 or Clo1313_2491 or Clo1313_2492</p>
                        <p>SUBSYSTEM: Purine metabolism</p>
                        <p>EC Number: 3.5.1.5</p>
                        <p>Confidence level: 2</p>
                        <p>KEGG: R00131</p>
                        <p>METACYC: UREASE-RXN</p>
                        <p>MXNREF: MNXR5297</p>
                        <p>RHEA: 20557, 20558, 20559, 20560, 25346</p>
                        <p>SEED: rxn00101</p>
                        <p>UPA: UCR00131, UER00370</p>
                    </body>
                </notes>
                <listOfReactants>
                    <speciesReference species="M_C00001_c" stoichiometry="1"/>
                    <speciesReference species="M_C00080_c" stoichiometry="1"/>
                    <speciesReference species="M_C00086_c" stoichiometry="1"/>
                </listOfReactants>
                <listOfProducts>
                    <speciesReference species="M_C00011_c" stoichiometry="1">
                    </speciesReference>
                    <speciesReference species="M_C00014_c" stoichiometry="2">
                    </speciesReference>
                </listOfProducts>
                <kineticLaw>
                    <math xmlns="http://www.w3.org/1998/Math/MathML">
                        <apply>
                            <ci> LOWER_BOUND </ci>
                            <ci> UPPER_BOUND </ci>
                            <ci> OBJECTIVE_COEFFICIENT </ci>
                        </apply>
                    </math>
                    <listOfParameters>
                        <parameter id="LOWER_BOUND" value="     0.00000000"/>
                        <parameter id="UPPER_BOUND" value="  1000.00000000"/>
                        <parameter id="OBJECTIVE_COEFFICIENT" value="     0.00000000"/>
                    </listOfParameters>
                </kineticLaw>
            </reaction>
            <reaction id="R_R00137_c" name="ATP:nicotinamide-nucleotide adenylyltransferase" reversible="false">
                <notes>
                    <body xmlns="http://www.w3.org/1999/xhtml">
                        <p>BIOCYC: NICONUCADENYLYLTRAN-RXN</p>
                        <p>BIGG: NMNAT, NMNATm, NMNATn, NMNATr</p>
                        <p>BIOPATH: RXN01195</p>
                        <p>BRENDA: BR47858</p>
                        <p>GENE_ASSOCIATION: Clo1313_1016</p>
                        <p>SUBSYSTEM: Nicotinate and nicotinamide metabolism</p>
                        <p>EC Number: 2.7.7.1         2.7.7.18</p>
                        <p>Confidence level: 2</p>
                        <p>KEGG: R00137</p>
                        <p>METACYC: 2.7.7.1-RXN</p>
                        <p>MXNREF: MNXR3827</p>
                        <p>RHEA: 21360, 21361, 21362, 21363</p>
                        <p>SEED: rxn00105</p>
                        <p>UPA: UCR00137, UER00600</p>
                    </body>
                </notes>
                <listOfReactants>
                    <speciesReference species="M_C00002_c" stoichiometry="1"/>
                    <speciesReference species="M_C00080_c" stoichiometry="1"/>
                    <speciesReference species="M_C00455_c" stoichiometry="1"/>
                </listOfReactants>
                <listOfProducts>
                    <speciesReference species="M_C00003_c" stoichiometry="1">
                    </speciesReference>
                    <speciesReference species="M_C00013_c" stoichiometry="1">
                    </speciesReference>
                </listOfProducts>
                <kineticLaw>
                    <math xmlns="http://www.w3.org/1998/Math/MathML">
                        <apply>
                            <ci> LOWER_BOUND </ci>
                            <ci> UPPER_BOUND </ci>
                            <ci> OBJECTIVE_COEFFICIENT </ci>
                        </apply>
                    </math>
                    <listOfParameters>
                        <parameter id="LOWER_BOUND" value="     0.00000000"/>
                        <parameter id="UPPER_BOUND" value="  1000.00000000"/>
                        <parameter id="OBJECTIVE_COEFFICIENT" value="     0.00000000"/>
                    </listOfParameters>
                </kineticLaw>
            </reaction>
            <reaction id="R_R00143_c" name="ammonia:NAD+ oxidoreductase;" reversible="true">
                <notes>
                    <body xmlns="http://www.w3.org/1999/xhtml">
                        <p>GENE_ASSOCIATION: Clo1313_2198</p>
                        <p>SUBSYSTEM: Nitrogen metabolism</p>
                        <p>EC Number: 1.7.1.10        1.7.99.1</p>
                        <p>KEGG: R00143</p>
                        <p>Confidence level: 2</p>
                        <p>RAT Note: Made reversible because no other model included the reaction despite genome annotation </p>
                    </body>
                </notes>
                <listOfReactants>
                    <speciesReference species="M_C00004_c" stoichiometry="1"/>
                    <speciesReference species="M_C00080_c" stoichiometry="1"/>
                    <speciesReference species="M_C00192_c" stoichiometry="1"/>
                </listOfReactants>
                <listOfProducts>
                    <speciesReference species="M_C00001_c" stoichiometry="1">
                    </speciesReference>
                    <speciesReference species="M_C00003_c" stoichiometry="1">
                    </speciesReference>
                    <speciesReference species="M_C00014_c" stoichiometry="1">
                    </speciesReference>
                </listOfProducts>
                <kineticLaw>
                    <math xmlns="http://www.w3.org/1998/Math/MathML">
                        <apply>
                            <ci> LOWER_BOUND </ci>
                            <ci> UPPER_BOUND </ci>
                            <ci> OBJECTIVE_COEFFICIENT </ci>
                        </apply>
                    </math>
                    <listOfParameters>
                        <parameter id="LOWER_BOUND" value="  -1000.00000000"/>
                        <parameter id="UPPER_BOUND" value="  1000.00000000"/>
                        <parameter id="OBJECTIVE_COEFFICIENT" value="     0.00000000"/>
                    </listOfParameters>
                </kineticLaw>
            </reaction>
            <reaction id="R_R00156_c" name="ATP:UDP phosphotransferase" reversible="false">
                <notes>
                    <body xmlns="http://www.w3.org/1999/xhtml">
                        <p>BIOCYC: UDPKIN-RXN</p>
                        <p>GENE_ASSOCIATION: Clo1313_1508</p>
                        <p>SUBSYSTEM: Pyrimidine metabolism</p>
                        <p>EC Number: 2.7.4.6</p>
                        <p>Confidence level: 2</p>
                        <p>KEGG: R00156</p>
                        <p>METACYC: UDPKIN-RXN</p>
                        <p>MXNREF: MNXR55759</p>
                        <p>RHEA: 25098, 25099, 25100, 25101</p>
                        <p>SEED: rxn00117</p>
                        <p>UPA: UCR00156, UER00276</p>
                    </body>
                </notes>
                <listOfReactants>
                    <speciesReference species="M_C00002_c" stoichiometry="1"/>
                    <speciesReference species="M_C00015_c" stoichiometry="1"/>
                </listOfReactants>
                <listOfProducts>
                    <speciesReference species="M_C00008_c" stoichiometry="1">
                    </speciesReference>
                    <speciesReference species="M_C00075_c" stoichiometry="1">
                    </speciesReference>
                </listOfProducts>
                <kineticLaw>
                    <math xmlns="http://www.w3.org/1998/Math/MathML">
                        <apply>
                            <ci> LOWER_BOUND </ci>
                            <ci> UPPER_BOUND </ci>
                            <ci> OBJECTIVE_COEFFICIENT </ci>
                        </apply>
                    </math>
                    <listOfParameters>
                        <parameter id="LOWER_BOUND" value="     0.00000000"/>
                        <parameter id="UPPER_BOUND" value="  1000.00000000"/>
                        <parameter id="OBJECTIVE_COEFFICIENT" value="     0.00000000"/>
                    </listOfParameters>
                </kineticLaw>
            </reaction>
            <reaction id="R_R00158_c" name="ATP:UMP phosphotransferase" reversible="false">
                <notes>
                    <body xmlns="http://www.w3.org/1999/xhtml">
                        <p>BIOCYC: RXN-12002</p>
                        <p>BIGG: UMPK, UMPKm, UMPKn, URIDK1</p>
                        <p>BIOPATH: RXN01502</p>
                        <p>BRENDA: BR48071</p>
                        <p>GENE_ASSOCIATION: Clo1313_1512 or Clo1313_1211</p>
                        <p>SUBSYSTEM: Pyrimidine metabolism</p>
                        <p>EC Number: 2.7.4.4         2.7.4.14        2.7.4.22</p>
                        <p>Confidence level: 2</p>
                        <p>KEGG: R00158</p>
                        <p>METACYC: 2.7.4.22-RXN, RXN-12002</p>
                        <p>MXNREF: MNXR56029</p>
                        <p>RHEA: 24400, 24401, 24402, 24403</p>
                        <p>SEED: rxn00119</p>
                        <p>UPA: UCR00158, UER00274, UER00275</p>
                    </body>
                </notes>
                <listOfReactants>
                    <speciesReference species="M_C00002_c" stoichiometry="1"/>
                    <speciesReference species="M_C00105_c" stoichiometry="1"/>
                </listOfReactants>
                <listOfProducts>
                    <speciesReference species="M_C00008_c" stoichiometry="1">
                    </speciesReference>
                    <speciesReference species="M_C00015_c" stoichiometry="1">
                    </speciesReference>
                </listOfProducts>
                <kineticLaw>
                    <math xmlns="http://www.w3.org/1998/Math/MathML">
                        <apply>
                            <ci> LOWER_BOUND </ci>
                            <ci> UPPER_BOUND </ci>
                            <ci> OBJECTIVE_COEFFICIENT </ci>
                        </apply>
                    </math>
                    <listOfParameters>
                        <parameter id="LOWER_BOUND" value=" 0.00000000"/>
                        <parameter id="UPPER_BOUND" value="  1000.00000000"/>
                        <parameter id="OBJECTIVE_COEFFICIENT" value="     0.00000000"/>
                    </listOfParameters>
                </kineticLaw>
            </reaction>
            <reaction id="R_R00161_c" name="ATP:FMN adenylyltransferase" reversible="false">
                <notes>
                    <body xmlns="http://www.w3.org/1999/xhtml">
                        <p>BIOCYC: FADSYN-RXN</p>
                        <p>BIGG: FMNAT, FMNATm</p>
                        <p>BRENDA: BR47867</p>
                        <p>GENE_ASSOCIATION: Clo1313_1229</p>
                        <p>SUBSYSTEM: Riboflavin metabolism</p>
                        <p>EC Number: 2.7.7.2</p>
                        <p>Confidence level: 2</p>
                        <p>KEGG: R00161</p>
                        <p>METACYC: FADSYN-RXN</p>
                        <p>MXNREF: MNXR55426</p>
                        <p>REACTOME: REACT_100498, REACT_101323, REACT_103618, REACT_11128, REACT_113625, REACT_131422, REACT_138527, REACT_32724, REACT_34649, REACT_81244, REACT_82934, REACT_85313, REACT_85926, REACT_89710</p>
                        <p>RHEA: 17237, 17238, 17239, 17240</p>
                        <p>SEED: rxn00122</p>
                        <p>UPA: UCR00161, UER00407</p>
                    </body>
                </notes>
                <listOfReactants>
                    <speciesReference species="M_C00002_c" stoichiometry="1"/>
                    <speciesReference species="M_C00080_c" stoichiometry="1"/>
                    <speciesReference species="M_C00061_c" stoichiometry="1"/>
                </listOfReactants>
                <listOfProducts>
                    <speciesReference species="M_C00013_c" stoichiometry="1">
                    </speciesReference>
                    <speciesReference species="M_C00016_c" stoichiometry="1">
                    </speciesReference>
                </listOfProducts>
                <kineticLaw>
                    <math xmlns="http://www.w3.org/1998/Math/MathML">
                        <apply>
                            <ci> LOWER_BOUND </ci>
                            <ci> UPPER_BOUND </ci>
                            <ci> OBJECTIVE_COEFFICIENT </ci>
                        </apply>
                    </math>
                    <listOfParameters>
                        <parameter id="LOWER_BOUND" value="     0.00000000"/>
                        <parameter id="UPPER_BOUND" value="  1000.00000000"/>
                        <parameter id="OBJECTIVE_COEFFICIENT" value="     0.00000000"/>
                    </listOfParameters>
                </kineticLaw>
            </reaction>
            <reaction id="R_R00177_c" name="ATP:L-methionine S-adenosyltransferase" reversible="false">
                <notes>
                    <body xmlns="http://www.w3.org/1999/xhtml">
                        <p>BIOCYC: S-ADENMETSYN-RXN</p>
                        <p>BIGG: METAT</p>
                        <p>BIOPATH: RXN00344</p>
                        <p>BRENDA: BR47590</p>
                        <p>GENE_ASSOCIATION: Clo1313_2924</p>
                        <p>SUBSYSTEM: Cysteine and methionine metabolism</p>
                        <p>EC Number: 2.5.1.6</p>
                        <p>Confidence level: 2</p>
                        <p>KEGG: R00177</p>
                        <p>METACYC: S-ADENMETSYN-RXN</p>
                        <p>MXNREF: MNXR3487</p>
                        <p>REACTOME: REACT_103144, REACT_105520, REACT_127322, REACT_132106, REACT_133813, REACT_135986, REACT_139445, REACT_142003, REACT_159813, REACT_32402, REACT_6819, REACT_77762, REACT_77766, REACT_77967, REACT_86939, REACT_91839, REACT_92413, REACT_96978</p>
                        <p>RHEA: 21080, 21081, 21082, 21083</p>
                        <p>SEED: rxn00126</p>
                        <p>UPA: UCR00177, UER00080</p>
                    </body>
                </notes>
                <listOfReactants>
                    <speciesReference species="M_C00001_c" stoichiometry="1">
                    </speciesReference>
                    <speciesReference species="M_C00002_c" stoichiometry="1">
                    </speciesReference>
                    <speciesReference species="M_C00073_c" stoichiometry="1">
                    </speciesReference>
                </listOfReactants>
                <listOfProducts>
                    <speciesReference species="M_C00009_c" stoichiometry="1"/>
                    <speciesReference species="M_C00013_c" stoichiometry="1"/>
                    <speciesReference species="M_C00019_c" stoichiometry="1"/>
                </listOfProducts>
                <kineticLaw>
                    <math xmlns="http://www.w3.org/1998/Math/MathML">
                        <apply>
                            <ci> LOWER_BOUND </ci>
                            <ci> UPPER_BOUND </ci>
                            <ci> OBJECTIVE_COEFFICIENT </ci>
                        </apply>
                    </math>
                    <listOfParameters>
                        <parameter id="LOWER_BOUND" value=" 0.00000000"/>
                        <parameter id="UPPER_BOUND" value="     1000.00000000"/>
                        <parameter id="OBJECTIVE_COEFFICIENT" value="     0.00000000"/>
                    </listOfParameters>
                </kineticLaw>
            </reaction>
            <reaction id="R_R00183_c" name="Adenosine 5&apos;-monophosphate phosphohydrolase" reversible="false">
                <notes>
                    <body xmlns="http://www.w3.org/1999/xhtml">
                        <p>BIOCYC: AMP-DEPHOSPHORYLATION-RXN</p>
                        <p>BIGG: NTD7, NTD7e, NTD7l, NTD7pp</p>
                        <p>BIOPATH: RXN01372</p>
                        <p>BRENDA: BS64616</p>
                        <p>GENE_ASSOCIATION: Clo1313_3022</p>
                        <p>SUBSYSTEM: Purine metabolism</p>
                        <p>EC Number: 3.1.3.5</p>
                        <p>Confidence level: 2</p>
                        <p>KEGG: R00183</p>
                        <p>METACYC: AMP-DEPHOSPHORYLATION-RXN</p>
                        <p>MXNREF: MNXR3880</p>
                        <p>REACTOME: REACT_100871, REACT_102002, REACT_108023, REACT_127041, REACT_144387, REACT_1556, REACT_30137, REACT_81741, REACT_84607</p>
                        <p>RHEA: 29375, 29376, 29377, 29378</p>
                        <p>SEED: rxn00132</p>
                    </body>
                </notes>
                <listOfReactants>
                    <speciesReference species="M_C00001_c" stoichiometry="1"/>
                    <speciesReference species="M_C00020_c" stoichiometry="1"/>
                </listOfReactants>
                <listOfProducts>
                    <speciesReference species="M_C00009_c" stoichiometry="1">
                    </speciesReference>
                    <speciesReference species="M_C00212_c" stoichiometry="1">
                    </speciesReference>
                </listOfProducts>
                <kineticLaw>
                    <math xmlns="http://www.w3.org/1998/Math/MathML">
                        <apply>
                            <ci> LOWER_BOUND </ci>
                            <ci> UPPER_BOUND </ci>
                            <ci> OBJECTIVE_COEFFICIENT </ci>
                        </apply>
                    </math>
                    <listOfParameters>
                        <parameter id="LOWER_BOUND" value="     0.00000000"/>
                        <parameter id="UPPER_BOUND" value="  1000.00000000"/>
                        <parameter id="OBJECTIVE_COEFFICIENT" value="     0.00000000"/>
                    </listOfParameters>
                </kineticLaw>
            </reaction>
            <reaction id="R_R00188_c" name="Adenosine 3&apos;,5&apos;-bisphosphate 3&apos;-phosphohydrolase" reversible="false">
                <notes>
                    <body xmlns="http://www.w3.org/1999/xhtml">
                        <p>BIGG: BPNT2</p>
                        <p>GENE_ASSOCIATION: Clo1313_0120</p>
                        <p>SUBSYSTEM: Purine metabolism</p>
                        <p>EC Number: 2.7.1.25</p>
                        <p>Confidence level: 2</p>
                        <p>KEGG: R00188</p>
                        <p>METACYC: R163-RXN</p>
                        <p>MXNREF: MNXR966</p>
                        <p>REACTOME: REACT_27229</p>
                        <p>SEED: rxn00360</p>
                    </body>
                </notes>
                <listOfReactants>
                    <speciesReference species="M_C00054_c" stoichiometry="1"/>
                    <speciesReference species="M_C00001_c" stoichiometry="1"/>
                </listOfReactants>
                <listOfProducts>
                    <speciesReference species="M_C00020_c" stoichiometry="1"/>
                    <speciesReference species="M_C00009_c" stoichiometry="1">
                    </speciesReference>
                </listOfProducts>
                <kineticLaw>
                    <math xmlns="http://www.w3.org/1998/Math/MathML">
                        <apply>
                            <ci> LOWER_BOUND </ci>
                            <ci> UPPER_BOUND </ci>
                            <ci> OBJECTIVE_COEFFICIENT </ci>
                        </apply>
                    </math>
                    <listOfParameters>
                        <parameter id="LOWER_BOUND" value="     0.00000000"/>
                        <parameter id="UPPER_BOUND" value="  1000.00000000"/>
                        <parameter id="OBJECTIVE_COEFFICIENT" value="     0.00000000"/>
                    </listOfParameters>
                </kineticLaw>
            </reaction>
            <reaction id="R_R00190_c" name="AMP:diphosphate phospho-D-ribosyltransferase" reversible="false">
                <notes>
                    <body xmlns="http://www.w3.org/1999/xhtml">
                        <p>BIGG: ADPT</p>
                        <p>BIOPATH: RXN01461</p>
                        <p>BRENDA: BR47515</p>
                        <p>GENE_ASSOCIATION: Clo1313_0908</p>
                        <p>SUBSYSTEM: Purine metabolism</p>
                        <p>EC Number: 2.4.2.7         2.4.2.8</p>
                        <p>Confidence level: 2</p>
                        <p>KEGG: R00190</p>
                        <p>METACYC: ADENPRIBOSYLTRAN-RXN</p>
                        <p>MXNREF: MNXR54984</p>
                        <p>REACTOME: REACT_101521, REACT_104879, REACT_137757, REACT_165, REACT_28201, REACT_31142, REACT_32070, REACT_32872, REACT_32930, REACT_84269, REACT_85331, REACT_88309, REACT_90510, REACT_92365, REACT_94463</p>
                        <p>RHEA: 16609, 16610, 16611, 16612</p>
                        <p>SEED: rxn00139</p>
                        <p>UPA: UCR00190, UER00646</p>
                    </body>
                </notes>
                <listOfReactants>
                    <speciesReference species="M_C00119_c" stoichiometry="1">
                    </speciesReference>
                    <speciesReference species="M_C00147_c" stoichiometry="1">
                    </speciesReference>
                </listOfReactants>
                <listOfProducts>
                    <speciesReference species="M_C00013_c" stoichiometry="1"/>
                    <speciesReference species="M_C00020_c" stoichiometry="1"/>
                </listOfProducts>
                <kineticLaw>
                    <math xmlns="http://www.w3.org/1998/Math/MathML">
                        <apply>
                            <ci> LOWER_BOUND </ci>
                            <ci> UPPER_BOUND </ci>
                            <ci> OBJECTIVE_COEFFICIENT </ci>
                        </apply>
                    </math>
                    <listOfParameters>
                        <parameter id="LOWER_BOUND" value=" -1000.00000000"/>
                        <parameter id="UPPER_BOUND" value="     0.00000000"/>
                        <parameter id="OBJECTIVE_COEFFICIENT" value="     0.00000000"/>
                    </listOfParameters>
                </kineticLaw>
            </reaction>
            <reaction id="R_R00192_c" name="S-Adenosyl-L-homocysteine hydrolase" reversible="false">
                <notes>
                    <body xmlns="http://www.w3.org/1999/xhtml">
                        <p>BIOCYC: ADENOSYLHOMOCYSTEINASE-RXN</p>
                        <p>BIGG: AHC, AHCi</p>
                        <p>BIOPATH: RXN00127</p>
                        <p>BRENDA: BR16046</p>
                        <p>GENE_ASSOCIATION: Clo1313_1057</p>
                        <p>SUBSYSTEM: Cysteine and methionine metabolism</p>
                        <p>EC Number: 3.3.1.1</p>
                        <p>Confidence level: 2</p>
                        <p>KEGG: R00192</p>
                        <p>METACYC: ADENOSYLHOMOCYSTEINASE-RXN</p>
                        <p>MXNREF: MNXR578</p>
                        <p>REACTOME: REACT_102024, REACT_107160, REACT_109196, REACT_152917, REACT_30892, REACT_31016, REACT_33702, REACT_6756, REACT_77798, REACT_77951, REACT_84192, REACT_85428, REACT_99437</p>
                        <p>RHEA: 21708, 21709, 21710, 21711</p>
                        <p>SEED: rxn00141</p>
                        <p>UPA: UCR00192, UER00076</p>
                    </body>
                </notes>
                <listOfReactants>
                    <speciesReference species="M_C00001_c" stoichiometry="1"/>
                    <speciesReference species="M_C00021_c" stoichiometry="1"/>
                </listOfReactants>
                <listOfProducts>
                    <speciesReference species="M_C00155_c" stoichiometry="1">
                    </speciesReference>
                    <speciesReference species="M_C00212_c" stoichiometry="1">
                    </speciesReference>
                </listOfProducts>
                <kineticLaw>
                    <math xmlns="http://www.w3.org/1998/Math/MathML">
                        <apply>
                            <ci> LOWER_BOUND </ci>
                            <ci> UPPER_BOUND </ci>
                            <ci> OBJECTIVE_COEFFICIENT </ci>
                        </apply>
                    </math>
                    <listOfParameters>
                        <parameter id="LOWER_BOUND" value="     0.00000000"/>
                        <parameter id="UPPER_BOUND" value="  1000.00000000"/>
                        <parameter id="OBJECTIVE_COEFFICIENT" value="     0.00000000"/>
                    </listOfParameters>
                </kineticLaw>
            </reaction>
            <reaction id="R_R00206_c" name="Pyruvate,phosphate dikinase" reversible="false">
                <notes>
                    <body xmlns="http://www.w3.org/1999/xhtml">
                        <p>BIOCYC: PYRUVATEORTHOPHOSPHATE-DIKINASE-RXN</p>
                        <p>BIGG: PPDK</p>
                        <p>BRENDA: BR48096</p>
                        <p>GENE_ASSOCIATION: Clo1313_0949</p>
                        <p>SUBSYSTEM: Pyruvate metabolism</p>
                        <p>EC Number: 2.7.9.1     2.7.9.2</p>
                        <p>Confidence level: 4</p>
                        <p>iAT_CORE: GG11r, PPDK</p>
                        <p>KEGG: R00206</p>
                        <p>METACYC: PYRUVATEORTHOPHOSPHATE-DIKINASE-RXN</p>
                        <p>MXNREF: MNXR4389</p>
                        <p>RHEA: 10756, 10757, 10758, 10759</p>
                        <p>SEED: rxn00151</p>
                        <p>RAT Note: Designated to run irreversibly producing ATP and pyruvate. Core model reaction is reversible. Could potentially run reversibly as there was no real consensus in the template models</p>
                    </body>
                </notes>
                <listOfReactants>
                    <speciesReference species="M_C00013_c" stoichiometry="1">
                    </speciesReference>
                    <speciesReference species="M_C00020_c" stoichiometry="1">
                    </speciesReference>
                    <speciesReference species="M_C00074_c" stoichiometry="1">
                    </speciesReference>
                </listOfReactants>
                <listOfProducts>
                    <speciesReference species="M_C00002_c" stoichiometry="1"/>
                    <speciesReference species="M_C00009_c" stoichiometry="1"/>
                    <speciesReference species="M_C00080_c" stoichiometry="1"/>
                    <speciesReference species="M_C00022_c" stoichiometry="1"/>
                </listOfProducts>
                <kineticLaw>
                    <math xmlns="http://www.w3.org/1998/Math/MathML">
                        <apply>
                            <ci> LOWER_BOUND </ci>
                            <ci> UPPER_BOUND </ci>
                            <ci> OBJECTIVE_COEFFICIENT </ci>
                        </apply>
                    </math>
                    <listOfParameters>
                        <parameter id="LOWER_BOUND" value=" 0.00000000"/>
                        <parameter id="UPPER_BOUND" value="  1000.00000000"/>
                        <parameter id="OBJECTIVE_COEFFICIENT" value="     0.00000000"/>
                    </listOfParameters>
                </kineticLaw>
            </reaction>
            <reaction id="R_R00212_c" name="Pyruvate formate lyase" reversible="false">
                <notes>
                    <body xmlns="http://www.w3.org/1999/xhtml">
                        <p>BIOCYC: PYRUVFORMLY-RXN</p>
                        <p>BIGG: PFL, PFLr</p>
                        <p>BIOPATH: RXN01365</p>
                        <p>BRENDA: BR44056</p>
                        <p>GENE_ASSOCIATION: Clo1313_1717</p>
                        <p>SUBSYSTEM: Pyruvate metabolism</p>
                        <p>EC Number: 2.3.1.54</p>
                        <p>Confidence level: 4</p>
                        <p>iAT_CORE: FEM1, PFL</p>
                        <p>KEGG: R00212</p>
                        <p>METACYC: PYRUVFORMLY-RXN</p>
                        <p>MXNREF: MNXR4175</p>
                        <p>RHEA: 11844, 11845, 11846, 11847</p>
                        <p>SEED: rxn00157</p>
                        <p>UPA: UCR00212, UER00891</p>
                    </body>
                </notes>
                <listOfReactants>
                    <speciesReference species="M_C00010_c" stoichiometry="1">
                    </speciesReference>
                    <speciesReference species="M_C00022_c" stoichiometry="1">
                    </speciesReference>
                </listOfReactants>
                <listOfProducts>
                    <speciesReference species="M_C00024_c" stoichiometry="1"/>
                    <speciesReference species="M_C00058_c" stoichiometry="1"/>
                </listOfProducts>
                <kineticLaw>
                    <math xmlns="http://www.w3.org/1998/Math/MathML">
                        <apply>
                            <ci> LOWER_BOUND </ci>
                            <ci> UPPER_BOUND </ci>
                            <ci> OBJECTIVE_COEFFICIENT </ci>
                        </apply>
                    </math>
                    <listOfParameters>
                        <parameter id="LOWER_BOUND" value="   0.00000000"/>
                        <parameter id="UPPER_BOUND" value="  1000.00000000"/>
                        <parameter id="OBJECTIVE_COEFFICIENT" value="     0.00000000"/>
                    </listOfParameters>
                </kineticLaw>
            </reaction>
            <reaction id="R_R00216_c" name="(S)-malate:NAD+ oxidoreductase (decarboxylating)" reversible="false">
                <notes>
                    <body xmlns="http://www.w3.org/1999/xhtml">
                        <p>BIOCYC: 1.1.1.39-RXN</p>
                        <p>BIGG: ME1, ME1_rev, ME1m</p>
                        <p>BIOPATH: RXN00044</p>
                        <p>BRENDA: BR29301, BS188108</p>
                        <p>GENE_ASSOCIATION: Clo1313_1879</p>
                        <p>SUBSYSTEM: Pyruvate metabolism</p>
                        <p>EC Number: 1.1.1.38        1.1.1.39</p>
                        <p>Confidence level: 4</p>
                        <p>iAT_CORE: ANA3, MAE</p>
                        <p>KEGG: R00216</p>
                        <p>METACYC: 1.1.1.39-RXN, MALIC-NADP-RXN</p>
                        <p>MXNREF: MNXR3470</p>
                        <p>RHEA: 12653, 12654, 12655, 12656</p>
                        <p>SEED: rxn00159</p>
                        <p>RAT Note: I removed the proton from the reaction because Fong, biocyc, and biomodels for C therm as well as Reed E coli model did not have proton involved</p>
                    </body>
                </notes>
                <listOfReactants>
                    <speciesReference species="M_C00006_c" stoichiometry="1"/>
                    <speciesReference species="M_C00149_c" stoichiometry="1"/>
                </listOfReactants>
                <listOfProducts>
                    <speciesReference species="M_C00005_c" stoichiometry="1">
                    </speciesReference>
                    <speciesReference species="M_C00011_c" stoichiometry="1">
                    </speciesReference>
                    <speciesReference species="M_C00022_c" stoichiometry="1">
                    </speciesReference>
                </listOfProducts>
                <kineticLaw>
                    <math xmlns="http://www.w3.org/1998/Math/MathML">
                        <apply>
                            <ci> LOWER_BOUND </ci>
                            <ci> UPPER_BOUND </ci>
                            <ci> OBJECTIVE_COEFFICIENT </ci>
                        </apply>
                    </math>
                    <listOfParameters>
                        <parameter id="LOWER_BOUND" value="     0.00000000"/>
                        <parameter id="UPPER_BOUND" value="  1000.00000000"/>
                        <parameter id="OBJECTIVE_COEFFICIENT" value="     0.00000000"/>
                    </listOfParameters>
                </kineticLaw>
            </reaction>
            <reaction id="R_R00217_c" name="oxaloacetate carboxy-lyase (pyruvate-forming)" reversible="false">
                <notes>
                    <body xmlns="http://www.w3.org/1999/xhtml">
                        <p>BIOCYC: OXALODECARB-RXN</p>
                        <p>BIGG: OAADC</p>
                        <p>BRENDA: BR289</p>
                        <p>GENE_ASSOCIATION: Clo1313_1712 or Clo1313_1713</p>
                        <p>SUBSYSTEM: Pyruvate metabolism</p>
                        <p>EC Number: 1.1.1.38        1.1.1.40        4.1.1.3</p>
                        <p>Confidence level: 4</p>
                        <p>iAT_CORE: ANA4, ODC</p>
                        <p>KEGG: R00217, R00219</p>
                        <p>METACYC: OXALODECARB-RXN</p>
                        <p>MXNREF: MNXR3932</p>
                        <p>RHEA: 15641, 15642, 15643, 15644</p>
                        <p>SEED: rxn00162</p>
                    </body>
                </notes>
                <listOfReactants>
                    <speciesReference species="M_C00036_c" stoichiometry="1"/>
                    <speciesReference species="M_C00080_c" stoichiometry="1"/>
                </listOfReactants>
                <listOfProducts>
                    <speciesReference species="M_C00011_c" stoichiometry="1">
                    </speciesReference>
                    <speciesReference species="M_C00022_c" stoichiometry="1">
                    </speciesReference>
                </listOfProducts>
                <kineticLaw>
                    <math xmlns="http://www.w3.org/1998/Math/MathML">
                        <apply>
                            <ci> LOWER_BOUND </ci>
                            <ci> UPPER_BOUND </ci>
                            <ci> OBJECTIVE_COEFFICIENT </ci>
                        </apply>
                    </math>
                    <listOfParameters>
                        <parameter id="LOWER_BOUND" value="     0.00000000"/>
                        <parameter id="UPPER_BOUND" value="  1000.00000000"/>
                        <parameter id="OBJECTIVE_COEFFICIENT" value="     0.00000000"/>
                    </listOfParameters>
                </kineticLaw>
            </reaction>
            <reaction id="R_R00226_c" name="pyruvate:pyruvate acetaldehydetransferase (decarboxylating);" reversible="false">
                <notes>
                    <body xmlns="http://www.w3.org/1999/xhtml">
                        <p>BIOCYC: ACETOLACTSYN-RXN</p>
                        <p>BIGG: ACLS, ACLSm</p>
                        <p>BRENDA: BR37100, BS386675</p>
                        <p>GENE_ASSOCIATION: Clo1313_0099 or Clo1313_0100 or Clo1313_0305</p>
                        <p>SUBSYSTEM: C5-Branched dibasic acid metabolism</p>
                        <p>EC Number: 2.2.1.6</p>
                        <p>Confidence level: 4</p>
                        <p>iAT_CORE: VAL1</p>
                        <p>KEGG: R00006, R00226</p>
                        <p>METACYC: ACETOLACTSYN-RXN</p>
                        <p>MXNREF: MNXR392</p>
                        <p>RHEA: 20501, 20502, 20503, 20504, 25249, 25250, 25251, 25252</p>
                        <p>SEED: rxn00003</p>
                        <p>UPA: UCR00226, UER00677</p>
                    </body>
                </notes>
                <listOfReactants>
                    <speciesReference species="M_C00022_c" stoichiometry="2"/>
                    <speciesReference species="M_C00080_c" stoichiometry="1"/>
                </listOfReactants>
                <listOfProducts>
                    <speciesReference species="M_C00011_c" stoichiometry="1">
                    </speciesReference>
                    <speciesReference species="M_C06010_c" stoichiometry="1">
                    </speciesReference>
                </listOfProducts>
                <kineticLaw>
                    <math xmlns="http://www.w3.org/1998/Math/MathML">
                        <apply>
                            <ci> LOWER_BOUND </ci>
                            <ci> UPPER_BOUND </ci>
                            <ci> OBJECTIVE_COEFFICIENT </ci>
                        </apply>
                    </math>
                    <listOfParameters>
                        <parameter id="LOWER_BOUND" value="     0.00000000"/>
                        <parameter id="UPPER_BOUND" value="  1000.00000000"/>
                        <parameter id="OBJECTIVE_COEFFICIENT" value="     0.00000000"/>
                    </listOfParameters>
                </kineticLaw>
            </reaction>
            <reaction id="R_R00228_c" name="acetaldehyde dehydrogenase" reversible="false">
                <notes>
                    <body xmlns="http://www.w3.org/1999/xhtml">
                        <p>BIOCYC: ACETALD-DEHYDROG-RXN</p>
                        <p>BIGG: ACALD, ACALDi</p>
                        <p>BRENDA: BR36771, BS5610</p>
                        <p>GENE_ASSOCIATION: Clo1313_1798 or Clo1313_2911</p>
                        <p>SUBSYSTEM: Pyruvate Metabolism</p>
                        <p>EC Number: 1.2.1.10</p>
                        <p>Confidence level: 4</p>
                        <p>iAT_CORE: FEM5, AdhE</p>
                        <p>KEGG: R00228</p>
                        <p>METACYC: ACETALD-DEHYDROG-RXN</p>
                        <p>MXNREF: MNXR353</p>
                        <p>RHEA: 23288, 23289, 23290, 23291</p>
                        <p>SEED: rxn00171</p>
                        <p>UPA: UCR00228, UER00798</p>
                    </body>
                </notes>
                <listOfReactants>
                    <speciesReference species="M_C00004_c" stoichiometry="1">
                    </speciesReference>
                    <speciesReference species="M_C00024_c" stoichiometry="1">
                    </speciesReference>
                    <speciesReference species="M_C00080_c" stoichiometry="1">
                    </speciesReference>
                </listOfReactants>
                <listOfProducts>
                    <speciesReference species="M_C00003_c" stoichiometry="1"/>
                    <speciesReference species="M_C00010_c" stoichiometry="1"/>
                    <speciesReference species="M_C00084_c" stoichiometry="1"/>
                </listOfProducts>
                <kineticLaw>
                    <math xmlns="http://www.w3.org/1998/Math/MathML">
                        <apply>
                            <ci> LOWER_BOUND </ci>
                            <ci> UPPER_BOUND </ci>
                            <ci> OBJECTIVE_COEFFICIENT </ci>
                        </apply>
                    </math>
                    <listOfParameters>
                        <parameter id="LOWER_BOUND" value="     0.00000000"/>
                        <parameter id="UPPER_BOUND" value="  1000.00000000"/>
                        <parameter id="OBJECTIVE_COEFFICIENT" value="     0.00000000"/>
                    </listOfParameters>
                </kineticLaw>
            </reaction>
            <reaction id="R_R00230_c" name="acetyl-CoA:phosphate transacetylase" reversible="true">
                <notes>
                    <body xmlns="http://www.w3.org/1999/xhtml">
                        <p>BIOCYC: PHOSACETYLTRANS-RXN</p>
                        <p>BIGG: PTAr</p>
                        <p>BIOPATH: RXN01329</p>
                        <p>BRENDA: BR44082</p>
                        <p>GENE_ASSOCIATION: Clo1313_1185</p>
                        <p>SUBSYSTEM: Taurine and hypotaurine metabolism</p>
                        <p>EC Number: 2.3.1.8</p>
                        <p>Confidence level: 4</p>
                        <p>iAT_CORE: FEM7, PTA</p>
                        <p>RAT Note: Kept reversible due to Fong, biocyc models although irreversible in core model</p>
                        <p>KEGG: R00230</p>
                        <p>METACYC: PHOSACETYLTRANS-RXN</p>
                        <p>MXNREF: MNXR4502</p>
                        <p>RHEA: 19521, 19522, 19523, 19524</p>
                        <p>SEED: rxn00173</p>
                        <p>UPA: UCR00230, UER00459</p>
                    </body>
                </notes>
                <listOfReactants>
                    <speciesReference species="M_C00009_c" stoichiometry="1"/>
                    <speciesReference species="M_C00024_c" stoichiometry="1"/>
                </listOfReactants>
                <listOfProducts>
                    <speciesReference species="M_C00010_c" stoichiometry="1">
                    </speciesReference>
                    <speciesReference species="M_C00227_c" stoichiometry="1">
                    </speciesReference>
                </listOfProducts>
                <kineticLaw>
                    <math xmlns="http://www.w3.org/1998/Math/MathML">
                        <apply>
                            <ci> LOWER_BOUND </ci>
                            <ci> UPPER_BOUND </ci>
                            <ci> OBJECTIVE_COEFFICIENT </ci>
                        </apply>
                    </math>
                    <listOfParameters>
                        <parameter id="LOWER_BOUND" value=" -1000.00000000"/>
                        <parameter id="UPPER_BOUND" value="  1000.00000000"/>
                        <parameter id="OBJECTIVE_COEFFICIENT" value="     0.00000000"/>
                    </listOfParameters>
                </kineticLaw>
            </reaction>
            <reaction id="R_R00235_c" name="Acetate:CoA ligase (AMP-forming)" reversible="false">
                <notes>
                    <body xmlns="http://www.w3.org/1999/xhtml">
                        <p>BIGG: ACS, ACSm, ACSp, ACSr</p>
                        <p>BRENDA: BR60</p>
                        <p>GENE_ASSOCIATION: Clo1313_1686</p>
                        <p>SUBSYSTEM: Pyruvate Metabolism</p>
                        <p>EC Number: 6.2.1.1</p>
                        <p>Confidence level: 2</p>
                        <p>KEGG: R00235</p>
                        <p>METACYC: ACETATE--COA-LIGASE-RXN</p>
                        <p>MXNREF: MNXR453</p>
                        <p>REACTOME: REACT_102092, REACT_103451, REACT_103963, REACT_106135, REACT_107058, REACT_112167, REACT_126451, REACT_126565, REACT_127883, REACT_128964, REACT_131936, REACT_132061, REACT_140422, REACT_140586, REACT_142131, REACT_142301, REACT_142910, REACT_155619, REACT_156822, REACT_159842, REACT_21284, REACT_30831, REACT_31444, REACT_32745, REACT_553, REACT_79543, REACT_80622, REACT_84415, REACT_85826, REACT_90656, REACT_92738, REACT_96525, REACT_98155, REACT_98920</p>
                        <p>RHEA: 23176, 23177, 23178, 23179</p>
                        <p>SEED: rxn00175</p>
                    </body>
                </notes>
                <listOfReactants>
                    <speciesReference species="M_C00002_c" stoichiometry="1"/>
                    <speciesReference species="M_C00010_c" stoichiometry="1"/>
                    <speciesReference species="M_C00033_c" stoichiometry="1"/>
                </listOfReactants>
                <listOfProducts>
                    <speciesReference species="M_C00013_c" stoichiometry="1">
                    </speciesReference>
                    <speciesReference species="M_C00020_c" stoichiometry="1">
                    </speciesReference>
                    <speciesReference species="M_C00024_c" stoichiometry="1">
                    </speciesReference>
                </listOfProducts>
                <kineticLaw>
                    <math xmlns="http://www.w3.org/1998/Math/MathML">
                        <apply>
                            <ci> LOWER_BOUND </ci>
                            <ci> UPPER_BOUND </ci>
                            <ci> OBJECTIVE_COEFFICIENT </ci>
                        </apply>
                    </math>
                    <listOfParameters>
                        <parameter id="LOWER_BOUND" value="     0.00000000"/>
                        <parameter id="UPPER_BOUND" value="  1000.00000000"/>
                        <parameter id="OBJECTIVE_COEFFICIENT" value="     0.00000000"/>
                    </listOfParameters>
                </kineticLaw>
            </reaction>
            <reaction id="R_R00236_c" name="acetyl adenylate:CoA acetyltransferase" reversible="false">
                <notes>
                    <body xmlns="http://www.w3.org/1999/xhtml">
                        <p>BIOPATH: RXN00855</p>
                        <p>GENE_ASSOCIATION: Clo1313_1686</p>
                        <p>SUBSYSTEM: Pyruvate metabolism</p>
                        <p>EC Number: 6.2.1.1</p>
                        <p>KEGG: R00236</p>
                        <p>MXNREF: MNXR56276</p>
                        <p>SEED: rxn00176</p>
                    </body>
                </notes>
                <listOfReactants>
                    <speciesReference species="M_C00020_c" stoichiometry="1">
                    </speciesReference>
                    <speciesReference species="M_C00080_c" stoichiometry="1"/>
                    <speciesReference species="M_C00024_c" stoichiometry="1">
                    </speciesReference>
                </listOfReactants>
                <listOfProducts>
                    <speciesReference species="M_C00010_c" stoichiometry="1"/>
                    <speciesReference species="M_C05993_c" stoichiometry="1"/>
                </listOfProducts>
                <kineticLaw>
                    <math xmlns="http://www.w3.org/1998/Math/MathML">
                        <apply>
                            <ci> LOWER_BOUND </ci>
                            <ci> UPPER_BOUND </ci>
                            <ci> OBJECTIVE_COEFFICIENT </ci>
                        </apply>
                    </math>
                    <listOfParameters>
                        <parameter id="LOWER_BOUND" value="     0.00000000"/>
                        <parameter id="UPPER_BOUND" value="  1000.00000000"/>
                        <parameter id="OBJECTIVE_COEFFICIENT" value="     0.00000000"/>
                    </listOfParameters>
                </kineticLaw>
            </reaction>
            <reaction id="R_R00239_c" name="ATP:L-glutamate 5-phosphotransferase" reversible="false">
                <notes>
                    <body xmlns="http://www.w3.org/1999/xhtml">
                        <p>BIOCYC: GLUTKIN-RXN</p>
                        <p>BIGG: GLU5K, GLU5Km</p>
                        <p>BIOPATH: RXN00674</p>
                        <p>BRENDA: BR47821</p>
                        <p>GENE_ASSOCIATION: Clo1313_2439</p>
                        <p>SUBSYSTEM: Arginine and proline metabolism</p>
                        <p>EC Number: 2.7.2.11</p>
                        <p>Confidence level: 2</p>
                        <p>KEGG: R00239</p>
                        <p>METACYC: GLUTKIN-RXN</p>
                        <p>MXNREF: MNXR32778</p>
                        <p>RHEA: 14877, 14878, 14879, 14880</p>
                        <p>SEED: rxn00179</p>
                        <p>UPA: UCR00239, UER00359</p>
                    </body>
                </notes>
                <listOfReactants>
                    <speciesReference species="M_C00002_c" stoichiometry="1"/>
                    <speciesReference species="M_C00025_c" stoichiometry="1"/>
                </listOfReactants>
                <listOfProducts>
                    <speciesReference species="M_C00008_c" stoichiometry="1">
                    </speciesReference>
                    <speciesReference species="M_C03287_c" stoichiometry="1">
                    </speciesReference>
                </listOfProducts>
                <kineticLaw>
                    <math xmlns="http://www.w3.org/1998/Math/MathML">
                        <apply>
                            <ci> LOWER_BOUND </ci>
                            <ci> UPPER_BOUND </ci>
                            <ci> OBJECTIVE_COEFFICIENT </ci>
                        </apply>
                    </math>
                    <listOfParameters>
                        <parameter id="LOWER_BOUND" value="     0.00000000"/>
                        <parameter id="UPPER_BOUND" value="  1000.00000000"/>
                        <parameter id="OBJECTIVE_COEFFICIENT" value="     0.00000000"/>
                    </listOfParameters>
                </kineticLaw>
            </reaction>
            <reaction id="R_R00248_c" name="L-Glutamate:NADP+ dehydrogenase" reversible="true">
                <notes>
                    <body xmlns="http://www.w3.org/1999/xhtml">
                        <p>BIOCYC: GLUTDEHYD-RXN</p>
                        <p>BIGG: GLUDx, GLUDxi, GLUDxm</p>
                        <p>BIOPATH: RXN00886</p>
                        <p>BRENDA: BR36868, BS258930</p>
                        <p>GENE_ASSOCIATION: Clo1313_1847 or Clo1313_1467 or Clo1313_1657 or Clo1313_1849</p>
                        <p>SUBSYSTEM: Alanine, aspartate and glutamate metabolism</p>
                        <p>EC Number: 1.4.1.3         1.4.1.4</p>
                        <p>Confidence level: 4</p>
                        <p>iAT_CORE: TAM1r</p>
                        <p>RAT Note: Currently keeping reversible. Roberts and core model has reversible, biocyc and biomodels has irreversible and going in opposite directions</p>
                        <p>KEGG: R00248</p>
                        <p>METACYC: GLUTAMATE-DEHYDROGENASE-RXN</p>
                        <p>MXNREF: MNXR32818</p>
                        <p>RHEA: 15133, 15134, 15135, 15136</p>
                        <p>SEED: rxn00182</p>
                        <p>UPA: UCR00243, UER00591</p>
                    </body>					
                </notes>
                <listOfReactants>
                    <speciesReference species="M_C00001_c" stoichiometry="1"/>
                    <speciesReference species="M_C00006_c" stoichiometry="1"/>
                    <speciesReference species="M_C00025_c" stoichiometry="1"/>
                </listOfReactants>
                <listOfProducts>
                    <speciesReference species="M_C00005_c" stoichiometry="1">
                    </speciesReference>
                    <speciesReference species="M_C00014_c" stoichiometry="1">
                    </speciesReference>
                    <speciesReference species="M_C00026_c" stoichiometry="1">
                    </speciesReference>
                    <speciesReference species="M_C00080_c" stoichiometry="1">
                    </speciesReference>
                </listOfProducts>
                <kineticLaw>
                    <math xmlns="http://www.w3.org/1998/Math/MathML">
                        <apply>
                            <ci> LOWER_BOUND </ci>
                            <ci> UPPER_BOUND </ci>
                            <ci> OBJECTIVE_COEFFICIENT </ci>
                        </apply>
                    </math>
                    <listOfParameters>
                        <parameter id="LOWER_BOUND" value="  -1000.00000000"/>
                        <parameter id="UPPER_BOUND" value="   1000.00000000"/>
                        <parameter id="OBJECTIVE_COEFFICIENT" value="     0.00000000"/>
                    </listOfParameters>
                </kineticLaw>
            </reaction>
            <reaction id="R_R00251_c" name="5-oxo-L-proline amidohydrolase (ATP-hydrolysing)" reversible="true">
                <notes>
                    <body xmlns="http://www.w3.org/1999/xhtml">
                        <p>SUBSYSTEM: Glutathione metabolism</p>
                        <p>EC Number: 3.5.2.9     2.3.2.4     4.3.2.6</p>
                        <p>Confidence level: 1</p>
                        <p>RAT Note: Included based on overflow metabolism from high-substrate loading.</p>
                        <p>KEGG: R00251</p>
                    </body>
                </notes>
                <listOfReactants>
                    <speciesReference species="M_C00002_c" stoichiometry="1"/>
                    <speciesReference species="M_C00001_c" stoichiometry="2"/>
                    <speciesReference species="M_C01879_c" stoichiometry="1"/>
                </listOfReactants>
                <listOfProducts>
                    <speciesReference species="M_C00008_c" stoichiometry="1">
                    </speciesReference>
                    <speciesReference species="M_C00009_c" stoichiometry="1">
                    </speciesReference>
                    <speciesReference species="M_C00080_c" stoichiometry="1"/>
                    <speciesReference species="M_C00025_c" stoichiometry="1">
                    </speciesReference>
                </listOfProducts>
                <kineticLaw>
                    <math xmlns="http://www.w3.org/1998/Math/MathML">
                        <apply>
                            <ci> LOWER_BOUND </ci>
                            <ci> UPPER_BOUND </ci>
                            <ci> OBJECTIVE_COEFFICIENT </ci>
                        </apply>
                    </math>
                    <listOfParameters>
                        <parameter id="LOWER_BOUND" value=" -1000.00000000"/>
                        <parameter id="UPPER_BOUND" value="  1000.00000000"/>
                        <parameter id="OBJECTIVE_COEFFICIENT" value="     0.00000000"/>
                    </listOfParameters>
                </kineticLaw>
            </reaction>
            <reaction id="R_R00253_c" name="L-Glutamate:ammonia ligase (ADP-forming)" reversible="false">
                <notes>
                    <body xmlns="http://www.w3.org/1999/xhtml">
                        <p>BIOCYC: GLUTAMINESYN-RXN</p>
                        <p>BIGG: GLNS</p>
                        <p>BIOPATH: RXN00627</p>
                        <p>BRENDA: BR6443, BS370870</p>
                        <p>GENE_ASSOCIATION: Clo1313_1357 or Clo1313_2303 or Clo1313_2038 or Clo1313_2031</p>
                        <p>SUBSYSTEM: Alanine, aspartate and glutamate metabolism</p>
                        <p>EC Number: 6.3.1.2</p>
                        <p>Confidence level: 2</p>
                        <p>KEGG: R00253</p>
                        <p>METACYC: GLUTAMINESYN-RXN</p>
                        <p>MXNREF: MNXR32767</p>
                        <p>REACTOME: REACT_104940, REACT_107536, REACT_110265, REACT_114174, REACT_1171, REACT_28913, REACT_29344, REACT_39662, REACT_77424, REACT_77661, REACT_85570, REACT_90402, REACT_90408, REACT_92620</p>
                        <p>RHEA: 16169, 16170, 16171, 16172</p>
                        <p>SEED: rxn00187</p>
                        <p>UPA: UCR00253, UER01025</p>
                    </body>
                </notes>
                <listOfReactants>
                    <speciesReference species="M_C00002_c" stoichiometry="1"/>
                    <speciesReference species="M_C00014_c" stoichiometry="1"/>
                    <speciesReference species="M_C00025_c" stoichiometry="1"/>
                </listOfReactants>
                <listOfProducts>
                    <speciesReference species="M_C00008_c" stoichiometry="1">
                    </speciesReference>
                    <speciesReference species="M_C00009_c" stoichiometry="1">
                    </speciesReference>
                    <speciesReference species="M_C00080_c" stoichiometry="1"/>
                    <speciesReference species="M_C00064_c" stoichiometry="1">
                    </speciesReference>
                </listOfProducts>
                <kineticLaw>
                    <math xmlns="http://www.w3.org/1998/Math/MathML">
                        <apply>
                            <ci> LOWER_BOUND </ci>
                            <ci> UPPER_BOUND </ci>
                            <ci> OBJECTIVE_COEFFICIENT </ci>
                        </apply>
                    </math>
                    <listOfParameters>
                        <parameter id="LOWER_BOUND" value="     0.00000000"/>
                        <parameter id="UPPER_BOUND" value="  1000.00000000"/>
                        <parameter id="OBJECTIVE_COEFFICIENT" value="     0.00000000"/>
                    </listOfParameters>
                </kineticLaw>
            </reaction>
            <reaction id="R_R00257_c" name="Deamido-NAD+:L-glutamine amido-ligase (AMP-forming)" reversible="false">
                <notes>
                    <body xmlns="http://www.w3.org/1999/xhtml">
                        <p>BIOCYC: NAD-SYNTH-GLN-RXN</p>
                        <p>BIGG: NADS2</p>
                        <p>BIOPATH: RXN00979</p>
                        <p>BRENDA: BR147, BS369021</p>
                        <p>GENE_ASSOCIATION: Clo1313_1901</p>
                        <p>SUBSYSTEM: Nicotinate and nicotinamide metabolism</p>
                        <p>EC Number: 6.3.5.1</p>
                        <p>Confidence level: 2</p>
                        <p>KEGG: R00257</p>
                        <p>METACYC: NAD-SYNTH-GLN-RXN</p>
                        <p>MXNREF: MNXR33034</p>
                        <p>REACTOME: REACT_100897, REACT_101777, REACT_102466, REACT_106358, REACT_11135, REACT_127418, REACT_143676, REACT_33314, REACT_34274, REACT_34563, REACT_78384, REACT_79027, REACT_81822, REACT_86976, REACT_90698, REACT_93162, REACT_94257, REACT_98272, REACT_98584</p>
                        <p>RHEA: 24384, 24385, 24386, 24387</p>
                        <p>SEED: rxn00190</p>
                        <p>UPA: UCR00257, UER00334</p>
                    </body>
                </notes>
                <listOfReactants>
                    <speciesReference species="M_C00001_c" stoichiometry="1"/>
                    <speciesReference species="M_C00002_c" stoichiometry="1"/>
                    <speciesReference species="M_C00064_c" stoichiometry="1"/>
                    <speciesReference species="M_C00857_c" stoichiometry="1"/>
                </listOfReactants>
                <listOfProducts>
                    <speciesReference species="M_C00003_c" stoichiometry="1">
                    </speciesReference>
                    <speciesReference species="M_C00013_c" stoichiometry="1">
                    </speciesReference>
                    <speciesReference species="M_C00020_c" stoichiometry="1">
                    </speciesReference>
                    <speciesReference species="M_C00080_c" stoichiometry="1"/>
                    <speciesReference species="M_C00025_c" stoichiometry="1">
                    </speciesReference>
                </listOfProducts>
                <kineticLaw>
                    <math xmlns="http://www.w3.org/1998/Math/MathML">
                        <apply>
                            <ci> LOWER_BOUND </ci>
                            <ci> UPPER_BOUND </ci>
                            <ci> OBJECTIVE_COEFFICIENT </ci>
                        </apply>
                    </math>
                    <listOfParameters>
                        <parameter id="LOWER_BOUND" value="     0.00000000"/>
                        <parameter id="UPPER_BOUND" value="  1000.00000000"/>
                        <parameter id="OBJECTIVE_COEFFICIENT" value="     0.00000000"/>
                    </listOfParameters>
                </kineticLaw>
            </reaction>
            
            <reaction id="R_R00258_c" name="L-Alanine Transaminase" reversible="false">
                <notes>
                    <body xmlns="http://www.w3.org/1999/xhtml">
                        <p>BIGG: ALATA_L, ALATA_Lm</p>
                        <p>BRENDA: BR47397</p>
                        <p>GENE_ASSOCIATION: Clo1313_1467 or Clo1313_1657</p>
                        <p>SUBSYSTEM: Glutamate Metabolism</p>
                        <p>EC Number: 2.6.1.2</p>
                        <p>Confidence level: 2</p>
                        <p>KEGG: R00258</p>
                        <p>METACYC: ALANINE-AMINOTRANSFERASE-RXN, RXN-13698</p>
                        <p>MXNREF: MNXR32635</p>
                        <p>REACTOME: REACT_101406, REACT_101725, REACT_102570, REACT_103424, REACT_104815, REACT_106468, REACT_108178, REACT_110124, REACT_126660, REACT_127290, REACT_127843, REACT_129798, REACT_130644, REACT_132444, REACT_133160, REACT_133945, REACT_134002, REACT_134533, REACT_134795, REACT_135174, REACT_137248, REACT_137319, REACT_137632, REACT_137653, REACT_139471, REACT_140978, REACT_141474, REACT_144197, REACT_144230, REACT_144593, REACT_144887, REACT_144961, REACT_145163, REACT_145477, REACT_146036, REACT_146318, REACT_146563, REACT_146878, REACT_196, REACT_21263, REACT_21311, REACT_29599, REACT_30303, REACT_32776, REACT_356, REACT_78782, REACT_79645, REACT_80629, REACT_80730, REACT_82015, REACT_83615, REACT_85049, REACT_86003, REACT_87728, REACT_88275, REACT_88337, REACT_89745, REACT_91807, REACT_92910, REACT_93831, REACT_94700, REACT_95491</p>
                        <p>RHEA: 19453, 19454, 19455, 19456</p>
                        <p>SEED: rxn00191</p>
                        <p>UPA: UCR00258, UER00586</p>
                    </body>
                </notes>
                <listOfReactants>
                    <speciesReference species="M_C00022_c" stoichiometry="1"/>
                    <speciesReference species="M_C00025_c" stoichiometry="1"/>
                </listOfReactants>
                <listOfProducts>
                    <speciesReference species="M_C00026_c" stoichiometry="1">
                    </speciesReference>
                    <speciesReference species="M_C00041_c" stoichiometry="1">
                    </speciesReference>
                </listOfProducts>
                <kineticLaw>
                    <math xmlns="http://www.w3.org/1998/Math/MathML">
                        <apply>
                            <ci> LOWER_BOUND </ci>
                            <ci> UPPER_BOUND </ci>
                            <ci> OBJECTIVE_COEFFICIENT </ci>
                        </apply>
                    </math>
                    <listOfParameters>
                        <parameter id="LOWER_BOUND" value=" -1000.00000000"/>
                        <parameter id="UPPER_BOUND" value="  1000.00000000"/>
                        <parameter id="OBJECTIVE_COEFFICIENT" value="     0.00000000"/>
                    </listOfParameters>
                </kineticLaw>
            </reaction>
            <reaction id="R_R00259_c" name="acetyl-CoA:L-glutamate N-acetyltransferase" reversible="false">
                <notes>
                    <body xmlns="http://www.w3.org/1999/xhtml">
                        <p>BIOCYC: N-ACETYLTRANSFER-RXN</p>
                        <p>BIGG: ACGS, ACGSm</p>
                        <p>BIOPATH: RXN00418</p>
                        <p>BRENDA: BR43962</p>
                        <p>GENE_ASSOCIATION: Clo1313_2150</p>
                        <p>SUBSYSTEM: Arginine and proline metabolism</p>
                        <p>EC Number: 2.3.1.1</p>
                        <p>Confidence level: 2</p>
                        <p>KEGG: R00259</p>
                        <p>METACYC: N-ACETYLTRANSFER-RXN</p>
                        <p>MXNREF: MNXR30582</p>
                        <p>REACTOME: REACT_102238, REACT_154206, REACT_2139, REACT_29654, REACT_31801, REACT_81010, REACT_81256, REACT_85183, REACT_92648, REACT_99864, REACT_99960</p>
                        <p>RHEA: 24292, 24293, 24294, 24295</p>
                        <p>SEED: rxn00192</p>
                        <p>UPA: UCR00259, UER00106</p>
                    </body>
                </notes>
                <listOfReactants>
                    <speciesReference species="M_C00024_c" stoichiometry="1"/>
                    <speciesReference species="M_C00025_c" stoichiometry="1"/>
                </listOfReactants>
                <listOfProducts>
                    <speciesReference species="M_C00010_c" stoichiometry="1">
                    </speciesReference>
                    <speciesReference species="M_C00080_c" stoichiometry="1"/>
                    <speciesReference species="M_C00624_c" stoichiometry="1">
                    </speciesReference>
                </listOfProducts>
                <kineticLaw>
                    <math xmlns="http://www.w3.org/1998/Math/MathML">
                        <apply>
                            <ci> LOWER_BOUND </ci>
                            <ci> UPPER_BOUND </ci>
                            <ci> OBJECTIVE_COEFFICIENT </ci>
                        </apply>
                    </math>
                    <listOfParameters>
                        <parameter id="LOWER_BOUND" value="     0.00000000"/>
                        <parameter id="UPPER_BOUND" value="  1000.00000000"/>
                        <parameter id="OBJECTIVE_COEFFICIENT" value="     0.00000000"/>
                    </listOfParameters>
                </kineticLaw>
            </reaction>
            <reaction id="R_R00267_c" name="Isocitrate:NADP+ oxidoreductase (decarboxylating)" reversible="false">
                <notes>
                    <body xmlns="http://www.w3.org/1999/xhtml">
                        <p>BIOCYC: ISOCITDEH-RXN</p>
                        <p>BIGG: ICDHy, ICDHym, ICDHyp, ICDHyr, ICDHyrm</p>
                        <p>BRENDA: BR29305, BS188124, BS370920</p>
                        <p>GENE_ASSOCIATION: Clo1313_1944</p>
                        <p>SUBSYSTEM: Citrate cycle (TCA cycle)</p>
                        <p>EC Number: 1.1.1.42</p>
                        <p>Confidence level: 4</p>
                        <p>iAT_CORE: TCA4</p>
                        <p>KEGG: R00267</p>
                        <p>MXNREF: MNXR31729</p>
                        <p>RHEA: 19629, 19630, 19631, 19632, 25592</p>
                        <p>SEED: rxn00198</p>
                        <p>UPA: UCR00267, UER00995</p>
                    </body>
                </notes>
                <listOfReactants>
                    <speciesReference species="M_C00006_c" stoichiometry="1"/>
                    <speciesReference species="M_C00311_c" stoichiometry="1"/>
                </listOfReactants>
                <listOfProducts>
                    <speciesReference species="M_C00005_c" stoichiometry="1">
                    </speciesReference>
                    <speciesReference species="M_C00011_c" stoichiometry="1">
                    </speciesReference>
                    <speciesReference species="M_C00080_c" stoichiometry="1"/>
                    <speciesReference species="M_C00026_c" stoichiometry="1">
                    </speciesReference>
                </listOfProducts>
                <kineticLaw>
                    <math xmlns="http://www.w3.org/1998/Math/MathML">
                        <apply>
                            <ci> LOWER_BOUND </ci>
                            <ci> UPPER_BOUND </ci>
                            <ci> OBJECTIVE_COEFFICIENT </ci>
                        </apply>
                    </math>
                    <listOfParameters>
                        <parameter id="LOWER_BOUND" value="     0.00000000"/>
                        <parameter id="UPPER_BOUND" value="  1000.00000000"/>
                        <parameter id="OBJECTIVE_COEFFICIENT" value="     0.00000000"/>
                    </listOfParameters>
                </kineticLaw>
            </reaction>
            <reaction id="R_R00268_c" name="oxalosuccinate carboxy-lyase (2-oxoglutarate-forming)" reversible="false">
                <notes>
                    <body xmlns="http://www.w3.org/1999/xhtml">
                        <p>BIOCYC: RXN-8642</p>
                        <p>GENE_ASSOCIATION: Clo1313_1944</p>
                        <p>SUBSYSTEM: Citrate cycle (TCA cycle)</p>
                        <p>EC Number: 1.1.1.42</p>
                        <p>Confidence level: 2</p>
                        <p>KEGG: R00268</p>
                    </body>
                </notes>
                <listOfReactants>
                    <speciesReference species="M_C05379_c" stoichiometry="1"/>
                    <speciesReference species="M_C00080_c" stoichiometry="1"/>
                </listOfReactants>
                <listOfProducts>
                    <speciesReference species="M_C00011_c" stoichiometry="1">
                    </speciesReference>
                    <speciesReference species="M_C00026_c" stoichiometry="1">
                    </speciesReference>
                </listOfProducts>
                <kineticLaw>
                    <math xmlns="http://www.w3.org/1998/Math/MathML">
                        <apply>
                            <ci> LOWER_BOUND </ci>
                            <ci> UPPER_BOUND </ci>
                            <ci> OBJECTIVE_COEFFICIENT </ci>
                        </apply>
                    </math>
                    <listOfParameters>
                        <parameter id="LOWER_BOUND" value="     0.00000000"/>
                        <parameter id="UPPER_BOUND" value="  1000.00000000"/>
                        <parameter id="OBJECTIVE_COEFFICIENT" value="     0.00000000"/>
                    </listOfParameters>
                </kineticLaw>
            </reaction>
            <reaction id="R_R00289_c" name="UTP:alpha-D-glucose-1-phosphate uridylyltransferase" reversible="true">
                <notes>
                    <body xmlns="http://www.w3.org/1999/xhtml">
                        <p>BIOCYC: GLUC1PURIDYLTRANS-RXN</p>
                        <p>BIGG: GALU, GALUi</p>
                        <p>BRENDA: BR47905</p>
                        <p>GENE_ASSOCIATION: Clo1313_2847</p>
                        <p>SUBSYSTEM: Pentose and glucuronate interconversions</p>
                        <p>EC Number: 2.7.7.9</p>
                        <p>Confidence level: 2</p>
                        <p>KEGG: R00289</p>
                        <p>METACYC: GLUC1PURIDYLTRANS-RXN</p>
                        <p>MXNREF: MNXR37123</p>
                        <p>RHEA: 19889, 19890, 19891, 19892</p>
                        <p>SEED: rxn00213</p>
                    </body>
                </notes>
                <listOfReactants>
                    <speciesReference species="M_C00075_c" stoichiometry="1"/>
                    <speciesReference species="M_C00103_c" stoichiometry="1"/>
                    <speciesReference species="M_C00080_c" stoichiometry="1"/>
                </listOfReactants>
                <listOfProducts>
                    <speciesReference species="M_C00013_c" stoichiometry="1">
                    </speciesReference>
                    <speciesReference species="M_C00029_c" stoichiometry="1">
                    </speciesReference>
                </listOfProducts>
                <kineticLaw>
                    <math xmlns="http://www.w3.org/1998/Math/MathML">
                        <apply>
                            <ci> LOWER_BOUND </ci>
                            <ci> UPPER_BOUND </ci>
                            <ci> OBJECTIVE_COEFFICIENT </ci>
                        </apply>
                    </math>
                    <listOfParameters>
                        <parameter id="LOWER_BOUND" value=" -1000.00000000"/>
                        <parameter id="UPPER_BOUND" value="  1000.00000000"/>
                        <parameter id="OBJECTIVE_COEFFICIENT" value="     0.00000000"/>
                    </listOfParameters>
                </kineticLaw>
            </reaction>
            <reaction id="R_R00299_c" name="ATP:D-glucose 6-phosphotransferase" reversible="false">
                <notes>
                    <body xmlns="http://www.w3.org/1999/xhtml">
                        <p>BIOCYC: RXN-1685</p>
                        <p>BIGG: HEX1</p>
                        <p>BRENDA: BR47759</p>
                        <p>GENE_ASSOCIATION: Clo1313_0489 or Clo1313_1831</p>
                        <p>SUBSYSTEM: Streptomycin biosynthesis</p>
                        <p>EC Number: 2.7.1.1         2.7.1.2</p>
                        <p>Confidence level: 2</p>
                        <p>KEGG: R00299</p>
                        <p>MXNREF: MNXR2720</p>
                        <p>RHEA: 17825, 17826, 17827, 17828</p>
                        <p>SEED: rxn00216</p>
                        <p>UPA: UCR00299, UER00180</p>
                    </body>
                </notes>
                <listOfReactants>
                    <speciesReference species="M_C00002_c" stoichiometry="1"/>
                    <speciesReference species="M_C00031_c" stoichiometry="1"/>
                </listOfReactants>
                <listOfProducts>
                    <speciesReference species="M_C00008_c" stoichiometry="1">
                    </speciesReference>
                    <speciesReference species="M_C00080_c" stoichiometry="1"/>
                    <speciesReference species="M_C00092_c" stoichiometry="1">
                    </speciesReference>
                </listOfProducts>
                <kineticLaw>
                    <math xmlns="http://www.w3.org/1998/Math/MathML">
                        <apply>
                            <ci> LOWER_BOUND </ci>
                            <ci> UPPER_BOUND </ci>
                            <ci> OBJECTIVE_COEFFICIENT </ci>
                        </apply>
                    </math>
                    <listOfParameters>
                        <parameter id="LOWER_BOUND" value="     0.00000000"/>
                        <parameter id="UPPER_BOUND" value="  1000.00000000"/>
                        <parameter id="OBJECTIVE_COEFFICIENT" value="     0.00000000"/>
                    </listOfParameters>
                </kineticLaw>
            </reaction>
            <reaction id="R_R00315_c" name="Acetate kinase" reversible="false">
                <notes>
                    <body xmlns="http://www.w3.org/1999/xhtml">
                        <p>BIOCYC: ACETATEKIN-RXN</p>
                        <p>BIGG: ACKr</p>
                        <p>BIOPATH: RXN00036</p>
                        <p>BRENDA: BR47820</p>
                        <p>GENE_ASSOCIATION: Clo1313_1186</p>
                        <p>SUBSYSTEM: Pyruvate Metabolism</p>
                        <p>EC Number: 2.7.2.1         2.7.2.15</p>
                        <p>Confidence level: 4</p>
                        <p>iAT_CORE: FEM8, ACK</p>
                        <p>KEGG: R00315</p>
                        <p>METACYC: ACETATEKIN-RXN, RXN-7957</p>
                        <p>MXNREF: MNXR390</p>
                        <p>RHEA: 11352, 11353, 11354, 11355</p>
                        <p>SEED: rxn00225</p>
                        <p>UPA: UCR00315, UER00458</p>
                    </body>
                </notes>
                <listOfReactants>
                    <speciesReference species="M_C00008_c" stoichiometry="1">
                    </speciesReference>
                    <speciesReference species="M_C00227_c" stoichiometry="1">
                    </speciesReference>
                </listOfReactants>
                <listOfProducts>
                    <speciesReference species="M_C00002_c" stoichiometry="1"/>
                    <speciesReference species="M_C00033_c" stoichiometry="1"/>
                </listOfProducts>
                <kineticLaw>
                    <math xmlns="http://www.w3.org/1998/Math/MathML">
                        <apply>
                            <ci> LOWER_BOUND </ci>
                            <ci> UPPER_BOUND </ci>
                            <ci> OBJECTIVE_COEFFICIENT </ci>
                        </apply>
                    </math>
                    <listOfParameters>
                        <parameter id="LOWER_BOUND" value="     0.00000000"/>
                        <parameter id="UPPER_BOUND" value="  1000.00000000"/>
                        <parameter id="OBJECTIVE_COEFFICIENT" value="     0.00000000"/>
                    </listOfParameters>
                </kineticLaw>
            </reaction>
            <reaction id="R_R00316_c" name="ATP:acetate adenylyltransferase" reversible="false">
                <notes>
                    <body xmlns="http://www.w3.org/1999/xhtml">
                        <p>BIOPATH: RXN01017</p>
                        <p>GENE_ASSOCIATION: Clo1313_1686</p>
                        <p>SUBSYSTEM: Pyruvate metabolism</p>
                        <p>EC Number: 6.2.1.1</p>
                        <p>Confidence level: 2</p>
                        <p>KEGG: R00316</p>
                        <p>MXNREF: MNXR56306</p>
                        <p>SEED: rxn00226</p>
                    </body>
                </notes>
                <listOfReactants>
                    <speciesReference species="M_C00013_c" stoichiometry="1">
                    </speciesReference>
                    <speciesReference species="M_C05993_c" stoichiometry="1">
                    </speciesReference>
                </listOfReactants>
                <listOfProducts>
                    <speciesReference species="M_C00002_c" stoichiometry="1"/>
                    <speciesReference species="M_C00033_c" stoichiometry="1"/>
                    <speciesReference species="M_C00080_c" stoichiometry="1"/>
                </listOfProducts>
                <kineticLaw>
                    <math xmlns="http://www.w3.org/1998/Math/MathML">
                        <apply>
                            <ci> LOWER_BOUND </ci>
                            <ci> UPPER_BOUND </ci>
                            <ci> OBJECTIVE_COEFFICIENT </ci>
                        </apply>
                    </math>
                    <listOfParameters>
                        <parameter id="LOWER_BOUND" value="     0.00000000"/>
                        <parameter id="UPPER_BOUND" value="  1000.00000000"/>
                        <parameter id="OBJECTIVE_COEFFICIENT" value="     0.00000000"/>
                    </listOfParameters>
                </kineticLaw>
            </reaction>
            <reaction id="R_R00330_c" name="ATP:GDP phosphotransferase" reversible="true">
                <notes>
                    <body xmlns="http://www.w3.org/1999/xhtml">
                        <p>BIOCYC: GDPKIN-RXN</p>
                        <p>BIGG: NDPK1, NDPK1m, NDPK1n</p>
                        <p>BIOPATH: RXN00134</p>
                        <p>BRENDA: BS358287</p>
                        <p>GENE_ASSOCIATION: Clo1313_1508</p>
                        <p>SUBSYSTEM: Purine metabolism</p>
                        <p>EC Number: 2.7.4.6</p>
                        <p>Confidence level: 2</p>
                        <p>KEGG: R00330</p>
                        <p>METACYC: GDPKIN-RXN</p>
                        <p>MXNREF: MNXR55757</p>
                        <p>RHEA: 27686, 27687, 27688, 27689</p>
                        <p>SEED: rxn00237</p>
                    </body>
                </notes>
                <listOfReactants>
                    <speciesReference species="M_C00002_c" stoichiometry="1"/>
                    <speciesReference species="M_C00035_c" stoichiometry="1"/>
                </listOfReactants>
                <listOfProducts>
                    <speciesReference species="M_C00008_c" stoichiometry="1">
                    </speciesReference>
                    <speciesReference species="M_C00044_c" stoichiometry="1">
                    </speciesReference>
                </listOfProducts>
                <kineticLaw>
                    <math xmlns="http://www.w3.org/1998/Math/MathML">
                        <apply>
                            <ci> LOWER_BOUND </ci>
                            <ci> UPPER_BOUND </ci>
                            <ci> OBJECTIVE_COEFFICIENT </ci>
                        </apply>
                    </math>
                    <listOfParameters>
                        <parameter id="LOWER_BOUND" value=" -1000.00000000"/>
                        <parameter id="UPPER_BOUND" value="  1000.00000000"/>
                        <parameter id="OBJECTIVE_COEFFICIENT" value="     0.00000000"/>
                    </listOfParameters>
                </kineticLaw>
            </reaction>
            <reaction id="R_R00332_c" name="ATP:GMP phosphotransferase" reversible="true">
                <notes>
                    <body xmlns="http://www.w3.org/1999/xhtml">
                        <p>BIGG: GK1, GK1m</p>
                        <p>BIOCYC: GUANYL-KIN-RXN</p>
                        <p>BIOPATH: RXN00728</p>
                        <p>BRENDA: BR47853</p>
                        <p>GENE_ASSOCIATION: Clo1313_0941</p>
                        <p>SUBSYSTEM: Purine metabolism</p>
                        <p>EC Number: 2.7.4.8         2.7.4.12</p>
                        <p>Confidence level: 2</p>
                        <p>KEGG: R00332</p>
                        <p>METACYC: GUANYL-KIN-RXN</p>
                        <p>MXNREF: MNXR55568</p>
                        <p>RHEA: 20780, 20781, 20782, 20783</p>
                        <p>SEED: rxn00239</p>
                    </body>
                </notes>
                <listOfReactants>
                    <speciesReference species="M_C00002_c" stoichiometry="1"/>
                    <speciesReference species="M_C00144_c" stoichiometry="1"/>
                </listOfReactants>
                <listOfProducts>
                    <speciesReference species="M_C00008_c" stoichiometry="1">
                    </speciesReference>
                    <speciesReference species="M_C00035_c" stoichiometry="1">
                    </speciesReference>
                </listOfProducts>
                <kineticLaw>
                    <math xmlns="http://www.w3.org/1998/Math/MathML">
                        <apply>
                            <ci> LOWER_BOUND </ci>
                            <ci> UPPER_BOUND </ci>
                            <ci> OBJECTIVE_COEFFICIENT </ci>
                        </apply>
                    </math>
                    <listOfParameters>
                        <parameter id="LOWER_BOUND" value=" -1000.00000000"/>
                        <parameter id="UPPER_BOUND" value="  1000.00000000"/>
                        <parameter id="OBJECTIVE_COEFFICIENT" value="     0.00000000"/>
                    </listOfParameters>
                </kineticLaw>
            </reaction>
            <reaction id="R_R00336_c" name="guanosine-3,5-bis(diphosphate) 3-diphosphohydrolase" reversible="false">
                <notes>
                    <body xmlns="http://www.w3.org/1999/xhtml">
                        <p>BIOCYC: RXN0-6427</p>
                        <p>EC Number: 3.1.7.2</p>
                        <p>GENE_ASSOCIATION: Clo1313_0909</p>
                        <p>SUBSYSTEM: Purine metabolism</p>
                        <p>EC Number: 3.1.7.2</p>
                        <p>Confidence level: 2</p>
                        <p>KEGG: R00336</p>
                    </body>
                </notes>
                <listOfReactants>
                    <speciesReference species="M_C00001_c" stoichiometry="1"/>
                    <speciesReference species="M_C01228_c" stoichiometry="1"/>
                </listOfReactants>
                <listOfProducts>
                    <speciesReference species="M_C00013_c" stoichiometry="1">
                    </speciesReference>
                    <speciesReference species="M_C00080_c" stoichiometry="1"/>
                    <speciesReference species="M_C00035_c" stoichiometry="1">
                    </speciesReference>
                </listOfProducts>
                <kineticLaw>
                    <math xmlns="http://www.w3.org/1998/Math/MathML">
                        <apply>
                            <ci> LOWER_BOUND </ci>
                            <ci> UPPER_BOUND </ci>
                            <ci> OBJECTIVE_COEFFICIENT </ci>
                        </apply>
                    </math>
                    <listOfParameters>
                        <parameter id="LOWER_BOUND" value="     0.00000000"/>
                        <parameter id="UPPER_BOUND" value="  1000.00000000"/>
                        <parameter id="OBJECTIVE_COEFFICIENT" value="     0.00000000"/>
                    </listOfParameters>
                </kineticLaw>
            </reaction>
            <reaction id="R_R00344_c" name="Pyruvate:carbon-dioxide ligase (ADP-forming)" reversible="false">
                <notes>
                    <body xmlns="http://www.w3.org/1999/xhtml">
                        <p>BRENDA: BR153, BS378575</p>
                        <p>GENE_ASSOCIATION: Clo1313_1523 or Clo1313_1712</p>
                        <p>SUBSYSTEM: Citrate cycle (TCA cycle)</p>
                        <p>EC Number: 6.4.1.1</p>
                        <p>KEGG: R00344</p>
                        <p>METACYC: PYRUVATE-CARBOXYLASE-RXN</p>
                        <p>MXNREF: MNXR4112</p>
                        <p>RHEA: 20844, 20845, 20846, 20847</p>
                    </body>
                </notes>
                <listOfReactants>
                    <speciesReference species="M_C00002_c" stoichiometry="1"/>
                    <speciesReference species="M_C00011_c" stoichiometry="1"/>
                    <speciesReference species="M_C00022_c" stoichiometry="1"/>
                </listOfReactants>
                <listOfProducts>
                    <speciesReference species="M_C00008_c" stoichiometry="1">
                    </speciesReference>
                    <speciesReference species="M_C00009_c" stoichiometry="1">
                    </speciesReference>
                    <speciesReference species="M_C00080_c" stoichiometry="1"/>
                    <speciesReference species="M_C00036_c" stoichiometry="1">
                    </speciesReference>
                </listOfProducts>
                <kineticLaw>
                    <math xmlns="http://www.w3.org/1998/Math/MathML">
                        <apply>
                            <ci> LOWER_BOUND </ci>
                            <ci> UPPER_BOUND </ci>
                            <ci> OBJECTIVE_COEFFICIENT </ci>
                        </apply>
                    </math>
                    <listOfParameters>
                        <parameter id="LOWER_BOUND" value="     0.00000000"/>
                        <parameter id="UPPER_BOUND" value="  1000.00000000"/>
                        <parameter id="OBJECTIVE_COEFFICIENT" value="     0.00000000"/>
                    </listOfParameters>
                </kineticLaw>
            </reaction>
            <reaction id="R_R00351_c" name="citrate synthase" reversible="false">
                <notes>
                    <body xmlns="http://www.w3.org/1999/xhtml">
                        <p>BIOCYC: CITSYN-RXN</p>
                        <p>BIGG: CS, CSm, CSp</p>
                        <p>BIOPATH: RXN00484</p>
                        <p>BRENDA: BR44118</p>
                        <p>GENE_ASSOCIATION: Clo1313_0578</p>
                        <p>SUBSYSTEM: Citrate cycle (TCA cycle)</p>
                        <p>EC Number: 2.3.3.1         2.3.3.3</p>
                        <p>Confidence level: 4</p>
                        <p>iAT_CORE: TCA1</p>
                        <p>KEGG: R00351</p>
                        <p>METACYC: CITRATE-RE-SYNTHASE-RXN, CITSYN-RXN</p>
                        <p>MXNREF: MNXR1298</p>
                        <p>REACTOME: REACT_100557, REACT_100736, REACT_103631, REACT_107569, REACT_108814, REACT_115605, REACT_1282, REACT_136406, REACT_33399, REACT_81802, REACT_83386, REACT_88391, REACT_91540, REACT_94285, REACT_96643</p>
                        <p>RHEA: 16845, 16846, 16847, 16848</p>
                        <p>SEED: rxn00256</p>
                        <p>UPA: UCR00351, UER00717</p>
                    </body>
                </notes>
                <listOfReactants>
                    <speciesReference species="M_C00001_c" stoichiometry="1">
                    </speciesReference>
                    <speciesReference species="M_C00024_c" stoichiometry="1">
                    </speciesReference>
                    <speciesReference species="M_C00036_c" stoichiometry="1">
                    </speciesReference>
                </listOfReactants>
                <listOfProducts>
                    <speciesReference species="M_C00010_c" stoichiometry="1"/>
                    <speciesReference species="M_C00158_c" stoichiometry="1"/>
                    <speciesReference species="M_C00080_c" stoichiometry="1"/>
                </listOfProducts>
                <kineticLaw>
                    <math xmlns="http://www.w3.org/1998/Math/MathML">
                        <apply>
                            <ci> LOWER_BOUND </ci>
                            <ci> UPPER_BOUND </ci>
                            <ci> OBJECTIVE_COEFFICIENT </ci>
                        </apply>
                    </math>
                    <listOfParameters>
                        <parameter id="LOWER_BOUND" value="     0.00000000"/>
                        <parameter id="UPPER_BOUND" value="  1000.00000000"/>
                        <parameter id="OBJECTIVE_COEFFICIENT" value="     0.00000000"/>
                    </listOfParameters>
                </kineticLaw>
            </reaction>
            <reaction id="R_R00355_c" name="L-Aspartate:2-oxoglutarate aminotransferase" reversible="true">
                <notes>
                    <body xmlns="http://www.w3.org/1999/xhtml">
                        <p>BIGG: ASPTA, ASPTAm, ASPTAp</p>
                        <p>BRENDA: BR47671</p>
                        <p>GENE_ASSOCIATION: Clo1313_1467 or Clo1313_1858 or Clo1313_0381 or Clo1313_1657</p>
                        <p>SUBSYSTEM: Alanine, aspartate and glutamate metabolism</p>
                        <p>EC Number: 2.6.1.1</p>
                        <p>Confidence level: 2</p>
                        <p>KEGG: R00355</p>
                        <p>METACYC: ASPAMINOTRANS-RXN, RXN-13697</p>
                        <p>MXNREF: MNXR32641</p>
                        <p>REACTOME: REACT_100368, REACT_100619, REACT_101098, REACT_102229, REACT_103354, REACT_104061, REACT_104365, REACT_104429, REACT_105965, REACT_106583, REACT_107401, REACT_107443, REACT_107885, REACT_108823, REACT_109978, REACT_110378, REACT_110632, REACT_115016, REACT_115018, REACT_115765, REACT_115783, REACT_115863, REACT_115958, REACT_118137, REACT_129227, REACT_137266, REACT_146729, REACT_149329, REACT_152887, REACT_154035, REACT_1558, REACT_1632, REACT_2078, REACT_280, REACT_28947, REACT_28965, REACT_30957, REACT_31038, REACT_31146, REACT_32675, REACT_34754, REACT_67549, REACT_77115, REACT_77562, REACT_77740, REACT_77909, REACT_79228, REACT_80018, REACT_82808, REACT_82944, REACT_83266, REACT_83751, REACT_84706, REACT_84867, REACT_84943, REACT_85085, REACT_86367, REACT_87626, REACT_88032, REACT_88642, REACT_89173, REACT_89219, REACT_89398, REACT_89436, REACT_90427, REACT_91145, REACT_92155, REACT_93870, REACT_93954, REACT_95383, REACT_96608, REACT_98564</p>
                        <p>RHEA: 21824, 21825, 21826, 21827</p>
                        <p>SEED: rxn00260</p>
                        <p>UPA: UCR00355, UER01024</p>
                    </body>
                </notes>
                <listOfReactants>
                    <speciesReference species="M_C00026_c" stoichiometry="1"/>
                    <speciesReference species="M_C00049_c" stoichiometry="1"/>
                </listOfReactants>
                <listOfProducts>
                    <speciesReference species="M_C00025_c" stoichiometry="1">
                    </speciesReference>
                    <speciesReference species="M_C00036_c" stoichiometry="1">
                    </speciesReference>
                </listOfProducts>
                <kineticLaw>
                    <math xmlns="http://www.w3.org/1998/Math/MathML">
                        <apply>
                            <ci> LOWER_BOUND </ci>
                            <ci> UPPER_BOUND </ci>
                            <ci> OBJECTIVE_COEFFICIENT </ci>
                        </apply>
                    </math>
                    <listOfParameters>
                        <parameter id="LOWER_BOUND" value=" -1000.00000000"/>
                        <parameter id="UPPER_BOUND" value="  1000.00000000"/>
                        <parameter id="OBJECTIVE_COEFFICIENT" value="     0.00000000"/>
                    </listOfParameters>
                </kineticLaw>
            </reaction>
            <reaction id="R_R00369_c" name="L-Alanine:glyoxylate aminotransferase" reversible="true">
                <notes>
                    <body xmlns="http://www.w3.org/1999/xhtml">
                        <p>BIOCYC: ALANINE--GLYOXYLATE-AMINOTRANSFERASE-RXN</p>
                        <p>GENE_ASSOCIATION: Clo1313_1964</p>
                        <p>SUBSYSTEM: Alanine, aspartate and glutamate metabolism</p>
                        <p>EC Number: 2.6.1.44</p>
                        <p>Confidence level: 2</p>
                        <p>KEGG: R00369</p>
                    </body>
                </notes>
                <listOfReactants>
                    <speciesReference species="M_C00041_c" stoichiometry="1"/>
                    <speciesReference species="M_C00048_c" stoichiometry="1"/>
                </listOfReactants>
                <listOfProducts>
                    <speciesReference species="M_C00022_c" stoichiometry="1">
                    </speciesReference>
                    <speciesReference species="M_C00037_c" stoichiometry="1">
                    </speciesReference>
                </listOfProducts>
                <kineticLaw>
                    <math xmlns="http://www.w3.org/1998/Math/MathML">
                        <apply>
                            <ci> LOWER_BOUND </ci>
                            <ci> UPPER_BOUND </ci>
                            <ci> OBJECTIVE_COEFFICIENT </ci>
                        </apply>
                    </math>
                    <listOfParameters>
                        <parameter id="LOWER_BOUND" value=" -1000.00000000"/>
                        <parameter id="UPPER_BOUND" value="  1000.00000000"/>
                        <parameter id="OBJECTIVE_COEFFICIENT" value="     0.00000000"/>
                    </listOfParameters>
                </kineticLaw>
            </reaction>
            <reaction id="R_R00371_c" name="Acetyl-CoA:glycine C-acetyltransferase" reversible="true">
                <notes>
                    <body xmlns="http://www.w3.org/1999/xhtml">
                        <p>GENE_ASSOCIATION: Clo1313_2210</p>
                        <p>SUBSYSTEM: Glycine, serine and threonine metabolism</p>
                        <p>EC Number: 2.3.1.29</p>
                        <p>Confidence level: 2</p>
                        <p>KEGG: R00371</p>
                    </body>
                </notes>
                <listOfReactants>
                    <speciesReference species="M_C00024_c" stoichiometry="1"/>
                    <speciesReference species="M_C00037_c" stoichiometry="1"/>
                </listOfReactants>
                <listOfProducts>
                    <speciesReference species="M_C00010_c" stoichiometry="1">
                    </speciesReference>
                    <speciesReference species="M_C03508_c" stoichiometry="1">
                    </speciesReference>
                </listOfProducts>
                <kineticLaw>
                    <math xmlns="http://www.w3.org/1998/Math/MathML">
                        <apply>
                            <ci> LOWER_BOUND </ci>
                            <ci> UPPER_BOUND </ci>
                            <ci> OBJECTIVE_COEFFICIENT </ci>
                        </apply>
                    </math>
                    <listOfParameters>
                        <parameter id="LOWER_BOUND" value=" -1000.00000000"/>
                        <parameter id="UPPER_BOUND" value="  1000.00000000"/>
                        <parameter id="OBJECTIVE_COEFFICIENT" value="     0.00000000"/>
                    </listOfParameters>
                </kineticLaw>
            </reaction>
            <reaction id="R_R00372_c" name="Glycine:2-oxoglutarate aminotransferase" reversible="true">
                <notes>
                    <body xmlns="http://www.w3.org/1999/xhtml">
                        <p>BIOCYC: ALANINE--GLYOXYLATE-AMINOTRANSFERASE-RXN</p>
                        <p>GENE_ASSOCIATION: Clo1313_1964</p>
                        <p>SUBSYSTEM: Glycine, serine and threonine metabolism</p>
                        <p>EC Number: 2.6.1.4         2.6.1.44</p>
                        <p>Confidence level: 2</p>
                        <p>KEGG:R00372</p>
                    </body>
                </notes>
                <listOfReactants>
                    <speciesReference species="M_C00026_c" stoichiometry="1"/>
                    <speciesReference species="M_C00037_c" stoichiometry="1"/>
                </listOfReactants>
                <listOfProducts>
                    <speciesReference species="M_C00025_c" stoichiometry="1">
                    </speciesReference>
                    <speciesReference species="M_C00048_c" stoichiometry="1">
                    </speciesReference>
                </listOfProducts>
                <kineticLaw>
                    <math xmlns="http://www.w3.org/1998/Math/MathML">
                        <apply>
                            <ci> LOWER_BOUND </ci>
                            <ci> UPPER_BOUND </ci>
                            <ci> OBJECTIVE_COEFFICIENT </ci>
                        </apply>
                    </math>
                    <listOfParameters>
                        <parameter id="LOWER_BOUND" value=" -1000.00000000"/>
                        <parameter id="UPPER_BOUND" value="  1000.00000000"/>
                        <parameter id="OBJECTIVE_COEFFICIENT" value="     0.00000000"/>
                    </listOfParameters>
                </kineticLaw>
            </reaction>
            <reaction id="R_R00401_c" name="alanine racemase" reversible="false">
                <notes>
                    <body xmlns="http://www.w3.org/1999/xhtml">
                        <p>BIGG: ALAR, ALARi</p>
                        <p>BIOPATH: RXN01498</p>
                        <p>BRENDA: BR162</p>
                        <p>BIOCYC: ALARACECAT-RXN</p>
                        <p>GENE_ASSOCIATION: Clo1313_0288 or Clo1313_1429</p>
                        <p>SUBSYSTEM: D-Alanine metabolism</p>
                        <p>EC Number: 5.1.1.1</p>
                        <p>Confidence level: 2</p>
                        <p>KEGG: R00401</p>
                        <p>METACYC: ALARACECAT-RXN</p>
                        <p>MXNREF: MNXR626</p>
                        <p>RHEA: 20249, 20250, 20251, 20252</p>
                        <p>SEED: rxn00283</p>
                        <p>UPA: UCR00401, UER00497</p>
                    </body>
                </notes>
                <listOfReactants>
                    <speciesReference species="M_C00041_c" stoichiometry="1"/>
                </listOfReactants>
                <listOfProducts>
                    <speciesReference species="M_C00133_c" stoichiometry="1">
                    </speciesReference>
                </listOfProducts>
                <kineticLaw>
                    <math xmlns="http://www.w3.org/1998/Math/MathML">
                        <apply>
                            <ci> LOWER_BOUND </ci>
                            <ci> UPPER_BOUND </ci>
                            <ci> OBJECTIVE_COEFFICIENT </ci>
                        </apply>
                    </math>
                    <listOfParameters>
                        <parameter id="LOWER_BOUND" value="     0.00000000"/>
                        <parameter id="UPPER_BOUND" value="  1000.00000000"/>
                        <parameter id="OBJECTIVE_COEFFICIENT" value="     0.00000000"/>
                    </listOfParameters>
                </kineticLaw>
            </reaction>
            <reaction id="R_R00414_c" name="UDP-N-acetyl-D-glucosamine 2-epimerase" reversible="false">
                <notes>
                    <body xmlns="http://www.w3.org/1999/xhtml">
                        <p>BIGG: UAG2EMA, UAG2EMAi</p>
                        <p>BRENDA: BS386735, BS386738, BS407444, BS923</p>
                        <p>GENE_ASSOCIATION: Clo1313_0188 or Clo1313_0229</p>
                        <p>SUBSYSTEM: Amino sugar and nucleotide sugar metabolism</p>
                        <p>EC Number: 5.1.3.14     3.2.1.183</p>
                        <p>Confidence level: 2</p>
                        <p>KEGG: R00414</p>
                        <p>METACYC: RXN-9987</p>
                        <p>MXNREF: MNXR55977</p>
                        <p>SEED: rxn00292</p>
                    </body>
                </notes>
                <listOfReactants>
                    <speciesReference species="M_C00001_c" stoichiometry="1"/>
                    <speciesReference species="M_C00043_c" stoichiometry="1"/>
                </listOfReactants>
                <listOfProducts>
                    <speciesReference species="M_C00015_c" stoichiometry="1">
                    </speciesReference>
                    <speciesReference species="M_C00080_c" stoichiometry="1"/>
                    <speciesReference species="M_C00645_c" stoichiometry="1">
                    </speciesReference>
                </listOfProducts>
                <kineticLaw>
                    <math xmlns="http://www.w3.org/1998/Math/MathML">
                        <apply>
                            <ci> LOWER_BOUND </ci>
                            <ci> UPPER_BOUND </ci>
                            <ci> OBJECTIVE_COEFFICIENT </ci>
                        </apply>
                    </math>
                    <listOfParameters>
                        <parameter id="LOWER_BOUND" value="     0.00000000"/>
                        <parameter id="UPPER_BOUND" value="  1000.00000000"/>
                        <parameter id="OBJECTIVE_COEFFICIENT" value="     0.00000000"/>
                    </listOfParameters>
                </kineticLaw>
            </reaction>
            <reaction id="R_R00416_c" name="UTP:N-acetyl-alpha-D-glucosamine-1-phosphate uridylyltransferase" reversible="false">
                <notes>
                    <body xmlns="http://www.w3.org/1999/xhtml">
                        <p>BIOCYC: NAG1P-URIDYLTRANS-RXN</p>
                        <p>BIOPATH: RXN01274</p>
                        <p>BRENDA: BR47870</p>
                        <p>GENE_ASSOCIATION: Clo1313_0217</p>
                        <p>SUBSYSTEM: Amino sugar and nucleotide sugar metabolism</p>
                        <p>EC Number: 2.7.7.23</p>
                        <p>Confidence level: 2</p>
                        <p>KEGG: R00416</p>
                        <p>METACYC: NAG1P-URIDYLTRANS-RXN</p>
                        <p>MXNREF: MNXR5200</p>
                        <p>RHEA: 13509, 13510, 13511, 13512</p>
                    </body>
                </notes>
                <listOfReactants>
                    <speciesReference species="M_C00075_c" stoichiometry="1"/>
                    <speciesReference species="M_C04501_c" stoichiometry="1"/>
                    <speciesReference species="M_C00080_c" stoichiometry="1"/>
                </listOfReactants>
                <listOfProducts>
                    <speciesReference species="M_C00013_c" stoichiometry="1">
                    </speciesReference>
                    <speciesReference species="M_C00043_c" stoichiometry="1">
                    </speciesReference>
                </listOfProducts>
                <kineticLaw>
                    <math xmlns="http://www.w3.org/1998/Math/MathML">
                        <apply>
                            <ci> LOWER_BOUND </ci>
                            <ci> UPPER_BOUND </ci>
                            <ci> OBJECTIVE_COEFFICIENT </ci>
                        </apply>
                    </math>
                    <listOfParameters>
                        <parameter id="LOWER_BOUND" value="     0.00000000"/>
                        <parameter id="UPPER_BOUND" value="  1000.00000000"/>
                        <parameter id="OBJECTIVE_COEFFICIENT" value="     0.00000000"/>
                    </listOfParameters>
                </kineticLaw>
            </reaction>
            <reaction id="R_R00418_c" name="UDP-N-acetyl-D-glucosamine 4-epimerase" reversible="false">
                <notes>
                    <body xmlns="http://www.w3.org/1999/xhtml">
                        <p>BIOCYC: UDPGLUCEPIM-RXN</p>
                        <p>GENE_ASSOCIATION: Clo1313_2893 or Clo1313_0234 or Clo1313_2047</p>
                        <p>SUBSYSTEM: Amino sugar and nucleotide sugar metabolism</p>
                        <p>EC Number: 5.1.3.2         5.1.3.7</p>
                        <p>Confidence level: 2</p>
                        <p>KEGG: R00418</p>
                    </body>
                </notes>
                <listOfReactants>
                    <speciesReference species="M_C00043_c" stoichiometry="1"/>
                </listOfReactants>
                <listOfProducts>
                    <speciesReference species="M_C00203_c" stoichiometry="1">
                    </speciesReference>
                </listOfProducts>
                <kineticLaw>
                    <math xmlns="http://www.w3.org/1998/Math/MathML">
                        <apply>
                            <ci> LOWER_BOUND </ci>
                            <ci> UPPER_BOUND </ci>
                            <ci> OBJECTIVE_COEFFICIENT </ci>
                        </apply>
                    </math>
                    <listOfParameters>
                        <parameter id="LOWER_BOUND" value="     0.00000000"/>
                        <parameter id="UPPER_BOUND" value="  1000.00000000"/>
                        <parameter id="OBJECTIVE_COEFFICIENT" value="     0.00000000"/>
                    </listOfParameters>
                </kineticLaw>
            </reaction>
            <reaction id="R_R00420_c" name="UDP-N-acetyl-D-glucosamine 2-epimerase" reversible="false">
                <notes>
                    <body xmlns="http://www.w3.org/1999/xhtml">
                        <p>BIOCYC: UDPGLCNACEPIM-RXN</p>
                        <p>BIGG: UAG2E, UAG2Ei</p>
                        <p>BRENDA: BR189</p>
                        <p>GENE_ASSOCIATION: Clo1313_0188 or Clo1313_0229</p>
                        <p>SUBSYSTEM: Amino sugar and nucleotide sugar metabolism</p>
                        <p>EC Number: 5.1.3.14</p>
                        <p>Confidence level: 2</p>
                        <p>KEGG: R00420</p>
                        <p>METACYC: UDPGLCNACEPIM-RXN</p>
                        <p>MXNREF: MNXR55976</p>
                        <p>RHEA: 17213, 17214, 17215, 17216</p>
                        <p>SEED: rxn00297</p>
                    </body>
                </notes>
                <listOfReactants>
                    <speciesReference species="M_C00043_c" stoichiometry="1"/>
                </listOfReactants>
                <listOfProducts>
                    <speciesReference species="M_C01170_c" stoichiometry="1">
                    </speciesReference>
                </listOfProducts>
                <kineticLaw>
                    <math xmlns="http://www.w3.org/1998/Math/MathML">
                        <apply>
                            <ci> LOWER_BOUND </ci>
                            <ci> UPPER_BOUND </ci>
                            <ci> OBJECTIVE_COEFFICIENT </ci>
                        </apply>
                    </math>
                    <listOfParameters>
                        <parameter id="LOWER_BOUND" value="     0.00000000"/>
                        <parameter id="UPPER_BOUND" value="  1000.00000000"/>
                        <parameter id="OBJECTIVE_COEFFICIENT" value="     0.00000000"/>
                    </listOfParameters>
                </kineticLaw>
            </reaction>
            <reaction id="R_R00425_c" name="GTP 7,8-8,9-dihydrolase (diphosphate-forming)" reversible="false">
                <notes>
                    <body xmlns="http://www.w3.org/1999/xhtml">
                        <p>BIOCYC: GTP-CYCLOHYDRO-II-RXN</p>
                        <p>BIGG: GTPCII, GTPCII2</p>
                        <p>BRENDA: BR26117, BS370979</p>
                        <p>GENE_ASSOCIATION: Clo1313_2125</p>
                        <p>SUBSYSTEM: Riboflavin metabolism</p>
                        <p>EC Number: 3.5.4.25</p>
                        <p>Confidence level: 2</p>
                        <p>KEGG: R00425</p>
                        <p>METACYC: GTP-CYCLOHYDRO-II-RXN</p>
                        <p>MXNREF: MNXR2835</p>
                        <p>RHEA: 23704, 23705, 23706, 23707</p>
                        <p>SEED: rxn00300</p>
                        <p>UPA: UCR00425, UER00400</p>
                    </body>
                </notes>
                <listOfReactants>
                    <speciesReference species="M_C00001_c" stoichiometry="3"/>
                    <speciesReference species="M_C00044_c" stoichiometry="1"/>
                </listOfReactants>
                <listOfProducts>
                    <speciesReference species="M_C00013_c" stoichiometry="1">
                    </speciesReference>
                    <speciesReference species="M_C00058_c" stoichiometry="1">
                    </speciesReference>
                    <speciesReference species="M_C00080_c" stoichiometry="2"/>
                    <speciesReference species="M_C01304_c" stoichiometry="1">
                    </speciesReference>
                </listOfProducts>
                <kineticLaw>
                    <math xmlns="http://www.w3.org/1998/Math/MathML">
                        <apply>
                            <ci> LOWER_BOUND </ci>
                            <ci> UPPER_BOUND </ci>
                            <ci> OBJECTIVE_COEFFICIENT </ci>
                        </apply>
                    </math>
                    <listOfParameters>
                        <parameter id="LOWER_BOUND" value="     0.00000000"/>
                        <parameter id="UPPER_BOUND" value="  1000.00000000"/>
                        <parameter id="OBJECTIVE_COEFFICIENT" value="     0.00000000"/>
                    </listOfParameters>
                </kineticLaw>
            </reaction>
            <reaction id="R_R00426_c" name="GTP diphosphohydrolase (diphosphate-forming);" reversible="false">
                <notes>
                    <body xmlns="http://www.w3.org/1999/xhtml">
                        <p>BIOCYC: 3.6.1.19-RXN</p>
                        <p>BIGG: NTPP2</p>
                        <p>BRENDA: BS141252</p>
                        <p>GENE_ASSOCIATION: Clo1313_0245 or Clo1313_2044 or Clo1313_0083</p>
                        <p>SUBSYSTEM: Purine metabolism</p>
                        <p>EC Number: 3.6.1.8         3.6.1.19</p>
                        <p>Confidence level: 2</p>
                        <p>KEGG: R00426</p>
                        <p>MXNREF: MNXR3897</p>
                        <p>RHEA: 29391, 29392, 29393, 29394</p>
                        <p>SEED: rxn00301</p>
                    </body>
                </notes>
                <listOfReactants>
                    <speciesReference species="M_C00001_c" stoichiometry="1"/>
                    <speciesReference species="M_C00044_c" stoichiometry="1"/>
                </listOfReactants>
                <listOfProducts>
                    <speciesReference species="M_C00013_c" stoichiometry="1">
                    </speciesReference>
                    <speciesReference species="M_C00080_c" stoichiometry="1"/>
                    <speciesReference species="M_C00144_c" stoichiometry="1">
                    </speciesReference>
                </listOfProducts>
                <kineticLaw>
                    <math xmlns="http://www.w3.org/1998/Math/MathML">
                        <apply>
                            <ci> LOWER_BOUND </ci>
                            <ci> UPPER_BOUND </ci>
                            <ci> OBJECTIVE_COEFFICIENT </ci>
                        </apply>
                    </math>
                    <listOfParameters>
                        <parameter id="LOWER_BOUND" value="     0.00000000"/>
                        <parameter id="UPPER_BOUND" value="  1000.00000000"/>
                        <parameter id="OBJECTIVE_COEFFICIENT" value="     0.00000000"/>
                    </listOfParameters>
                </kineticLaw>
            </reaction>
            <reaction id="R_R00428_c" name="GTP 8,9-hydrolase" reversible="false">
                <notes>
                    <body xmlns="http://www.w3.org/1999/xhtml">
                        <p>GENE_ASSOCIATION: Clo1313_2876</p>
                        <p>SUBSYSTEM: Folate biosynthesis</p>
                        <p>EC Number: 3.5.4.16</p>
                        <p>Confidence level: 2</p>
                        <p>KEGG: R00428</p>
                        <p>MXNREF: MNXR59148</p>
                        <p>SEED: rxn00302</p>
                        <p>UPA: UCR00428</p>
                    </body>
                </notes>
                <listOfReactants>
                    <speciesReference species="M_C00001_c" stoichiometry="1"/>
                    <speciesReference species="M_C00044_c" stoichiometry="1"/>
                </listOfReactants>
                <listOfProducts>
                    <speciesReference species="M_C05922_c" stoichiometry="1">
                    </speciesReference>
                </listOfProducts>
                <kineticLaw>
                    <math xmlns="http://www.w3.org/1998/Math/MathML">
                        <apply>
                            <ci> LOWER_BOUND </ci>
                            <ci> UPPER_BOUND </ci>
                            <ci> OBJECTIVE_COEFFICIENT </ci>
                        </apply>
                    </math>
                    <listOfParameters>
                        <parameter id="LOWER_BOUND" value="     0.00000000"/>
                        <parameter id="UPPER_BOUND" value="  1000.00000000"/>
                        <parameter id="OBJECTIVE_COEFFICIENT" value="     0.00000000"/>
                    </listOfParameters>
                </kineticLaw>
            </reaction>
            <reaction id="R_R00429_c" name="ATP:GTP 3&apos;-diphosphotransferase" reversible="false">
                <notes>
                    <body xmlns="http://www.w3.org/1999/xhtml">
                        <p>BIOCYC: GDPPYPHOSKIN-RXN</p>
                        <p>BIGG: GTPDPK</p>
                        <p>BRENDA: BR47857</p>
                        <p>GENE_ASSOCIATION: Clo1313_0909</p>
                        <p>SUBSYSTEM: Purine metabolism</p>
                        <p>EC Number: 2.7.6.5</p>
                        <p>Confidence level: 2</p>
                        <p>KEGG: R00429</p>
                        <p>METACYC: GTPPYPHOSKIN-RXN</p>
                        <p>MXNREF: MNXR55610</p>
                        <p>RHEA: 22088, 22089, 22090, 22091</p>
                        <p>SEED: rxn00303</p>
                        <p>UPA: UCR00429, UER00884</p>
                    </body>
                </notes>
                <listOfReactants>
                    <speciesReference species="M_C00002_c" stoichiometry="1"/>
                    <speciesReference species="M_C00044_c" stoichiometry="1"/>
                </listOfReactants>
                <listOfProducts>
                    <speciesReference species="M_C00020_c" stoichiometry="1">
                    </speciesReference>
                    <speciesReference species="M_C04494_c" stoichiometry="1">
                    </speciesReference>
                </listOfProducts>
                <kineticLaw>
                    <math xmlns="http://www.w3.org/1998/Math/MathML">
                        <apply>
                            <ci> LOWER_BOUND </ci>
                            <ci> UPPER_BOUND </ci>
                            <ci> OBJECTIVE_COEFFICIENT </ci>
                        </apply>
                    </math>
                    <listOfParameters>
                        <parameter id="LOWER_BOUND" value="     0.00000000"/>
                        <parameter id="UPPER_BOUND" value="  1000.00000000"/>
                        <parameter id="OBJECTIVE_COEFFICIENT" value="     0.00000000"/>
                    </listOfParameters>
                </kineticLaw>
            </reaction>
            <reaction id="R_R00431_c" name="GTP:oxaloacetate carboxy-lyase (adding GTP;phosphoenolpyruvate-forming);" reversible="false">
                <notes>
                    <body xmlns="http://www.w3.org/1999/xhtml">
                        <p>BIOCYC: 4.1.1.32-RXN</p>
                        <p>BIGG: PEPCK, PEPCK_re, PEPCKm</p>
                        <p>BIOPATH: RXN00019</p>
                        <p>BRENDA: BR291</p>
                        <p>GENE_ASSOCIATION: Clo1313_0415</p>
                        <p>SUBSYSTEM: Glycolysis / Gluconeogenesis</p>
                        <p>EC Number: 4.1.1.32</p>
                        <p>Confidence level: 4</p>
                        <p>iAT_CORE: ANA1, PEPCK</p>
                        <p>KEGG: R00431</p>
                        <p>METACYC: 4.1.1.32-RXN</p>
                        <p>MXNREF: MNXR55831</p>
                        <p>REACTOME: REACT_100125, REACT_102893, REACT_103234, REACT_103706, REACT_105417, REACT_107307, REACT_110231, REACT_114653, REACT_115696, REACT_116012, REACT_126697, REACT_139881, REACT_14793, REACT_259, REACT_31250, REACT_32426, REACT_32755, REACT_32939, REACT_78361, REACT_89417, REACT_91129, REACT_92034, REACT_94365, REACT_98346, REACT_98537, REACT_98633</p>
                        <p>RHEA: 10388, 10389, 10390, 10391</p>
                        <p>SEED: rxn00305</p>
                    </body>
                </notes>
                <listOfReactants>
                    <speciesReference species="M_C00011_c" stoichiometry="1">
                    </speciesReference>
                    <speciesReference species="M_C00035_c" stoichiometry="1">
                    </speciesReference>
                    <speciesReference species="M_C00074_c" stoichiometry="1">
                    </speciesReference>
                </listOfReactants>
                <listOfProducts>
                    <speciesReference species="M_C00036_c" stoichiometry="1"/>
                    <speciesReference species="M_C00044_c" stoichiometry="1"/>
                </listOfProducts>
                <kineticLaw>
                    <math xmlns="http://www.w3.org/1998/Math/MathML">
                        <apply>
                            <ci> LOWER_BOUND </ci>
                            <ci> UPPER_BOUND </ci>
                            <ci> OBJECTIVE_COEFFICIENT </ci>
                        </apply>
                    </math>
                    <listOfParameters>
                        <parameter id="LOWER_BOUND" value="     0.00000000"/>
                        <parameter id="UPPER_BOUND" value="  1000.00000000"/>
                        <parameter id="OBJECTIVE_COEFFICIENT" value="     0.00000000"/>
                    </listOfParameters>
                </kineticLaw>
            </reaction>
            <reaction id="R_R00451_c" name="meso-2,6-diaminoheptanedioate carboxy-lyase (L-lysine-forming)" reversible="false">
                <notes>
                    <body xmlns="http://www.w3.org/1999/xhtml">
                        <p>BIOCYC: DIAMINOPIMDECARB-RXN</p>
                        <p>BIGG: DAPDC</p>
                        <p>BIOPATH: RXN01425</p>
                        <p>BRENDA: BR281</p>
                        <p>GENE_ASSOCIATION: Clo1313_1540</p>
                        <p>SUBSYSTEM: Lysine biosynthesis</p>
                        <p>EC Number: 4.1.1.20</p>
                        <p>Confidence level: 2</p>
                        <p>KEGG: R00451</p>
                        <p>METACYC: DIAMINOPIMDECARB-RXN</p>
                        <p>MXNREF: MNXR1430</p>
                        <p>RHEA: 15101, 15102, 15103, 15104</p>
                        <p>SEED: rxn00313</p>
                        <p>UPA: UCR00451, UER00027</p>
                    </body>
                </notes>
                <listOfReactants>
                    <speciesReference species="M_C00680_c" stoichiometry="1"/>
                    <speciesReference species="M_C00080_c" stoichiometry="1"/>
                </listOfReactants>
                <listOfProducts>
                    <speciesReference species="M_C00011_c" stoichiometry="1">
                    </speciesReference>
                    <speciesReference species="M_C00047_c" stoichiometry="1">
                    </speciesReference>
                </listOfProducts>
                <kineticLaw>
                    <math xmlns="http://www.w3.org/1998/Math/MathML">
                        <apply>
                            <ci> LOWER_BOUND </ci>
                            <ci> UPPER_BOUND </ci>
                            <ci> OBJECTIVE_COEFFICIENT </ci>
                        </apply>
                    </math>
                    <listOfParameters>
                        <parameter id="LOWER_BOUND" value="     0.00000000"/>
                        <parameter id="UPPER_BOUND" value="  1000.00000000"/>
                        <parameter id="OBJECTIVE_COEFFICIENT" value="     0.00000000"/>
                    </listOfParameters>
                </kineticLaw>
            </reaction>
            <reaction id="R_R00462_c" name="L-lysine carboxy-lyase (cadaverine-forming)" reversible="false">
                <notes>
                    <body xmlns="http://www.w3.org/1999/xhtml">
                        <p>GENE_ASSOCIATION: Clo1313_2592 or Clo1313_2766</p>
                        <p>SUBSYSTEM: Lysine degradation</p>
                        <p>EC Number: 4.1.1.18</p>
                        <p>Confidence level: 2</p>
                        <p>KEGG: R00462</p>
                    </body>
                </notes>
                <listOfReactants>
                    <speciesReference species="M_C00047_c" stoichiometry="1"/>
                    <speciesReference species="M_C00080_c" stoichiometry="1"/>
                </listOfReactants>
                <listOfProducts>
                    <speciesReference species="M_C00011_c" stoichiometry="1">
                    </speciesReference>
                    <speciesReference species="M_C01672_c" stoichiometry="1">
                    </speciesReference>
                </listOfProducts>
                <kineticLaw>
                    <math xmlns="http://www.w3.org/1998/Math/MathML">
                        <apply>
                            <ci> LOWER_BOUND </ci>
                            <ci> UPPER_BOUND </ci>
                            <ci> OBJECTIVE_COEFFICIENT </ci>
                        </apply>
                    </math>
                    <listOfParameters>
                        <parameter id="LOWER_BOUND" value="     0.00000000"/>
                        <parameter id="UPPER_BOUND" value="  1000.00000000"/>
                        <parameter id="OBJECTIVE_COEFFICIENT" value="     0.00000000"/>
                    </listOfParameters>
                </kineticLaw>
            </reaction>
            <reaction id="R_R00471_c" name="D-4-Hydroxy-2-oxoglutarate glyoxylate-lyase" reversible="true">
                <notes>
                    <body xmlns="http://www.w3.org/1999/xhtml">
                        <p>BIOPATH: RXN01105</p>
                        <p>GENE_ASSOCIATION: Clo1313_1523 or Clo1313_1712</p>
                        <p>SUBSYSTEM: Arginine and proline metabolism</p>
                        <p>EC Number: 4.1.1.3         4.1.2.14        4.1.3.16</p>
                        <p>Confidence level: 2</p>
                        <p>KEGG: R00471</p>
                        <p>MXNREF: MNXR56317</p>
                        <p>RHEA: 30687, 30688, 30689, 30690</p>
                    </body>
                </notes>
                <listOfReactants>
                    <speciesReference species="M_C05946_c" stoichiometry="1"/>
                </listOfReactants>
                <listOfProducts>
                    <speciesReference species="M_C00022_c" stoichiometry="1">
                    </speciesReference>
                    <speciesReference species="M_C00048_c" stoichiometry="1">
                    </speciesReference>
                </listOfProducts>
                <kineticLaw>
                    <math xmlns="http://www.w3.org/1998/Math/MathML">
                        <apply>
                            <ci> LOWER_BOUND </ci>
                            <ci> UPPER_BOUND </ci>
                            <ci> OBJECTIVE_COEFFICIENT </ci>
                        </apply>
                    </math>
                    <listOfParameters>
                        <parameter id="LOWER_BOUND" value=" -1000.00000000"/>
                        <parameter id="UPPER_BOUND" value="  1000.00000000"/>
                        <parameter id="OBJECTIVE_COEFFICIENT" value="     0.00000000"/>
                    </listOfParameters>
                </kineticLaw>
            </reaction>
            <reaction id="R_R00480_c" name="ATP:L-aspartate 4-phosphotransferase" reversible="false">
                <notes>
                    <body xmlns="http://www.w3.org/1999/xhtml">
                        <p>BIOCYC: ASPARTATEKIN-RXN</p>
                        <p>BIGG: ASPK, ASPKi</p>
                        <p>BIOPATH: RXN00382</p>
                        <p>BRENDA: BR47827</p>
                        <p>GENE_ASSOCIATION: Clo1313_0873</p>
                        <p>SUBSYSTEM: Glycine, serine and threonine metabolism</p>
                        <p>EC Number: 2.7.2.4</p>
                        <p>Confidence level: 2</p>
                        <p>KEGG: R00480</p>
                        <p>METACYC: ASPARTATEKIN-RXN</p>
                        <p>MXNREF: MNXR861</p>
                        <p>RHEA: 23776, 23777, 23778, 23779</p>
                        <p>SEED: rxn00337</p>
                        <p>UPA: UCR00480, UER00015, UER00461, UER00462</p>
                    </body>
                </notes>
                <listOfReactants>
                    <speciesReference species="M_C00002_c" stoichiometry="1"/>
                    <speciesReference species="M_C00049_c" stoichiometry="1"/>
                </listOfReactants>
                <listOfProducts>
                    <speciesReference species="M_C00008_c" stoichiometry="1">
                    </speciesReference>
                    <speciesReference species="M_C03082_c" stoichiometry="1">
                    </speciesReference>
                </listOfProducts>
                <kineticLaw>
                    <math xmlns="http://www.w3.org/1998/Math/MathML">
                        <apply>
                            <ci> LOWER_BOUND </ci>
                            <ci> UPPER_BOUND </ci>
                            <ci> OBJECTIVE_COEFFICIENT </ci>
                        </apply>
                    </math>
                    <listOfParameters>
                        <parameter id="LOWER_BOUND" value="     0.00000000"/>
                        <parameter id="UPPER_BOUND" value="  1000.00000000"/>
                        <parameter id="OBJECTIVE_COEFFICIENT" value="     0.00000000"/>
                    </listOfParameters>
                </kineticLaw>
            </reaction>
            <reaction id="R_R00483_c" name="L-aspartate:ammonia ligase (AMP-forming)" reversible="false">
                <notes>
                    <body xmlns="http://www.w3.org/1999/xhtml">
                        <p>BIOCYC: ASNSYNA-RXN</p>
                        <p>BIGG: ASNS2</p>
                        <p>BIOPATH: RXN00825</p>
                        <p>BRENDA: BR93</p>
                        <p>GENE_ASSOCIATION: Clo1313_2163 or Clo1313_1681</p>
                        <p>SUBSYSTEM: Alanine, aspartate and glutamate metabolism</p>
                        <p>EC Number: 6.3.1.1         6.3.5.4</p>
                        <p>Confidence level: 2</p>
                        <p>KEGG: R00483</p>
                        <p>METACYC: ASNSYNA-RXN</p>
                        <p>MXNREF: MNXR844</p>
                        <p>RHEA: 11372, 11373, 11374, 11375</p>
                        <p>SEED: rxn00340</p>
                        <p>UPA: UCR00483, UER00194</p>
                    </body>
                </notes>
                <listOfReactants>
                    <speciesReference species="M_C00002_c" stoichiometry="1"/>
                    <speciesReference species="M_C00014_c" stoichiometry="1"/>
                    <speciesReference species="M_C00049_c" stoichiometry="1"/>
                </listOfReactants>
                <listOfProducts>
                    <speciesReference species="M_C00013_c" stoichiometry="1">
                    </speciesReference>
                    <speciesReference species="M_C00020_c" stoichiometry="1">
                    </speciesReference>
                    <speciesReference species="M_C00080_c" stoichiometry="1"/>
                    <speciesReference species="M_C00152_c" stoichiometry="1">
                    </speciesReference>
                </listOfProducts>
                <kineticLaw>
                    <math xmlns="http://www.w3.org/1998/Math/MathML">
                        <apply>
                            <ci> LOWER_BOUND </ci>
                            <ci> UPPER_BOUND </ci>
                            <ci> OBJECTIVE_COEFFICIENT </ci>
                        </apply>
                    </math>
                    <listOfParameters>
                        <parameter id="LOWER_BOUND" value="     0.00000000"/>
                        <parameter id="UPPER_BOUND" value="  1000.00000000"/>
                        <parameter id="OBJECTIVE_COEFFICIENT" value="     0.00000000"/>
                    </listOfParameters>
                </kineticLaw>
            </reaction>
            <reaction id="R_R00489_c" name="L-aspartate 1-carboxy-lyase (beta-alanine-forming)" reversible="false">
                <notes>
                    <body xmlns="http://www.w3.org/1999/xhtml">
                        <p>BIOCYC: ASPDECARBOX-RXN</p>
                        <p>BIGG: ASP1DC</p>
                        <p>BIOPATH: RXN00901</p>
                        <p>BRENDA: BR272</p>
                        <p>GENE_ASSOCIATION: Clo1313_1318</p>
                        <p>SUBSYSTEM: beta-Alanine metabolism</p>
                        <p>EC Number: 4.1.1.11        4.1.1.15</p>
                        <p>Confidence level: 2</p>
                        <p>KEGG: R00489</p>
                        <p>METACYC: ASPDECARBOX-RXN</p>
                        <p>MXNREF: MNXR855</p>
                        <p>RHEA: 19497, 19498, 19499, 19500</p>
                        <p>SEED: rxn00346</p>
                        <p>UPA: UCR00489, UER00002</p>
                    </body>
                </notes>
                <listOfReactants>
                    <speciesReference species="M_C00049_c" stoichiometry="1"/>
                    <speciesReference species="M_C00080_c" stoichiometry="1"/>
                </listOfReactants>
                <listOfProducts>
                    <speciesReference species="M_C00011_c" stoichiometry="1">
                    </speciesReference>
                    <speciesReference species="M_C00099_c" stoichiometry="1">
                    </speciesReference>
                </listOfProducts>
                <kineticLaw>
                    <math xmlns="http://www.w3.org/1998/Math/MathML">
                        <apply>
                            <ci> LOWER_BOUND </ci>
                            <ci> UPPER_BOUND </ci>
                            <ci> OBJECTIVE_COEFFICIENT </ci>
                        </apply>
                    </math>
                    <listOfParameters>
                        <parameter id="LOWER_BOUND" value="     0.00000000"/>
                        <parameter id="UPPER_BOUND" value="  1000.00000000"/>
                        <parameter id="OBJECTIVE_COEFFICIENT" value="     0.00000000"/>
                    </listOfParameters>
                </kineticLaw>
            </reaction>
            <reaction id="R_R00509_c" name="ATP:adenylylsulfate 3&apos;-phosphotransferase" reversible="false">
                <notes>
                    <body xmlns="http://www.w3.org/1999/xhtml">
                        <p>BIOCYC: ADENYLYLSULFKIN-RXN</p>
                        <p>BIGG: ADSK</p>
                        <p>BIOPATH: RXN01225</p>
                        <p>BRENDA: BR47764</p>
                        <p>GENE_ASSOCIATION: Clo1313_0120</p>
                        <p>SUBSYSTEM: Purine metabolism</p>
                        <p>EC Number: 2.7.1.25</p>
                        <p>Confidence level: 2</p>
                        <p>KEGG: R00509</p>
                        <p>METACYC: ADENYLYLSULFKIN-RXN</p>
                        <p>MXNREF: MNXR513</p>
                        <p>REACTOME: REACT_102982, REACT_108704, REACT_109654, REACT_155712, REACT_30753, REACT_32267, REACT_6792, REACT_77453, REACT_80762, REACT_80906, REACT_90920, REACT_96385, REACT_97724, REACT_98813</p>
                        <p>RHEA: 24152, 24153, 24154, 24155</p>
                        <p>SEED: rxn00361</p>
                        <p>UPA: UCR00509, UER00205</p>
                    </body>
                </notes>
                <listOfReactants>
                    <speciesReference species="M_C00002_c" stoichiometry="1"/>
                    <speciesReference species="M_C00224_c" stoichiometry="1"/>
                </listOfReactants>
                <listOfProducts>
                    <speciesReference species="M_C00008_c" stoichiometry="1">
                    </speciesReference>
                    <speciesReference species="M_C00080_c" stoichiometry="1"/>
                    <speciesReference species="M_C00053_c" stoichiometry="1">
                    </speciesReference>
                </listOfProducts>
                <kineticLaw>
                    <math xmlns="http://www.w3.org/1998/Math/MathML">
                        <apply>
                            <ci> LOWER_BOUND </ci>
                            <ci> UPPER_BOUND </ci>
                            <ci> OBJECTIVE_COEFFICIENT </ci>
                        </apply>
                    </math>
                    <listOfParameters>
                        <parameter id="LOWER_BOUND" value="     0.00000000"/>
                        <parameter id="UPPER_BOUND" value="  1000.00000000"/>
                        <parameter id="OBJECTIVE_COEFFICIENT" value="     0.00000000"/>
                    </listOfParameters>
                </kineticLaw>
            </reaction>
            <reaction id="R_R00511_c" name="Cytidine-5&apos;-monophosphate phosphohydrolase" reversible="false">
                <notes>
                    <body xmlns="http://www.w3.org/1999/xhtml">
                        <p>BIOCYC: RXN-14026</p>
                        <p>BIGG: NTD4, NTD4e, NTD4l, NTD4pp</p>
                        <p>BRENDA: BS93282</p>
                        <p>GENE_ASSOCIATION: Clo1313_3022</p>
                        <p>SUBSYSTEM: Pyrimidine metabolism</p>
                        <p>EC Number: 3.1.3.5     3.1.3.91</p>
                        <p>Confidence level: 2</p>
                        <p>KEGG: R00511</p>
                        <p>MXNREF: MNXR3877</p>
                        <p>RHEA: 29367, 29368, 29369, 29370</p>
                        <p>SEED: rxn00363</p>
                    </body>
                </notes>
                <listOfReactants>
                    <speciesReference species="M_C00001_c" stoichiometry="1"/>
                    <speciesReference species="M_C00055_c" stoichiometry="1"/>
                </listOfReactants>
                <listOfProducts>
                    <speciesReference species="M_C00009_c" stoichiometry="1">
                    </speciesReference>
                    <speciesReference species="M_C00475_c" stoichiometry="1">
                    </speciesReference>
                </listOfProducts>
                <kineticLaw>
                    <math xmlns="http://www.w3.org/1998/Math/MathML">
                        <apply>
                            <ci> LOWER_BOUND </ci>
                            <ci> UPPER_BOUND </ci>
                            <ci> OBJECTIVE_COEFFICIENT </ci>
                        </apply>
                    </math>
                    <listOfParameters>
                        <parameter id="LOWER_BOUND" value="     0.00000000"/>
                        <parameter id="UPPER_BOUND" value="  1000.00000000"/>
                        <parameter id="OBJECTIVE_COEFFICIENT" value="     0.00000000"/>
                    </listOfParameters>
                </kineticLaw>
            </reaction>
            <reaction id="R_R00512_c" name="ATP:CMP phosphotransferase" reversible="false">
                <notes>
                    <body xmlns="http://www.w3.org/1999/xhtml">
                        <p>BIOCYC: RXN-11832</p>
                        <p>BIGG: CYTK1, CYTK1m, CYTK1n</p>
                        <p>BRENDA: BS359742</p>
                        <p>GENE_ASSOCIATION: Clo1313_1512</p>
                        <p>SUBSYSTEM: Pyrimidine metabolism</p>
                        <p>EC Number: 2.7.4.14</p>
                        <p>Confidence level: 2</p>
                        <p>KEGG: R00512</p>
                        <p>METACYC: CMPKI-RXN, RXN-11832</p>
                        <p>MXNREF: MNXR55182</p>
                        <p>RHEA: 11600, 11601, 11602, 11603</p>
                        <p>SEED: rxn00364</p>
                        <p>UPA: UCR00512, UER00641</p>
                    </body>
                </notes>
                <listOfReactants>
                    <speciesReference species="M_C00002_c" stoichiometry="1"/>
                    <speciesReference species="M_C00055_c" stoichiometry="1"/>
                </listOfReactants>
                <listOfProducts>
                    <speciesReference species="M_C00008_c" stoichiometry="1">
                    </speciesReference>
                    <speciesReference species="M_C00112_c" stoichiometry="1">
                    </speciesReference>
                </listOfProducts>
                <kineticLaw>
                    <math xmlns="http://www.w3.org/1998/Math/MathML">
                        <apply>
                            <ci> LOWER_BOUND </ci>
                            <ci> UPPER_BOUND </ci>
                            <ci> OBJECTIVE_COEFFICIENT </ci>
                        </apply>
                    </math>
                    <listOfParameters>
                        <parameter id="LOWER_BOUND" value="     0.00000000"/>
                        <parameter id="UPPER_BOUND" value="  1000.00000000"/>
                        <parameter id="OBJECTIVE_COEFFICIENT" value="     0.00000000"/>
                    </listOfParameters>
                </kineticLaw>
            </reaction>
            <reaction id="R_R00513_c" name="ATP:cytidine 5&apos;-phosphotransferase" reversible="false">
                <notes>
                    <body xmlns="http://www.w3.org/1999/xhtml">
                        <p>BIGG: CYTDK1, CYTDK2m</p>
                        <p>BRENDA: BS357581</p>
                        <p>GENE_ASSOCIATION: Clo1313_1891</p>
                        <p>SUBSYSTEM: Pyrimidine metabolism</p>
                        <p>EC Number: 2.7.1.48</p>
                        <p>Confidence level: 2</p>
                        <p>KEGG: R00513</p>
                        <p>METACYC: CYTIKIN-RXN</p>
                        <p>MXNREF: MNXR1376</p>
                        <p>RHEA: 24674, 24675, 24676, 24677</p>
                        <p>SEED: rxn00365</p>
                        <p>UPA: UCR00513, UER00640</p>
                    </body>
                </notes>
                <listOfReactants>
                    <speciesReference species="M_C00002_c" stoichiometry="1"/>
                    <speciesReference species="M_C00475_c" stoichiometry="1"/>
                </listOfReactants>
                <listOfProducts>
                    <speciesReference species="M_C00008_c" stoichiometry="1">
                    </speciesReference>
                    <speciesReference species="M_C00055_c" stoichiometry="1">
                    </speciesReference>
                    <speciesReference species="M_C00080_c" stoichiometry="1"/>
                </listOfProducts>
                <kineticLaw>
                    <math xmlns="http://www.w3.org/1998/Math/MathML">
                        <apply>
                            <ci> LOWER_BOUND </ci>
                            <ci> UPPER_BOUND </ci>
                            <ci> OBJECTIVE_COEFFICIENT </ci>
                        </apply>
                    </math>
                    <listOfParameters>
                        <parameter id="LOWER_BOUND" value="     0.00000000"/>
                        <parameter id="UPPER_BOUND" value="  1000.00000000"/>
                        <parameter id="OBJECTIVE_COEFFICIENT" value="     0.00000000"/>
                    </listOfParameters>
                </kineticLaw>
            </reaction>
            <reaction id="R_R00516_c" name="UTP:cytidine 5&apos;-phosphotransferase" reversible="false">
                <notes>
                    <body xmlns="http://www.w3.org/1999/xhtml">
                        <p>GENE_ASSOCIATION: Clo1313_1891</p>
                        <p>KEGG: R00516</p>
                        <p>MXNREF: MNXR59163</p>
                        <p>SEED: rxn00368</p>
                        <p>SUBSYSTEM: Pyrimidine metabolism</p>
                        <p>EC Number: 2.7.1.48</p>
                        <p>Confidence level: 2</p>
                    </body>
                </notes>
                <listOfReactants>
                    <speciesReference species="M_C00075_c" stoichiometry="1"/>
                    <speciesReference species="M_C00475_c" stoichiometry="1"/>
                </listOfReactants>
                <listOfProducts>
                    <speciesReference species="M_C00015_c" stoichiometry="1">
                    </speciesReference>
                    <speciesReference species="M_C00080_c" stoichiometry="1"/>
                    <speciesReference species="M_C00055_c" stoichiometry="1">
                    </speciesReference>
                </listOfProducts>
                <kineticLaw>
                    <math xmlns="http://www.w3.org/1998/Math/MathML">
                        <apply>
                            <ci> LOWER_BOUND </ci>
                            <ci> UPPER_BOUND </ci>
                            <ci> OBJECTIVE_COEFFICIENT </ci>
                        </apply>
                    </math>
                    <listOfParameters>
                        <parameter id="LOWER_BOUND" value="     0.00000000"/>
                        <parameter id="UPPER_BOUND" value="  1000.00000000"/>
                        <parameter id="OBJECTIVE_COEFFICIENT" value="     0.00000000"/>
                    </listOfParameters>
                </kineticLaw>
            </reaction>
            <reaction id="R_R00517_c" name="GTP:cytidine 5&apos;-phosphotransferase" reversible="false">
                <notes>
                    <body xmlns="http://www.w3.org/1999/xhtml">
                        <p>BIGG: CYTDK2</p>
                        <p>GENE_ASSOCIATION: Clo1313_1891</p>
                        <p>SUBSYSTEM: Pyrimidine metabolism</p>
                        <p>EC Number: 2.7.1.48</p>
                        <p>Confidence level: 2</p>
                        <p>KEGG: R00517</p>
                        <p>METACYC: CYTIDINEKIN-RXN</p>
                        <p>MXNREF: MNXR55181</p>
                        <p>RHEA: 28162, 28163, 28164, 28165</p>
                        <p>SEED: rxn00369</p>
                    </body>
                </notes>
                <listOfReactants>
                    <speciesReference species="M_C00044_c" stoichiometry="1"/>
                    <speciesReference species="M_C00475_c" stoichiometry="1"/>
                </listOfReactants>
                <listOfProducts>
                    <speciesReference species="M_C00035_c" stoichiometry="1">
                    </speciesReference>
                    <speciesReference species="M_C00080_c" stoichiometry="1"/>
                    <speciesReference species="M_C00055_c" stoichiometry="1">
                    </speciesReference>
                </listOfProducts>
                <kineticLaw>
                    <math xmlns="http://www.w3.org/1998/Math/MathML">
                        <apply>
                            <ci> LOWER_BOUND </ci>
                            <ci> UPPER_BOUND </ci>
                            <ci> OBJECTIVE_COEFFICIENT </ci>
                        </apply>
                    </math>
                    <listOfParameters>
                        <parameter id="LOWER_BOUND" value=" -1000.00000000"/>
                        <parameter id="UPPER_BOUND" value="  1000.00000000"/>
                        <parameter id="OBJECTIVE_COEFFICIENT" value="     0.00000000"/>
                    </listOfParameters>
                </kineticLaw>
            </reaction>
            <reaction id="R_R00529_c" name="ATP:sulfate adenylyltransferase" reversible="false">
                <notes>
                    <body xmlns="http://www.w3.org/1999/xhtml">
                        <p>BIOCYC: SULFATE-ADENYLYLTRANS-RXN</p>
                        <p>BIGG: SADT</p>
                        <p>BIOPATH: RXN01162</p>
                        <p>BRENDA: BR47884</p>
                        <p>GENE_ASSOCIATION: Clo1313_0120 or Clo1313_0119</p>
                        <p>SUBSYSTEM: Purine metabolism</p>
                        <p>EC Number: 2.7.7.4</p>
                        <p>Confidence level: 2</p>
                        <p>KEGG: R00529</p>
                        <p>METACYC: SULFATE-ADENYLYLTRANS-RXN</p>
                        <p>MXNREF: MNXR4764</p>
                        <p>REACTOME: REACT_100457, REACT_102507, REACT_107060, REACT_157363, REACT_27213, REACT_61348, REACT_6767, REACT_77434, REACT_80389, REACT_82490, REACT_86638, REACT_87546, REACT_89970, REACT_90306, REACT_93350</p>
                        <p>RHEA: 18133, 18134, 18135, 18136</p>
                        <p>SEED: rxn00379</p>
                        <p>UPA: UCR00529, UER00204</p>
                    </body>
                </notes>
                <listOfReactants>
                    <speciesReference species="M_C00002_c" stoichiometry="1"/>
                    <speciesReference species="M_C00080_c" stoichiometry="1"/>
                    <speciesReference species="M_C00059_c" stoichiometry="1"/>
                </listOfReactants>
                <listOfProducts>
                    <speciesReference species="M_C00013_c" stoichiometry="1">
                    </speciesReference>
                    <speciesReference species="M_C00224_c" stoichiometry="1">
                    </speciesReference>
                </listOfProducts>
                <kineticLaw>
                    <math xmlns="http://www.w3.org/1998/Math/MathML">
                        <apply>
                            <ci> LOWER_BOUND </ci>
                            <ci> UPPER_BOUND </ci>
                            <ci> OBJECTIVE_COEFFICIENT </ci>
                        </apply>
                    </math>
                    <listOfParameters>
                        <parameter id="LOWER_BOUND" value="     0.00000000"/>
                        <parameter id="UPPER_BOUND" value="  1000.00000000"/>
                        <parameter id="OBJECTIVE_COEFFICIENT" value="     0.00000000"/>
                    </listOfParameters>
                </kineticLaw>
            </reaction>
            <reaction id="R_R00549_c" name="ATP:riboflavin 5&apos;-phosphotransferase" reversible="false">
                <notes>
                    <body xmlns="http://www.w3.org/1999/xhtml">
                        <p>BIOCYC: RIBOFLAVINKIN-RXN</p>
                        <p>BIGG: RBFK, RBFKm</p>
                        <p>BRENDA: BR47765</p>
                        <p>GENE_ASSOCIATION: Clo1313_1229 or Clo1313_1233</p>
                        <p>SUBSYSTEM: Riboflavin metabolism</p>
                        <p>EC Number: 2.7.1.26</p>
                        <p>Confidence level: 2</p>
                        <p>KEGG: R00549</p>
                        <p>METACYC: RIBOFLAVINKIN-RXN</p>
                        <p>MXNREF: MNXR55877</p>
                        <p>REACTOME: REACT_106998, REACT_11232, REACT_126494, REACT_154536, REACT_32117, REACT_33404, REACT_34687, REACT_80178, REACT_83152, REACT_84159, REACT_84393, REACT_89808, REACT_95970, REACT_99014, REACT_99698</p>
                        <p>RHEA: 14357, 14358, 14359, 14360</p>
                        <p>SEED: rxn00392</p>
                        <p>UPA: UCR00549, UER00406</p>
                    </body>
                </notes>
                <listOfReactants>
                    <speciesReference species="M_C00002_c" stoichiometry="1"/>
                    <speciesReference species="M_C00255_c" stoichiometry="1"/>
                </listOfReactants>
                <listOfProducts>
                    <speciesReference species="M_C00008_c" stoichiometry="1">
                    </speciesReference>
                    <speciesReference species="M_C00080_c" stoichiometry="1"/>
                    <speciesReference species="M_C00061_c" stoichiometry="1">
                    </speciesReference>
                </listOfProducts>
                <kineticLaw>
                    <math xmlns="http://www.w3.org/1998/Math/MathML">
                        <apply>
                            <ci> LOWER_BOUND </ci>
                            <ci> UPPER_BOUND </ci>
                            <ci> OBJECTIVE_COEFFICIENT </ci>
                        </apply>
                    </math>
                    <listOfParameters>
                        <parameter id="LOWER_BOUND" value="     0.00000000"/>
                        <parameter id="UPPER_BOUND" value="  1000.00000000"/>
                        <parameter id="OBJECTIVE_COEFFICIENT" value="     0.00000000"/>
                    </listOfParameters>
                </kineticLaw>
            </reaction>
            <reaction id="R_R00568_c" name="CTP aminohydrolase" reversible="false">
                <notes>
                    <body xmlns="http://www.w3.org/1999/xhtml">
                        <p>BIOCYC: RXN-14118</p>
                        <p>BIGG: DCTPD2</p>
                        <p>GENE_ASSOCIATION: Clo1313_2239</p>
                        <p>SUBSYSTEM: Pyrimidine metabolism</p>
                        <p>EC Number: 3.5.4.13</p>
                        <p>Confidence level: 2</p>
                        <p>KEGG: R00568</p>
                        <p>MXNREF: MNXR1476</p>
                        <p>RHEA: 30335, 30336, 30337, 30338</p>
                        <p>SEED: rxn00407</p>
                    </body>
                </notes>
                <listOfReactants>
                    <speciesReference species="M_C00001_c" stoichiometry="1"/>
                    <speciesReference species="M_C00080_c" stoichiometry="1"/>
                    <speciesReference species="M_C00063_c" stoichiometry="1"/>
                </listOfReactants>
                <listOfProducts>
                    <speciesReference species="M_C00014_c" stoichiometry="1">
                    </speciesReference>
                    <speciesReference species="M_C00075_c" stoichiometry="1">
                    </speciesReference>
                </listOfProducts>
                <kineticLaw>
                    <math xmlns="http://www.w3.org/1998/Math/MathML">
                        <apply>
                            <ci> LOWER_BOUND </ci>
                            <ci> UPPER_BOUND </ci>
                            <ci> OBJECTIVE_COEFFICIENT </ci>
                        </apply>
                    </math>
                    <listOfParameters>
                        <parameter id="LOWER_BOUND" value="     0.00000000"/>
                        <parameter id="UPPER_BOUND" value="  1000.00000000"/>
                        <parameter id="OBJECTIVE_COEFFICIENT" value="     0.00000000"/>
                    </listOfParameters>
                </kineticLaw>
            </reaction>
            <reaction id="R_R00570_c" name="ATP:CDP phosphotransferase" reversible="false">
                <notes>
                    <body xmlns="http://www.w3.org/1999/xhtml">
                        <p>BIOCYC: CDPKIN-RXN</p>
                        <p>BIGG: NDPK3, NDPK3m, NDPK3n</p>
                        <p>BIOPATH: RXN01332</p>
                        <p>BRENDA: BS358244</p>
                        <p>GENE_ASSOCIATION: Clo1313_1508</p>
                        <p>SUBSYSTEM: Pyrimidine metabolism</p>
                        <p>EC Number: 2.7.4.6</p>
                        <p>Confidence level: 2</p>
                        <p>KEGG: R00570</p>
                        <p>METACYC: CDPKIN-RXN</p>
                        <p>MXNREF: MNXR55760</p>
                        <p>RHEA: 25237, 25238, 25239, 25240</p>
                        <p>SEED: rxn00409</p>
                        <p>UPA: UCR00570, UER00642</p>
                    </body>
                </notes>
                <listOfReactants>
                    <speciesReference species="M_C00002_c" stoichiometry="1"/>
                    <speciesReference species="M_C00112_c" stoichiometry="1"/>
                </listOfReactants>
                <listOfProducts>
                    <speciesReference species="M_C00008_c" stoichiometry="1">
                    </speciesReference>
                    <speciesReference species="M_C00063_c" stoichiometry="1">
                    </speciesReference>
                </listOfProducts>
                <kineticLaw>
                    <math xmlns="http://www.w3.org/1998/Math/MathML">
                        <apply>
                            <ci> LOWER_BOUND </ci>
                            <ci> UPPER_BOUND </ci>
                            <ci> OBJECTIVE_COEFFICIENT </ci>
                        </apply>
                    </math>
                    <listOfParameters>
                        <parameter id="LOWER_BOUND" value="     0.00000000"/>
                        <parameter id="UPPER_BOUND" value="  1000.00000000"/>
                        <parameter id="OBJECTIVE_COEFFICIENT" value="     0.00000000"/>
                    </listOfParameters>
                </kineticLaw>
            </reaction>
            <reaction id="R_R00571_c" name="UTP:ammonia ligase (ADP-forming)" reversible="false">
                <notes>
                    <body xmlns="http://www.w3.org/1999/xhtml">
                        <p>BIOCYC: CTPSYN-RXN</p>
                        <p>BIGG: CTPS1</p>
                        <p>BRENDA: BR48389, BS363669</p>
                        <p>GENE_ASSOCIATION: Clo1313_2597</p>
                        <p>SUBSYSTEM: Pyrimidine metabolism</p>
                        <p>EC Number: 6.3.4.2</p>
                        <p>Confidence level: 2</p>
                        <p>KEGG: R00571</p>
                        <p>MXNREF: MNXR1317</p>
                        <p>RHEA: 16597, 16598, 16599, 16600</p>
                        <p>SEED: rxn00410</p>
                        <p>UPA: UCR00571, UER00277</p>
                    </body>
                </notes>
                <listOfReactants>
                    <speciesReference species="M_C00002_c" stoichiometry="1"/>
                    <speciesReference species="M_C00014_c" stoichiometry="1"/>
                    <speciesReference species="M_C00075_c" stoichiometry="1"/>
                </listOfReactants>
                <listOfProducts>
                    <speciesReference species="M_C00008_c" stoichiometry="1">
                    </speciesReference>
                    <speciesReference species="M_C00080_c" stoichiometry="2"/>
                    <speciesReference species="M_C00009_c" stoichiometry="1">
                    </speciesReference>
                    <speciesReference species="M_C00063_c" stoichiometry="1">
                    </speciesReference>
                </listOfProducts>
                <kineticLaw>
                    <math xmlns="http://www.w3.org/1998/Math/MathML">
                        <apply>
                            <ci> LOWER_BOUND </ci>
                            <ci> UPPER_BOUND </ci>
                            <ci> OBJECTIVE_COEFFICIENT </ci>
                        </apply>
                    </math>
                    <listOfParameters>
                        <parameter id="LOWER_BOUND" value="     0.00000000"/>
                        <parameter id="UPPER_BOUND" value="  1000.00000000"/>
                        <parameter id="OBJECTIVE_COEFFICIENT" value="     0.00000000"/>
                    </listOfParameters>
                </kineticLaw>
            </reaction>
            <reaction id="R_R00573_c" name="UTP:L-glutamine amido-ligase (ADP-forming)" reversible="false">
                <notes>
                    <body xmlns="http://www.w3.org/1999/xhtml">
                        <p>BIOCYC: CTPSYN-RXN</p>
                        <p>BIGG: CTPS2</p>
                        <p>BIOPATH: RXN00356</p>
                        <p>BRENDA: BS398810</p>
                        <p>GENE_ASSOCIATION: Clo1313_2597</p>
                        <p>SUBSYSTEM: Pyrimidine metabolism</p>
                        <p>EC Number: 6.3.4.2</p>
                        <p>Confidence level: 2</p>
                        <p>KEGG: R00573</p>
                        <p>METACYC: CTPSYN-RXN</p>
                        <p>MXNREF: MNXR32700</p>
                        <p>REACTOME: REACT_101507, REACT_102874, REACT_108024, REACT_109358, REACT_114925, REACT_126024, REACT_138599, REACT_140540, REACT_141130, REACT_143738, REACT_21305, REACT_29290, REACT_33151, REACT_574, REACT_77819, REACT_78348, REACT_78357, REACT_79156, REACT_79789, REACT_81861, REACT_83666, REACT_85039, REACT_85189, REACT_89739, REACT_89978, REACT_96180, REACT_96817, REACT_98673</p>
                        <p>RHEA: 26426, 26427, 26428, 26429</p>
                        <p>SEED: rxn00412, rxn11276</p>
                    </body>
                </notes>
                <listOfReactants>
                    <speciesReference species="M_C00001_c" stoichiometry="1"/>
                    <speciesReference species="M_C00002_c" stoichiometry="1"/>
                    <speciesReference species="M_C00064_c" stoichiometry="1"/>
                    <speciesReference species="M_C00075_c" stoichiometry="1"/>
                </listOfReactants>
                <listOfProducts>
                    <speciesReference species="M_C00008_c" stoichiometry="1">
                    </speciesReference>
                    <speciesReference species="M_C00080_c" stoichiometry="2"/>
                    <speciesReference species="M_C00009_c" stoichiometry="1">
                    </speciesReference>
                    <speciesReference species="M_C00025_c" stoichiometry="1">
                    </speciesReference>
                    <speciesReference species="M_C00063_c" stoichiometry="1">
                    </speciesReference>
                </listOfProducts>
                <kineticLaw>
                    <math xmlns="http://www.w3.org/1998/Math/MathML">
                        <apply>
                            <ci> LOWER_BOUND </ci>
                            <ci> UPPER_BOUND </ci>
                            <ci> OBJECTIVE_COEFFICIENT </ci>
                        </apply>
                    </math>
                    <listOfParameters>
                        <parameter id="LOWER_BOUND" value="     0.00000000"/>
                        <parameter id="UPPER_BOUND" value="  1000.00000000"/>
                        <parameter id="OBJECTIVE_COEFFICIENT" value="     0.00000000"/>
                    </listOfParameters>
                </kineticLaw>
            </reaction>
            <reaction id="R_R00575_c" name="hydrogen-carbonate:L-glutamine amido-ligase (ADP-forming, carbamate-phosphorylating)" reversible="false">
                <notes>
                    <body xmlns="http://www.w3.org/1999/xhtml">
                        <p>BIOCYC: CARBPSYN-RXN</p>
                        <p>BRENDA: BR152, BS398777</p>
                        <p>GENE_ASSOCIATION: Clo1313_2560 or Clo1313_2559 or Clo1313_1268 or Clo1313_1267</p>
                        <p>SUBSYSTEM: Pyrimidine metabolism</p>
                        <p>EC Number: 6.3.5.5</p>
                        <p>Confidence level: 2</p>
                        <p>KEGG: R00575</p>
                        <p>METACYC: CARBPSYN-RXN</p>
                        <p>MXNREF: MNXR33037</p>
                        <p>REACTOME: REACT_115736, REACT_130843, REACT_135238, REACT_144136, REACT_153425, REACT_154875, REACT_157246, REACT_28976, REACT_30926, REACT_478, REACT_77966, REACT_79566, REACT_86599, REACT_86815, REACT_88920, REACT_89432, REACT_90448, REACT_94822, REACT_96943</p>
                        <p>RHEA: 18633, 18634, 18635, 18636, 24654</p>
                    </body>
                </notes>
                <listOfReactants>
                    <speciesReference species="M_C00001_c" stoichiometry="1"/>
                    <speciesReference species="M_C00002_c" stoichiometry="2"/>
                    <speciesReference species="M_C00011_c" stoichiometry="1"/>
                    <speciesReference species="M_C00064_c" stoichiometry="1"/>
                </listOfReactants>
                <listOfProducts>
                    <speciesReference species="M_C00008_c" stoichiometry="2">
                    </speciesReference>
                    <speciesReference species="M_C00009_c" stoichiometry="1">
                    </speciesReference>
                    <speciesReference species="M_C00025_c" stoichiometry="1">
                    </speciesReference>
                    <speciesReference species="M_C00080_c" stoichiometry="2"/>
                    <speciesReference species="M_C00169_c" stoichiometry="1">
                    </speciesReference>
                </listOfProducts>
                <kineticLaw>
                    <math xmlns="http://www.w3.org/1998/Math/MathML">
                        <apply>
                            <ci> LOWER_BOUND </ci>
                            <ci> UPPER_BOUND </ci>
                            <ci> OBJECTIVE_COEFFICIENT </ci>
                        </apply>
                    </math>
                    <listOfParameters>
                        <parameter id="LOWER_BOUND" value="     0.00000000"/>
                        <parameter id="UPPER_BOUND" value="  1000.00000000"/>
                        <parameter id="OBJECTIVE_COEFFICIENT" value="     0.00000000"/>
                    </listOfParameters>
                </kineticLaw>
            </reaction>
            <reaction id="R_R00578_c" name="L-aspartate:L-glutamine amido-ligase (AMP-forming)" reversible="false">
                <notes>
                    <body xmlns="http://www.w3.org/1999/xhtml">
                        <p>BIOCYC: ASNSYNB-RXN</p>
                        <p>BIGG: ASNS1</p>
                        <p>BRENDA: BR151, BS369167</p>
                        <p>GENE_ASSOCIATION: Clo1313_1681 or Clo1313_2163</p>
                        <p>SUBSYSTEM: Alanine, aspartate and glutamate metabolism</p>
                        <p>EC Number: 6.3.5.4</p>
                        <p>Confidence level: 2</p>
                        <p>KEGG: R00578</p>
                        <p>METACYC: ASNSYNB-RXN</p>
                        <p>MXNREF: MNXR33036</p>
                        <p>REACTOME: REACT_102336, REACT_107530, REACT_277, REACT_30477, REACT_30900, REACT_31824, REACT_31879, REACT_34512, REACT_79980, REACT_80145, REACT_81036, REACT_86665, REACT_91813, REACT_94577, REACT_95520</p>
                        <p>RHEA: 12228, 12229, 12230, 12231, 24877</p>
                        <p>SEED: rxn00416, rxn11214</p>
                        <p>UPA: UCR00578, UER00195</p>
                    </body>
                </notes>
                <listOfReactants>
                    <speciesReference species="M_C00001_c" stoichiometry="1"/>
                    <speciesReference species="M_C00002_c" stoichiometry="1"/>
                    <speciesReference species="M_C00049_c" stoichiometry="1"/>
                    <speciesReference species="M_C00064_c" stoichiometry="1"/>
                </listOfReactants>
                <listOfProducts>
                    <speciesReference species="M_C00013_c" stoichiometry="1">
                    </speciesReference>
                    <speciesReference species="M_C00020_c" stoichiometry="1">
                    </speciesReference>
                    <speciesReference species="M_C00025_c" stoichiometry="1">
                    </speciesReference>
                    <speciesReference species="M_C00152_c" stoichiometry="1">
                    </speciesReference>
                </listOfProducts>
                <kineticLaw>
                    <math xmlns="http://www.w3.org/1998/Math/MathML">
                        <apply>
                            <ci> LOWER_BOUND </ci>
                            <ci> UPPER_BOUND </ci>
                            <ci> OBJECTIVE_COEFFICIENT </ci>
                        </apply>
                    </math>
                    <listOfParameters>
                        <parameter id="LOWER_BOUND" value="     0.00000000"/>
                        <parameter id="UPPER_BOUND" value="  1000.00000000"/>
                        <parameter id="OBJECTIVE_COEFFICIENT" value="     0.00000000"/>
                    </listOfParameters>
                </kineticLaw>
            </reaction>
            <reaction id="R_R00582_c" name="O-phospho-L-serine phosphohydrolase" reversible="false">
                <notes>
                    <body xmlns="http://www.w3.org/1999/xhtml">
                        <p>BIOCYC: RXN0-5114</p>
                        <p>SUBSYSTEM: Glycine, serine and threonine metabolism</p>
                        <p>EC Number: 3.1.3.3</p>
                        <p>Confidence level: 0</p>
                        <p>KEGG: R00582</p>
                    </body>
                </notes>
                <listOfReactants>
                    <speciesReference species="M_C00001_c" stoichiometry="1"/>
                    <speciesReference species="M_C01005_c" stoichiometry="1"/>
                </listOfReactants>
                <listOfProducts>
                    <speciesReference species="M_C00065_c" stoichiometry="1">
                    </speciesReference>
                    <speciesReference species="M_C00009_c" stoichiometry="1">
                    </speciesReference>
                </listOfProducts>
                <kineticLaw>
                    <math xmlns="http://www.w3.org/1998/Math/MathML">
                        <apply>
                            <ci> LOWER_BOUND </ci>
                            <ci> UPPER_BOUND </ci>
                            <ci> OBJECTIVE_COEFFICIENT </ci>
                        </apply>
                    </math>
                    <listOfParameters>
                        <parameter id="LOWER_BOUND" value="     0.00000000"/>
                        <parameter id="UPPER_BOUND" value="  1000.00000000"/>
                        <parameter id="OBJECTIVE_COEFFICIENT" value="     0.00000000"/>
                    </listOfParameters>
                </kineticLaw>
            </reaction>
            <reaction id="R_R00585_c" name="L-Serine:pyruvate aminotransferase" reversible="true">
                <notes>
                    <body xmlns="http://www.w3.org/1999/xhtml">
                        <p>GENE_ASSOCIATION: Clo1313_1964</p>
                        <p>SUBSYSTEM: Glycine, serine and threonine metabolism</p>
                        <p>EC Number: 2.6.1.51</p>
                        <p>Confidence level: 2</p>
                        <p>KEGG: R00585</p>
                    </body>
                </notes>
                <listOfReactants>
                    <speciesReference species="M_C00022_c" stoichiometry="1"/>
                    <speciesReference species="M_C00065_c" stoichiometry="1"/>
                </listOfReactants>
                <listOfProducts>
                    <speciesReference species="M_C00041_c" stoichiometry="1">
                    </speciesReference>
                    <speciesReference species="M_C00168_c" stoichiometry="1">
                    </speciesReference>
                </listOfProducts>
                <kineticLaw>
                    <math xmlns="http://www.w3.org/1998/Math/MathML">
                        <apply>
                            <ci> LOWER_BOUND </ci>
                            <ci> UPPER_BOUND </ci>
                            <ci> OBJECTIVE_COEFFICIENT </ci>
                        </apply>
                    </math>
                    <listOfParameters>
                        <parameter id="LOWER_BOUND" value=" -1000.00000000"/>
                        <parameter id="UPPER_BOUND" value="  1000.00000000"/>
                        <parameter id="OBJECTIVE_COEFFICIENT" value="     0.00000000"/>
                    </listOfParameters>
                </kineticLaw>
            </reaction>
            <reaction id="R_R00586_c" name="acetyl-CoA:L-serine O-acetyltransferase" reversible="false">
                <notes>
                    <body xmlns="http://www.w3.org/1999/xhtml">
                        <p>BIOCYC: SERINE-O-ACETTRAN-RXN</p>
                        <p>BIGG: SERAT, SERATi</p>
                        <p>BIOPATH: RXN01325</p>
                        <p>BRENDA: BR44030</p>
                        <p>GENE_ASSOCIATION: Clo1313_2724</p>
                        <p>SUBSYSTEM: Cysteine and methionine metabolism</p>
                        <p>EC Number: 2.3.1.30</p>
                        <p>Confidence level: 2</p>
                        <p>KEGG: R00586</p>
                        <p>METACYC: SERINE-O-ACETTRAN-RXN</p>
                        <p>MXNREF: MNXR4808</p>
                        <p>REACTOME: REACT_27240</p>
                        <p>RHEA: 24560, 24561, 24562, 24563</p>
                        <p>SEED: rxn00423</p>
                        <p>UPA: UCR00586, UER00199</p>
                    </body>
                </notes>
                <listOfReactants>
                    <speciesReference species="M_C00024_c" stoichiometry="1"/>
                    <speciesReference species="M_C00065_c" stoichiometry="1"/>
                </listOfReactants>
                <listOfProducts>
                    <speciesReference species="M_C00010_c" stoichiometry="1">
                    </speciesReference>
                    <speciesReference species="M_C00979_c" stoichiometry="1">
                    </speciesReference>
                </listOfProducts>
                <kineticLaw>
                    <math xmlns="http://www.w3.org/1998/Math/MathML">
                        <apply>
                            <ci> LOWER_BOUND </ci>
                            <ci> UPPER_BOUND </ci>
                            <ci> OBJECTIVE_COEFFICIENT </ci>
                        </apply>
                    </math>
                    <listOfParameters>
                        <parameter id="LOWER_BOUND" value="     0.00000000"/>
                        <parameter id="UPPER_BOUND" value="  1000.00000000"/>
                        <parameter id="OBJECTIVE_COEFFICIENT" value="     0.00000000"/>
                    </listOfParameters>
                </kineticLaw>
            </reaction>
            <reaction id="R_R00588_c" name="L-Serine:glyoxylate aminotransferase" reversible="false">
                <notes>
                    <body xmlns="http://www.w3.org/1999/xhtml">
                        <p>BRENDA: BR47394</p>
                        <p>GENE_ASSOCIATION: Clo1313_1964</p>
                        <p>SUBSYSTEM: Glycine, serine and threonine metabolism</p>
                        <p>EC Number: 2.6.1.45</p>
                        <p>Confidence level: 1</p>
                        <p>RAT Note: Both genes are annotated for slightly different reactions in NCBI. 1964 predicted by KEGG, 1155 by biomodels. I made this reaction irreversible to alleviate futile cycle between alanine, serine, glyoxylate, pyruvate, hydroxypyruvate, and glycine</p>
                        <p>KEGG: R00588</p>
                        <p>METACYC: SERINE--GLYOXYLATE-AMINOTRANSFERASE-RXN, SERINE-GLYOXYLATE-AMINOTRANSFERASE-RXN</p>
                        <p>MXNREF: MNXR5465</p>
                        <p>RHEA: 19125, 19126, 19127, 19128</p>
                        <p>SEED: rxn00424</p>
                    </body>
                </notes>
                <listOfReactants>
                    <speciesReference species="M_C00048_c" stoichiometry="1"/>
                    <speciesReference species="M_C00065_c" stoichiometry="1"/>
                </listOfReactants>
                <listOfProducts>
                    <speciesReference species="M_C00037_c" stoichiometry="1">
                    </speciesReference>
                    <speciesReference species="M_C00168_c" stoichiometry="1">
                    </speciesReference>
                </listOfProducts>
                <kineticLaw>
                    <math xmlns="http://www.w3.org/1998/Math/MathML">
                        <apply>
                            <ci> LOWER_BOUND </ci>
                            <ci> UPPER_BOUND </ci>
                            <ci> OBJECTIVE_COEFFICIENT </ci>
                        </apply>
                    </math>
                    <listOfParameters>
                        <parameter id="LOWER_BOUND" value="     0.00000000"/>
                        <parameter id="UPPER_BOUND" value="  1000.00000000"/>
                        <parameter id="OBJECTIVE_COEFFICIENT" value="     0.00000000"/>
                    </listOfParameters>
                </kineticLaw>
            </reaction>
            <reaction id="R_R00615_c" name="Thiamin diphosphate phosphohydrolase" reversible="false">
                <notes>
                    <body xmlns="http://www.w3.org/1999/xhtml">
                        <p>GENE_ASSOCIATION: Clo1313_2044</p>
                        <p>SUBSYSTEM: Thiamine metabolism</p>
                        <p>EC Number: 3.6.1.15</p>
                        <p>Confidence level: 1</p>
                        <p>KEGG: R00615</p>
                    </body>
                </notes>
                <listOfReactants>
                    <speciesReference species="M_C00001_c" stoichiometry="1"/>
                    <speciesReference species="M_C00068_c" stoichiometry="1"/>
                </listOfReactants>
                <listOfProducts>
                    <speciesReference species="M_C00009_c" stoichiometry="1">
                    </speciesReference>
                    <speciesReference species="M_C00080_c" stoichiometry="1"/>
                    <speciesReference species="M_C01081_c" stoichiometry="1">
                    </speciesReference>
                </listOfProducts>
                <kineticLaw>
                    <math xmlns="http://www.w3.org/1998/Math/MathML">
                        <apply>
                            <ci> LOWER_BOUND </ci>
                            <ci> UPPER_BOUND </ci>
                            <ci> OBJECTIVE_COEFFICIENT </ci>
                        </apply>
                    </math>
                    <listOfParameters>
                        <parameter id="LOWER_BOUND" value="     0.00000000"/>
                        <parameter id="UPPER_BOUND" value="  1000.00000000"/>
                        <parameter id="OBJECTIVE_COEFFICIENT" value="     0.00000000"/>
                    </listOfParameters>
                </kineticLaw>
            </reaction>
            <reaction id="R_R00616_c" name="ATP:thiamine-diphosphate phosphotransferase" reversible="false">
                <notes>
                    <body xmlns="http://www.w3.org/1999/xhtml">
                        <p>BIGG: TMDPPK</p>
                        <p>BRENDA: BR48072</p>
                        <p>GENE_ASSOCIATION: Clo1313_1660</p>
                        <p>SUBSYSTEM: Thiamine metabolism</p>
                        <p>EC Number: 2.7.4.15        2.7.6.2</p>
                        <p>Confidence level: 2</p>
                        <p>KEGG: R00616</p>
                        <p>METACYC: THIAMIN-DIPHOSPHATE-KINASE-RXN</p>
                        <p>MXNREF: MNXR55955</p>
                        <p>REACTOME: REACT_25070</p>
                        <p>RHEA: 11240, 11241, 11242, 11243</p>
                        <p>SEED: rxn00437</p>
                    </body>
                </notes>
                <listOfReactants>
                    <speciesReference species="M_C00002_c" stoichiometry="1"/>
                    <speciesReference species="M_C00068_c" stoichiometry="1"/>
                </listOfReactants>
                <listOfProducts>
                    <speciesReference species="M_C00008_c" stoichiometry="1">
                    </speciesReference>
                    <speciesReference species="M_C03028_c" stoichiometry="1">
                    </speciesReference>
                </listOfProducts>
                <kineticLaw>
                    <math xmlns="http://www.w3.org/1998/Math/MathML">
                        <apply>
                            <ci> LOWER_BOUND </ci>
                            <ci> UPPER_BOUND </ci>
                            <ci> OBJECTIVE_COEFFICIENT </ci>
                        </apply>
                    </math>
                    <listOfParameters>
                        <parameter id="LOWER_BOUND" value="     0.00000000"/>
                        <parameter id="UPPER_BOUND" value="  1000.00000000"/>
                        <parameter id="OBJECTIVE_COEFFICIENT" value="     0.00000000"/>
                    </listOfParameters>
                </kineticLaw>
            </reaction>
            <reaction id="R_R00619_c" name="ATP:thiamine diphosphotransferase" reversible="false">
                <notes>
                    <body xmlns="http://www.w3.org/1999/xhtml">
                        <p>BIOCYC: THIAMIN-PYROPHOSPHOKINASE-RXN</p>
                        <p>GENE_ASSOCIATION: Clo1313_1660</p>
                        <p>SUBSYSTEM: Thiamine metabolism</p>
                        <p>EC Number: 2.7.6.2</p>
                        <p>Confidence level: 2</p>
                        <p>KEGG: R00619</p>
                        <p>MXNREF: MNXR59170</p>
                    </body>
                </notes>
                <listOfReactants>
                    <speciesReference species="M_C00002_c" stoichiometry="1"/>
                    <speciesReference species="M_C00378_c" stoichiometry="1"/>
                </listOfReactants>
                <listOfProducts>
                    <speciesReference species="M_C00020_c" stoichiometry="1">
                    </speciesReference>
                    <speciesReference species="M_C00080_c" stoichiometry="1"/>
                    <speciesReference species="M_C00068_c" stoichiometry="1">
                    </speciesReference>
                </listOfProducts>
                <kineticLaw>
                    <math xmlns="http://www.w3.org/1998/Math/MathML">
                        <apply>
                            <ci> LOWER_BOUND </ci>
                            <ci> UPPER_BOUND </ci>
                            <ci> OBJECTIVE_COEFFICIENT </ci>
                        </apply>
                    </math>
                    <listOfParameters>
                        <parameter id="LOWER_BOUND" value="     0.00000000"/>
                        <parameter id="UPPER_BOUND" value="  1000.00000000"/>
                        <parameter id="OBJECTIVE_COEFFICIENT" value="     0.00000000"/>
                    </listOfParameters>
                </kineticLaw>
            </reaction>
            <reaction id="R_R00658_c" name="2-phospho-D-glycerate hydro-lyase (phosphoenolpyruvate-forming)" reversible="true">
                <notes>
                    <body xmlns="http://www.w3.org/1999/xhtml">
                        <p>BIOCYC: 2PGADEHYDRAT-RXN</p>
                        <p>BIGG: ENO</p>
                        <p>BIOPATH: RXN01306</p>
                        <p>BRENDA: BR3384, BS18653</p>
                        <p>GENE_ASSOCIATION: Clo1313_2090</p>
                        <p>SUBSYSTEM: Glycolysis / Gluconeogenesis</p>
                        <p>EC Number: 4.2.1.11</p>
                        <p>Confidence level: 4</p>
                        <p>iAT_CORE: GG10r</p>
                        <p>KEGG: R00658</p>
                        <p>METACYC: 2PGADEHYDRAT-RXN</p>
                        <p>MXNREF: MNXR1898</p>
                        <p>REACTOME: REACT_104653, REACT_106080, REACT_107128, REACT_107686, REACT_112691, REACT_112925, REACT_113666, REACT_114051, REACT_114214, REACT_114276, REACT_114578, REACT_115250, REACT_115806, REACT_116100, REACT_128749, REACT_129898, REACT_132882, REACT_134804, REACT_1400, REACT_2018, REACT_28235, REACT_28558, REACT_30318, REACT_77297, REACT_78560, REACT_80918, REACT_82246, REACT_83225, REACT_87340, REACT_88320, REACT_90607, REACT_91534, REACT_93012, REACT_98091, REACT_98214</p>
                        <p>RHEA: 10164, 10165, 10166, 10167</p>
                        <p>SEED: rxn00459</p>
                        <p>UPA: UCR00658, UER00187</p>
                    </body>
                </notes>
                <listOfReactants>
                    <speciesReference species="M_C00631_c" stoichiometry="1"/>
                </listOfReactants>
                <listOfProducts>
                    <speciesReference species="M_C00001_c" stoichiometry="1">
                    </speciesReference>
                    <speciesReference species="M_C00074_c" stoichiometry="1">
                    </speciesReference>
                </listOfProducts>
                <kineticLaw>
                    <math xmlns="http://www.w3.org/1998/Math/MathML">
                        <apply>
                            <ci> LOWER_BOUND </ci>
                            <ci> UPPER_BOUND </ci>
                            <ci> OBJECTIVE_COEFFICIENT </ci>
                        </apply>
                    </math>
                    <listOfParameters>
                        <parameter id="LOWER_BOUND" value=" -1000.00000000"/>
                        <parameter id="UPPER_BOUND" value="  1000.00000000"/>
                        <parameter id="OBJECTIVE_COEFFICIENT" value="     0.00000000"/>
                    </listOfParameters>
                </kineticLaw>
            </reaction>
            <reaction id="R_R00660_c" name="Phosphoenolpyruvate:UDP-N-acetyl-D-glucosamine 1-carboxyvinyl-transferase" reversible="false">
                <notes>
                    <body xmlns="http://www.w3.org/1999/xhtml">
                        <p>BIOCYC: UDPNACETYLGLUCOSAMENOLPYRTRANS-RXN</p>
                        <p>BIGG: UAGCVT</p>
                        <p>BIOPATH: RXN01431</p>
                        <p>BRENDA: BR47474</p>
                        <p>GENE_ASSOCIATION: Clo1313_0202 or Clo1313_2989 or Clo1313_1245</p>
                        <p>SUBSYSTEM: Amino sugar and nucleotide sugar metabolism</p>
                        <p>EC Number: 2.5.1.7</p>
                        <p>Confidence level: 2</p>
                        <p>KEGG: R00660</p>
                        <p>METACYC: UDPNACETYLGLUCOSAMENOLPYRTRANS-RXN</p>
                        <p>MXNREF: MNXR55980</p>
                        <p>RHEA: 18681, 18682, 18683, 18684</p>
                        <p>SEED: rxn00461</p>
                    </body>
                </notes>
                <listOfReactants>
                    <speciesReference species="M_C00043_c" stoichiometry="1"/>
                    <speciesReference species="M_C00074_c" stoichiometry="1"/>
                </listOfReactants>
                <listOfProducts>
                    <speciesReference species="M_C00009_c" stoichiometry="1">
                    </speciesReference>
                    <speciesReference species="M_C04631_c" stoichiometry="1">
                    </speciesReference>
                </listOfProducts>
                <kineticLaw>
                    <math xmlns="http://www.w3.org/1998/Math/MathML">
                        <apply>
                            <ci> LOWER_BOUND </ci>
                            <ci> UPPER_BOUND </ci>
                            <ci> OBJECTIVE_COEFFICIENT </ci>
                        </apply>
                    </math>
                    <listOfParameters>
                        <parameter id="LOWER_BOUND" value="     0.00000000"/>
                        <parameter id="UPPER_BOUND" value="  1000.00000000"/>
                        <parameter id="OBJECTIVE_COEFFICIENT" value="     0.00000000"/>
                    </listOfParameters>
                </kineticLaw>
            </reaction>
            <reaction id="R_R00662_c" name="Uridine triphosphate pyrophosphohydrolase" reversible="false">
                <notes>
                    <body xmlns="http://www.w3.org/1999/xhtml">
                        <p>BIOCYC: 3.6.1.19-RXN</p>
                        <p>BIGG: NTPP8</p>
                        <p>BRENDA: BS139757</p>
                        <p>GENE_ASSOCIATION: Clo1313_0245 or Clo1313_0083 or Clo1313_2044</p>
                        <p>SUBSYSTEM: Pyrimidine metabolism</p>
                        <p>EC Number: 3.6.1.8         3.6.1.19</p>
                        <p>Confidence level: 2</p>
                        <p>KEGG: R00662</p>
                        <p>MXNREF: MNXR3903</p>
                        <p>RHEA: 29395, 29396, 29397, 29398</p>
                        <p>SEED: rxn00463</p>
                    </body>
                </notes>
                <listOfReactants>
                    <speciesReference species="M_C00001_c" stoichiometry="1"/>
                    <speciesReference species="M_C00075_c" stoichiometry="1"/>
                </listOfReactants>
                <listOfProducts>
                    <speciesReference species="M_C00013_c" stoichiometry="1">
                    </speciesReference>
                    <speciesReference species="M_C00080_c" stoichiometry="1"/>
                    <speciesReference species="M_C00105_c" stoichiometry="1">
                    </speciesReference>
                </listOfProducts>
                <kineticLaw>
                    <math xmlns="http://www.w3.org/1998/Math/MathML">
                        <apply>
                            <ci> LOWER_BOUND </ci>
                            <ci> UPPER_BOUND </ci>
                            <ci> OBJECTIVE_COEFFICIENT </ci>
                        </apply>
                    </math>
                    <listOfParameters>
                        <parameter id="LOWER_BOUND" value="     0.00000000"/>
                        <parameter id="UPPER_BOUND" value="  1000.00000000"/>
                        <parameter id="OBJECTIVE_COEFFICIENT" value="     0.00000000"/>
                    </listOfParameters>
                </kineticLaw>
            </reaction>
            <reaction id="R_R00674_c" name="L-serine hydro-lyase (adding indole; L-tryptophan-forming)" reversible="false">
                <notes>
                    <body xmlns="http://www.w3.org/1999/xhtml">
                        <p>BIOCYC: TRYPSYN-RXN</p>
                        <p>BIGG: TRPS2</p>
                        <p>BIOPATH: RXN00501</p>
                        <p>BRENDA: BR49621</p>
                        <p>GENE_ASSOCIATION: Clo1313_0837 or Clo1313_0836 or Clo1313_1046</p>
                        <p>SUBSYSTEM: Phenylalanine, tyrosine and tryptophan biosynthesis</p>
                        <p>EC Number: 4.2.1.20</p>
                        <p>Confidence level: 2</p>
                        <p>KEGG: R00674</p>
                        <p>METACYC: RXN0-2382</p>
                        <p>MXNREF: MNXR5140</p>
                        <p>RHEA: 26434, 26435, 26436, 26437</p>
                        <p>SEED: rxn00474</p>
                        <p>UPA: UCR00674</p>
                    </body>
                </notes>
                <listOfReactants>
                    <speciesReference species="M_C00065_c" stoichiometry="1"/>
                    <speciesReference species="M_C00463_c" stoichiometry="1"/>
                </listOfReactants>
                <listOfProducts>
                    <speciesReference species="M_C00001_c" stoichiometry="1">
                    </speciesReference>
                    <speciesReference species="M_C00078_c" stoichiometry="1">
                    </speciesReference>
                </listOfProducts>
                <kineticLaw>
                    <math xmlns="http://www.w3.org/1998/Math/MathML">
                        <apply>
                            <ci> LOWER_BOUND </ci>
                            <ci> UPPER_BOUND </ci>
                            <ci> OBJECTIVE_COEFFICIENT </ci>
                        </apply>
                    </math>
                    <listOfParameters>
                        <parameter id="LOWER_BOUND" value="     0.00000000"/>
                        <parameter id="UPPER_BOUND" value="  1000.00000000"/>
                        <parameter id="OBJECTIVE_COEFFICIENT" value="     0.00000000"/>
                    </listOfParameters>
                </kineticLaw>
            </reaction>
            <reaction id="R_R00691_c" name="L-arogenate hydro-lyase (decarboxylating; L-phenylalanine-forming)" reversible="false">
                <notes>
                    <body xmlns="http://www.w3.org/1999/xhtml">
                        <p>BRENDA: BR48340</p>
                        <p>GENE_ASSOCIATION: Clo1313_2933</p>
                        <p>SUBSYSTEM: Phenylalanine, tyrosine and tryptophan biosynthesis</p>
                        <p>EC Number: 4.2.1.51        4.2.1.91</p>
                        <p>Confidence level: 2</p>
                        <p>KEGG: R00691</p>
                        <p>METACYC: CARBOXYCYCLOHEXADIENYL-DEHYDRATASE-RXN</p>
                        <p>MXNREF: MNXR8552</p>
                        <p>RHEA: 12536, 12537, 12538, 12539</p>
                        <p>SEED: rxn00490</p>
                        <p>UPA: UCR00691, UER00344</p>
                    </body>
                </notes>
                <listOfReactants>
                    <speciesReference species="M_C00826_c" stoichiometry="1"/>
                    <speciesReference species="M_C00080_c" stoichiometry="1"/>
                </listOfReactants>
                <listOfProducts>
                    <speciesReference species="M_C00001_c" stoichiometry="1">
                    </speciesReference>
                    <speciesReference species="M_C00011_c" stoichiometry="1">
                    </speciesReference>
                    <speciesReference species="M_C00079_c" stoichiometry="1">
                    </speciesReference>
                </listOfProducts>
                <kineticLaw>
                    <math xmlns="http://www.w3.org/1998/Math/MathML">
                        <apply>
                            <ci> LOWER_BOUND </ci>
                            <ci> UPPER_BOUND </ci>
                            <ci> OBJECTIVE_COEFFICIENT </ci>
                        </apply>
                    </math>
                    <listOfParameters>
                        <parameter id="LOWER_BOUND" value="     0.00000000"/>
                        <parameter id="UPPER_BOUND" value="  1000.00000000"/>
                        <parameter id="OBJECTIVE_COEFFICIENT" value="     0.00000000"/>
                    </listOfParameters>
                </kineticLaw>
            </reaction>
            <reaction id="R_R00694_c" name="L-Phenylalanine:2-oxoglutarate aminotransferase" reversible="true">
                <notes>
                    <body xmlns="http://www.w3.org/1999/xhtml">
                        <p>BIGG: PHETA1, PHETA1m</p>
                        <p>BRENDA: BS353519</p>
                        <p>GENE_ASSOCIATION: Clo1313_1467 or Clo1313_1858 or Clo1313_0381 or Clo1313_1657 or Clo1313_0424 or Clo1313_1619</p>
                        <p>SUBSYSTEM: Phenylalanine metabolism</p>
                        <p>EC Number: 2.6.1.1         2.6.1.5         2.6.1.9         2.6.1.57</p>
                        <p>KEGG: R00694</p>
                        <p>METACYC: PHEAMINOTRANS-RXN, RXN-10814</p>
                        <p>MXNREF: MNXR32168</p>
                        <p>RHEA: 25152, 25153, 25154, 25155</p>
                        <p>SEED: rxn00493</p>
                        <p>UPA: UCR00694, UER00347</p>
                    </body>
                </notes>
                <listOfReactants>
                    <speciesReference species="M_C00025_c" stoichiometry="1">
                    </speciesReference>
                    <speciesReference species="M_C00166_c" stoichiometry="1">
                    </speciesReference>
                </listOfReactants>
                <listOfProducts>
                    <speciesReference species="M_C00026_c" stoichiometry="1"/>
                    <speciesReference species="M_C00079_c" stoichiometry="1"/>
                </listOfProducts>
                <kineticLaw>
                    <math xmlns="http://www.w3.org/1998/Math/MathML">
                        <apply>
                            <ci> LOWER_BOUND </ci>
                            <ci> UPPER_BOUND </ci>
                            <ci> OBJECTIVE_COEFFICIENT </ci>
                        </apply>
                    </math>
                    <listOfParameters>
                        <parameter id="LOWER_BOUND" value=" -1000.00000000"/>
                        <parameter id="UPPER_BOUND" value="  1000.00000000"/>
                        <parameter id="OBJECTIVE_COEFFICIENT" value="     0.00000000"/>
                    </listOfParameters>
                </kineticLaw>
            </reaction>
            <reaction id="R_R00703_c" name="(S)-Lactate:NAD+ oxidoreductase" reversible="false">
                <notes>
                    <body xmlns="http://www.w3.org/1999/xhtml">
                        <p>BIOCYC: L-LACTATE-DEHYDROGENASE-RXN</p>
                        <p>BIGG: LDH_L, LDH_Lm</p>
                        <p>BIOPATH: RXN00795</p>
                        <p>BRENDA: BR29287, BS369967, BS371419_WOP</p>
                        <p>GENE_ASSOCIATION: Clo1313_1160 or Clo1313_1878</p>
                        <p>SUBSYSTEM: Glycolysis / Gluconeogenesis</p>
                        <p>EC Number: 1.1.1.27</p>
                        <p>Confidence level: 4</p>
                        <p>iAT_CORE: FEM3, LDH</p>
                        <p>KEGG: R00703</p>
                        <p>METACYC: L-LACTATE-DEHYDROGENASE-RXN</p>
                        <p>MXNREF: MNXR3215</p>
                        <p>REACTOME: REACT_100002, REACT_1010, REACT_108879, REACT_109914, REACT_110161, REACT_112343, REACT_112780, REACT_112887, REACT_113309, REACT_113500, REACT_115372, REACT_115608, REACT_116117, REACT_126908, REACT_178, REACT_31282, REACT_77513, REACT_78115, REACT_79750, REACT_80242, REACT_81403, REACT_81615, REACT_84410, REACT_87441, REACT_88565, REACT_91153, REACT_95105, REACT_95207, REACT_97518, REACT_98208, REACT_98909</p>
                        <p>RHEA: 23444, 23445, 23446, 23447</p>
                        <p>SEED: rxn00499</p>
                        <p>UPA: UCR00703, UER00611</p>
                    </body>
                </notes>
                <listOfReactants>
                    <speciesReference species="M_C00004_c" stoichiometry="1">
                    </speciesReference>
                    <speciesReference species="M_C00022_c" stoichiometry="1">
                    </speciesReference>
                    <speciesReference species="M_C00080_c" stoichiometry="1">
                    </speciesReference>
                </listOfReactants>
                <listOfProducts>
                    <speciesReference species="M_C00003_c" stoichiometry="1"/>
                    <speciesReference species="M_C00186_c" stoichiometry="1"/>
                </listOfProducts>
                <kineticLaw>
                    <math xmlns="http://www.w3.org/1998/Math/MathML">
                        <apply>
                            <ci> LOWER_BOUND </ci>
                            <ci> UPPER_BOUND </ci>
                            <ci> OBJECTIVE_COEFFICIENT </ci>
                        </apply>
                    </math>
                    <listOfParameters>
                        <parameter id="LOWER_BOUND" value="     0.00000000"/>
                        <parameter id="UPPER_BOUND" value="  1000.00000000"/>
                        <parameter id="OBJECTIVE_COEFFICIENT" value="     0.00000000"/>
                    </listOfParameters>
                </kineticLaw>
            </reaction>
            <reaction id="R_R00710_c" name="Acetaldehyde:NAD+ oxidoreductase" reversible="false">
                <notes>
                    <body xmlns="http://www.w3.org/1999/xhtml">
                        <p>BIOCYC: RXN66-3</p>
                        <p>GENE_ASSOCIATION: Clo1313_2911</p>
                        <p>SUBSYSTEM: Glycolysis / Gluconeogenesis</p>
                        <p>EC Number: 1.2.1.3         1.2.1.5</p>
                        <p>Confidence level: 0</p>
                        <p>RAT Note: Right cofactor?</p>
                        <p>KEGG: R00710</p>
                    </body>
                </notes>
                <listOfReactants>
                    <speciesReference species="M_C00001_c" stoichiometry="1"/>
                    <speciesReference species="M_C00003_c" stoichiometry="1"/>
                    <speciesReference species="M_C00084_c" stoichiometry="1"/>
                </listOfReactants>
                <listOfProducts>
                    <speciesReference species="M_C00004_c" stoichiometry="1">
                    </speciesReference>
                    <speciesReference species="M_C00033_c" stoichiometry="1">
                    </speciesReference>
                    <speciesReference species="M_C00080_c" stoichiometry="1">
                    </speciesReference>
                </listOfProducts>
                <kineticLaw>
                    <math xmlns="http://www.w3.org/1998/Math/MathML">
                        <apply>
                            <ci> LOWER_BOUND </ci>
                            <ci> UPPER_BOUND </ci>
                            <ci> OBJECTIVE_COEFFICIENT </ci>
                        </apply>
                    </math>
                    <listOfParameters>
                        <parameter id="LOWER_BOUND" value="     0.00000000"/>
                        <parameter id="UPPER_BOUND" value="  1000.00000000"/>
                        <parameter id="OBJECTIVE_COEFFICIENT" value="     0.00000000"/>
                    </listOfParameters>
                </kineticLaw>
            </reaction>
            <reaction id="R_R00711_c" name="Acetaldehyde:NADP+ oxidoreductase" reversible="false">
                <notes>
                    <body xmlns="http://www.w3.org/1999/xhtml">
                        <p>BIOCYC: RXN66-3</p>
                        <p>GENE_ASSOCIATION: Clo1313_2911</p>
                        <p>SUBSYSTEM: Glycolysis / Gluconeogenesis</p>
                        <p>EC Number: 1.2.1.4         1.2.1.5</p>
                        <p>Confidence level: 0</p>
                        <p>KEGG: R00711</p>
                        <p>RAT Note: Right cofactor?</p>
                    </body>
                </notes>
                <listOfReactants>
                    <speciesReference species="M_C00001_c" stoichiometry="1"/>
                    <speciesReference species="M_C00006_c" stoichiometry="1"/>
                    <speciesReference species="M_C00084_c" stoichiometry="1"/>
                </listOfReactants>
                <listOfProducts>
                    <speciesReference species="M_C00005_c" stoichiometry="1">
                    </speciesReference>
                    <speciesReference species="M_C00033_c" stoichiometry="1">
                    </speciesReference>
                    <speciesReference species="M_C00080_c" stoichiometry="1">
                    </speciesReference>
                </listOfProducts>
                <kineticLaw>
                    <math xmlns="http://www.w3.org/1998/Math/MathML">
                        <apply>
                            <ci> LOWER_BOUND </ci>
                            <ci> UPPER_BOUND </ci>
                            <ci> OBJECTIVE_COEFFICIENT </ci>
                        </apply>
                    </math>
                    <listOfParameters>
                        <parameter id="LOWER_BOUND" value="     0.00000000"/>
                        <parameter id="UPPER_BOUND" value="  1000.00000000"/>
                        <parameter id="OBJECTIVE_COEFFICIENT" value="     0.00000000"/>
                    </listOfParameters>
                </kineticLaw>
            </reaction>
            <reaction id="R_R00717_c" name="Glycolate:NAD+ oxidoreductase" reversible="true">
                <notes>
                    <body xmlns="http://www.w3.org/1999/xhtml">
                        <p>GENE_ASSOCIATION: Clo1313_1953</p>
                        <p>SUBSYSTEM: Glyoxylate and dicarboxylate metabolism</p>
                        <p>EC Number: 1.1.1.26        1.1.1.29</p>
                        <p>Confidence level: 0</p>
                        <p>KEGG: R00717</p>
                    </body>
                </notes>
                <listOfReactants>
                    <speciesReference species="M_C00003_c" stoichiometry="1"/>
                    <speciesReference species="M_C00160_c" stoichiometry="1"/>
                </listOfReactants>
                <listOfProducts>
                    <speciesReference species="M_C00004_c" stoichiometry="1">
                    </speciesReference>
                    <speciesReference species="M_C00048_c" stoichiometry="1">
                    </speciesReference>
                    <speciesReference species="M_C00080_c" stoichiometry="1">
                    </speciesReference>
                </listOfProducts>
                <kineticLaw>
                    <math xmlns="http://www.w3.org/1998/Math/MathML">
                        <apply>
                            <ci> LOWER_BOUND </ci>
                            <ci> UPPER_BOUND </ci>
                            <ci> OBJECTIVE_COEFFICIENT </ci>
                        </apply>
                    </math>
                    <listOfParameters>
                        <parameter id="LOWER_BOUND" value=" -1000.00000000"/>
                        <parameter id="UPPER_BOUND" value="  1000.00000000"/>
                        <parameter id="OBJECTIVE_COEFFICIENT" value="     0.00000000"/>
                    </listOfParameters>
                </kineticLaw>
            </reaction>
            <reaction id="R_R00720_c" name="Inosine 5-triphosphate pyrophosphohydrolase" reversible="false">
                <notes>
                    <body xmlns="http://www.w3.org/1999/xhtml">
                        <p>BIOCYC: RXN0-6382</p>
                        <p>BIGG: NTPP9</p>
                        <p>BRENDA: BS141249</p>
                        <p>GENE_ASSOCIATION: Clo1313_0245 or Clo1313_2044 or Clo1313_0083</p>
                        <p>SUBSYSTEM: Purine metabolism</p>
                        <p>EC Number: 3.6.1.8         3.6.1.19</p>
                        <p>Confidence level: 2</p>
                        <p>KEGG: R00720</p>
                        <p>METACYC: RXN0-6382</p>
                        <p>MXNREF: MNXR3904</p>
                        <p>REACTOME: REACT_150277, REACT_152691, REACT_152757, REACT_152923, REACT_153391, REACT_153426, REACT_154793, REACT_155133, REACT_155763, REACT_156830, REACT_156866, REACT_156922, REACT_157084, REACT_157991, REACT_158082, REACT_158697, REACT_159025, REACT_159060, REACT_159647, REACT_159672</p>
                        <p>RHEA: 29399, 29400, 29401, 29402</p>
                        <p>SEED: rxn00514</p>
                    </body>
                </notes>
                <listOfReactants>
                    <speciesReference species="M_C00001_c" stoichiometry="1"/>
                    <speciesReference species="M_C00081_c" stoichiometry="1"/>
                </listOfReactants>
                <listOfProducts>
                    <speciesReference species="M_C00013_c" stoichiometry="1">
                    </speciesReference>
                    <speciesReference species="M_C00080_c" stoichiometry="1"/>
                    <speciesReference species="M_C00130_c" stoichiometry="1">
                    </speciesReference>
                </listOfProducts>
                <kineticLaw>
                    <math xmlns="http://www.w3.org/1998/Math/MathML">
                        <apply>
                            <ci> LOWER_BOUND </ci>
                            <ci> UPPER_BOUND </ci>
                            <ci> OBJECTIVE_COEFFICIENT </ci>
                        </apply>
                    </math>
                    <listOfParameters>
                        <parameter id="LOWER_BOUND" value="     0.00000000"/>
                        <parameter id="UPPER_BOUND" value="  1000.00000000"/>
                        <parameter id="OBJECTIVE_COEFFICIENT" value="     0.00000000"/>
                    </listOfParameters>
                </kineticLaw>
            </reaction>
            <reaction id="R_R00722_c" name="ATP:IDP phosphotransferase" reversible="false">
                <notes>
                    <body xmlns="http://www.w3.org/1999/xhtml">
                        <p>BIOCYC: RXN-14120</p>
                        <p>BIGG: NDPK9, NDPK9m, NDPK9n</p>
                        <p>GENE_ASSOCIATION: Clo1313_1508</p>
                        <p>SUBSYSTEM: Purine metabolism</p>
                        <p>EC Number: 2.7.4.6</p>
                        <p>Confidence level: 2</p>
                        <p>KEGG: R00722</p>
                        <p>MXNREF: MNXR55766</p>
                        <p>RHEA: 30347, 30348, 30349, 30350</p>
                        <p>SEED: rxn00515</p>
                    </body>
                </notes>
                <listOfReactants>
                    <speciesReference species="M_C00002_c" stoichiometry="1"/>
                    <speciesReference species="M_C00104_c" stoichiometry="1"/>
                </listOfReactants>
                <listOfProducts>
                    <speciesReference species="M_C00008_c" stoichiometry="1">
                    </speciesReference>
                    <speciesReference species="M_C00081_c" stoichiometry="1">
                    </speciesReference>
                </listOfProducts>
                <kineticLaw>
                    <math xmlns="http://www.w3.org/1998/Math/MathML">
                        <apply>
                            <ci> LOWER_BOUND </ci>
                            <ci> UPPER_BOUND </ci>
                            <ci> OBJECTIVE_COEFFICIENT </ci>
                        </apply>
                    </math>
                    <listOfParameters>
                        <parameter id="LOWER_BOUND" value="     0.00000000"/>
                        <parameter id="UPPER_BOUND" value="  1000.00000000"/>
                        <parameter id="OBJECTIVE_COEFFICIENT" value="     0.00000000"/>
                    </listOfParameters>
                </kineticLaw>
            </reaction>
            <reaction id="R_R00734_c" name="L-tyrosine:2-oxoglutarate aminotransferase" reversible="true">
                <notes>
                    <body xmlns="http://www.w3.org/1999/xhtml">
                        <p>BIOCYC: TYROSINE-AMINOTRANSFERASE-RXN</p>
                        <p>BIGG: TYRTA, TYRTAi, TYRTAm, TYRTAp</p>
                        <p>BRENDA: BR47696</p>
                        <p>GENE_ASSOCIATION: Clo1313_1467 or Clo1313_1858 or Clo1313_0381 or Clo1313_1657 or Clo1313_0424 or Clo1313_1619</p>
                        <p>SUBSYSTEM: Tyrosine, Tryptophan, and Phenylalanine Metabolism</p>
                        <p>EC Number: 2.6.1.1         2.6.1.5         2.6.1.9         2.6.1.57</p>
                        <p>Confidence level: 2</p>
                        <p>KEGG: R00734</p>
                        <p>METACYC: TYRAMINOTRANS-RXN, TYROSINE-AMINOTRANSFERASE-RXN</p>
                        <p>MXNREF: MNXR32524</p>
                        <p>REACTOME: REACT_107895, REACT_109906, REACT_125748, REACT_125777, REACT_128488, REACT_129792, REACT_134983, REACT_140423, REACT_140825, REACT_141814, REACT_142453, REACT_142895, REACT_143039, REACT_143404, REACT_143415, REACT_143884, REACT_146018, REACT_147498, REACT_21382, REACT_28271, REACT_28499, REACT_31573, REACT_33184, REACT_690, REACT_78926, REACT_80827, REACT_83554, REACT_87869, REACT_89583, REACT_93645, REACT_94575, REACT_96541</p>
                        <p>RHEA: 15093, 15094, 15095, 15096</p>
                        <p>SEED: rxn00527</p>
                        <p>UPA: UCR00734, UER00338, UER00350</p>
                    </body>
                </notes>
                <listOfReactants>
                    <speciesReference species="M_C00026_c" stoichiometry="1"/>
                    <speciesReference species="M_C00082_c" stoichiometry="1"/>
                </listOfReactants>
                <listOfProducts>
                    <speciesReference species="M_C00025_c" stoichiometry="1">
                    </speciesReference>
                    <speciesReference species="M_C01179_c" stoichiometry="1">
                    </speciesReference>
                </listOfProducts>
                <kineticLaw>
                    <math xmlns="http://www.w3.org/1998/Math/MathML">
                        <apply>
                            <ci> LOWER_BOUND </ci>
                            <ci> UPPER_BOUND </ci>
                            <ci> OBJECTIVE_COEFFICIENT </ci>
                        </apply>
                    </math>
                    <listOfParameters>
                        <parameter id="LOWER_BOUND" value=" -1000.00000000"/>
                        <parameter id="UPPER_BOUND" value="  1000.00000000"/>
                        <parameter id="OBJECTIVE_COEFFICIENT" value="     0.00000000"/>
                    </listOfParameters>
                </kineticLaw>
            </reaction>
            <reaction id="R_R00742_c" name="Acetyl-CoA Carboxylase / Carboxyl transferase" reversible="false">
                <notes>
                    <body xmlns="http://www.w3.org/1999/xhtml">
                        <p>BIOCYC: ACETYL-COA-CARBOXYLTRANSFER-RXN</p>
                        <p>GENE_ASSOCIATION: Clo1313_1526</p>
                        <p>SUBSYSTEM: Fatty Acid Metabolism</p>
                        <p>EC Number: 6.4.1.2</p>
                        <p>Confidence level: 1</p>
                        <p>KEGG: R00742</p>
                    </body>
                </notes>
                <listOfReactants>
                    <speciesReference species="M_C00002_c" stoichiometry="1"/>
                    <speciesReference species="M_C00011_c" stoichiometry="1"/>
                    <speciesReference species="M_C00024_c" stoichiometry="1"/>
                </listOfReactants>
                <listOfProducts>
                    <speciesReference species="M_C00008_c" stoichiometry="1">
                    </speciesReference>
                    <speciesReference species="M_C00009_c" stoichiometry="1">
                    </speciesReference>
                    <speciesReference species="M_C00083_c" stoichiometry="1">
                    </speciesReference>
                </listOfProducts>
                <kineticLaw>
                    <math xmlns="http://www.w3.org/1998/Math/MathML">
                        <apply>
                            <ci> LOWER_BOUND </ci>
                            <ci> UPPER_BOUND </ci>
                            <ci> OBJECTIVE_COEFFICIENT </ci>
                        </apply>
                    </math>
                    <listOfParameters>
                        <parameter id="LOWER_BOUND" value="     0.00000000"/>
                        <parameter id="UPPER_BOUND" value="  1000.00000000"/>
                        <parameter id="OBJECTIVE_COEFFICIENT" value="     0.00000000"/>
                    </listOfParameters>
                </kineticLaw>
            </reaction>
            <reaction id="R_R00754_c" name="ethanol:NAD+ oxidoreductase" reversible="false">
                <notes>
                    <body xmlns="http://www.w3.org/1999/xhtml">
                        <p>BIGG: ALCD2if, ALCD2ir, ALCD2m, ALCD2x</p>
                        <p>BIOPATH: RXN01075</p>
                        <p>BRENDA: BS139564, BS186836</p>
                        <p>GENE_ASSOCIATION: Clo1313_1798</p>
                        <p>SUBSYSTEM: Glycolysis / Gluconeogenesis</p>
                        <p>EC Number: 1.1.1.1         1.1.1.71</p>
                        <p>Confidence level: 4</p>
                        <p>iAT_CORE: FEM6, AdhE</p>
                        <p>KEGG: R00754</p>
                        <p>METACYC: ALCOHOL-DEHYDROG-RXN</p>
                        <p>MXNREF: MNXR648</p>
                        <p>REACTOME: REACT_107562, REACT_1431, REACT_153861, REACT_158477, REACT_28919, REACT_31030, REACT_33588, REACT_52273, REACT_90358, REACT_90708, REACT_92592</p>
                        <p>RHEA: 25290, 25291, 25292, 25293</p>
                        <p>SEED: rxn00543</p>
                        <p>UPA: UCR00754, UER00767</p>
                    </body>
                </notes>
                <listOfReactants>
                    <speciesReference species="M_C00004_c" stoichiometry="1">
                    </speciesReference>
                    <speciesReference species="M_C00080_c" stoichiometry="1">
                    </speciesReference>
                    <speciesReference species="M_C00084_c" stoichiometry="1">
                    </speciesReference>
[truncated: 1,499,722 more chars]
